# Supplementary material for: Molecular features and vulnerabilities of recurrent chordomas
Source: J Exp Clin Cancer Res. 2021 Jul 30;40:244. doi: 10.1186/s13046-021-02037-y (PMC8325178; doi:10.1186/s13046-021-02037-y)
Supplement: Supplementary file 3 — Additional file 3: Table 4. List of up- and downregulated genes in U-CH11R versus U-CH11 based on the microarray gene expression analysis. [file 13046_2021_2037_MOESM3_ESM.xlsx]

## Sheet: Tabelle1
Additional Table 4: List of up- and downregulated genes in U-CH11R versus U-CH11 based on the microarray gene expression analysis
ProbeName	p (Corr)	p	Regulation	FC (abs)	FC	Log FC	[U-CH11](normalized)	[U-CH11R](normalized)	GeneSymbol	Description	Go
A_32_P103558	0.0386061	0.00318324	down	24.2167	-24.2167	-4.59793	3.8484	-0.74953	STON2	Homo sapiens stonin 2 (STON2), transcript variant 1, mRNA [NM_033104]	GO:0005515|GO:0043005|GO:0030131|GO:0005737|GO:0030054|GO:0030100|GO:0002244|GO:0030136|GO:0005730|GO:0048488|GO:0006886|GO:0008021
A_23_P215419	0.0306108	0.00161944	down	4.16903	-4.16903	-2.05971	1.86477	-0.194944	ICA1	Homo sapiens islet cell autoantigen 1, 69kDa (ICA1), transcript variant 2, mRNA [NM_004968]	GO:0003674|GO:0005737|GO:0030054|GO:0000139|GO:0019904|GO:0006836|GO:0030672|GO:0030667|GO:0030658|GO:0005829
A_23_P145874	0.0406679	0.00371714	down	4.81298	-4.81298	-2.26693	1.96659	-0.300337	SAMD9L	sterile alpha motif domain containing 9-like [Source:HGNC Symbol;Acc:HGNC:1349] [ENST00000411955]	GO:0042176|GO:0002244|GO:0017145|GO:0034058|GO:0035726|GO:0048536|GO:0005769
A_23_P127662	0.0314892	0.00178944	down	2.55474	-2.55474	-1.35318	1.15891	-0.194261	OR8D1	Homo sapiens olfactory receptor, family 8, subfamily D, member 1 (OR8D1), mRNA [NM_001002917]	GO:0050911|GO:0004984|GO:0007186|GO:0005886|GO:0004930|GO:0016021
A_24_P131173	0.0382441	0.00308935	down	4.18786	-4.18786	-2.06621	1.71637	-0.349844	C1orf115	Homo sapiens chromosome 1 open reading frame 115 (C1orf115), mRNA [NM_024709]	GO:0016021
A_23_P97584	0.0325125	0.00198906	down	3.1444	-3.1444	-1.65279	1.60663	-0.0461594	DNTTIP2	Homo sapiens deoxynucleotidyltransferase, terminal, interacting protein 2 (DNTTIP2), mRNA [NM_014597]	GO:0006355|GO:0005730|GO:0005634|GO:0006351
A_23_P426140	0.0188042	0.000196803	down	2.9773	-2.9773	-1.574	1.48092	-0.0930864	ZYG11B	Homo sapiens zyg-11 family member B, cell cycle regulator (ZYG11B), mRNA [NM_024646]
A_23_P315364	0.0286932	0.00123269	down	5.21962	-5.21962	-2.38394	2.25571	-0.128234	CXCL2	Homo sapiens chemokine (C-X-C motif) ligand 2 (CXCL2), mRNA [NM_002089]	GO:0005515|GO:0008009|GO:0070098|GO:0002237|GO:0005576|GO:0045236|GO:0005615|GO:0002690|GO:0006955|GO:0006954|GO:0006935|GO:0007186|GO:0060326|GO:0042127|GO:0032496
A_23_P63167	0.0155424	7.94494e-05	down	4.98661	-4.98661	-2.31806	2.2539	-0.0641565	CD1A	Homo sapiens CD1a molecule (CD1A), mRNA [NM_001763]	GO:0071723|GO:0005515|GO:0030881|GO:0006955|GO:0005886|GO:0005887|GO:0030884|GO:0030883|GO:0048007|GO:0010008
A_24_P209204	0.0379868	0.00300476	down	1.77202	-1.77202	-0.825393	0.728575	-0.096818	C6orf62	Homo sapiens chromosome 6 open reading frame 62 (C6orf62), mRNA [NM_030939]	GO:0005622|GO:0008150|GO:0003674
A_24_P295620	0.0246748	0.000689498	down	1.76807	-1.76807	-0.822173	0.775384	-0.0467889	AASDHPPT	Homo sapiens aminoadipate-semialdehyde dehydrogenase-phosphopantetheinyl transferase (AASDHPPT), mRNA [NM_015423]	GO:0005515|GO:0000287|GO:0015939|GO:0009059|GO:0006766|GO:0006767|GO:0044281|GO:0008897|GO:0070062|GO:0005829
A_32_P18838	0.0401613	0.00356627	down	5.103	-5.103	-2.35135	2.15842	-0.192922		SDA1 domain containing 1 pseudogene 1 [Source:HGNC Symbol;Acc:HGNC:31403] [ENST00000519902]
A_24_P263937	0.0406143	0.00370433	down	2.38538	-2.38538	-1.25422	1.10331	-0.150913	CCDC23	Homo sapiens coiled-coil domain containing 23 (CCDC23), mRNA [NM_199342]	GO:0010596|GO:0009306|GO:0045177|GO:0031397
A_23_P74653	0.0314892	0.00178078	down	2.19625	-2.19625	-1.13504	0.975025	-0.160018	NUDC	Homo sapiens nudC nuclear distribution protein (NUDC), mRNA [NM_006600]	GO:0005515|GO:0007067|GO:0005737|GO:0008283|GO:0005874|GO:0007275|GO:0005654|GO:0000278|GO:0051301|GO:0005829
A_23_P321959	0.0235943	0.000586464	down	4.57014	-4.57014	-2.19224	2.01293	-0.179311	SFT2D1	Homo sapiens SFT2 domain containing 1 (SFT2D1), transcript variant 1, mRNA [NM_145169]	GO:0016021|GO:0016192|GO:0015031
A_23_P96008	0.0446013	0.00469711	down	1.77964	-1.77964	-0.831582	0.734497	-0.0970856	MALT1	Homo sapiens MALT1 paracaspase (MALT1), transcript variant 1, mRNA [NM_006785]	GO:0005515|GO:0050852|GO:0048471|GO:0004842|GO:0016567|GO:0005886|GO:0050856|GO:0002237|GO:0009620|GO:0005634|GO:0043621|GO:0002020|GO:0051259|GO:0005829|GO:0005737|GO:0051092|GO:0042098|GO:0006508|GO:0031398|GO:0001923|GO:0004871|GO:0043123|GO:0051168|GO:0043066|GO:0007250|GO:0032449|GO:0032743|GO:0005730|GO:0042981|GO:0006952|GO:0002726|GO:0004197|GO:0043234|GO:0019209|GO:0050870|GO:0045087|GO:…
A_24_P226755	0.0291005	0.00133064	down	57.3458	-57.3458	-5.84162	5.10085	-0.740762	TOX	Homo sapiens thymocyte selection-associated high mobility group box (TOX), mRNA [NM_014729]	GO:0006355|GO:0003682|GO:0006338|GO:0005634|GO:0003677
A_23_P76799	0.0293659	0.00138698	down	1.61436	-1.61436	-0.690965	0.610273	-0.0806913	BAZ1A	Homo sapiens bromodomain adjacent to zinc finger domain, 1A (BAZ1A), transcript variant 1, mRNA [NM_013448]	GO:0005515|GO:0006261|GO:0008623|GO:0006355|GO:0016590|GO:0008270|GO:0006338|GO:0000228|GO:0006351|GO:0004402
A_24_P932451	0.033118	0.00209307	down	2.54477	-2.54477	-1.34753	1.20863	-0.138908	BAZ2B	Homo sapiens bromodomain adjacent to zinc finger domain, 2B (BAZ2B), transcript variant 3, non-coding RNA [NR_110586]	GO:0005515|GO:0006355|GO:0008270|GO:0005634|GO:0003677|GO:0006351
A_23_P161998	0.0487785	0.00602137	down	1.66044	-1.66044	-0.73157	0.604062	-0.127508	HPX	Homo sapiens hemopexin (HPX), mRNA [NM_000613]	GO:0005515|GO:0015886|GO:0020027|GO:0015232|GO:0042511|GO:0072562|GO:0005576|GO:0005615|GO:0046872|GO:0006898|GO:0006879|GO:0060335|GO:0002925|GO:0002639|GO:0071682|GO:0016032|GO:0042168|GO:0070062
A_23_P97296	0.0488048	0.00603098	down	3.05344	-3.05344	-1.61044	1.37902	-0.231418	NECAP2	Homo sapiens NECAP endocytosis associated 2 (NECAP2), transcript variant 1, mRNA [NM_018090]	GO:0005622|GO:0030125|GO:0005905|GO:0005886|GO:0015031|GO:0006897
A_23_P121253	0.0246089	0.000680185	down	12.8962	-12.8962	-3.68887	3.51271	-0.176162	TNFSF10	Homo sapiens tumor necrosis factor (ligand) superfamily, member 10 (TNFSF10), transcript variant 1, mRNA [NM_003810]	GO:0005515|GO:0032868|GO:0005164|GO:2001238|GO:2001239|GO:0043065|GO:0006919|GO:0005102|GO:0007267|GO:0006915|GO:0005576|GO:0097190|GO:0005125|GO:0005615|GO:0046872|GO:0043280|GO:0007165|GO:0006955|GO:0005887|GO:0090200|GO:0043123|GO:0008584|GO:0070062
A_24_P107941	0.0313004	0.00174804	down	2.66464	-2.66464	-1.41394	1.33853	-0.0754121	USB1	Homo sapiens U6 snRNA biogenesis 1 (USB1), transcript variant 1, mRNA [NM_024598]	GO:0034477|GO:0008380|GO:0006397|GO:0000175|GO:0005634
A_23_P218375	0.0289404	0.00127049	down	3.04269	-3.04269	-1.60535	1.5109	-0.0944436	ITGAE	Homo sapiens integrin, alpha E (antigen CD103, human mucosal lymphocyte antigen 1; alpha polypeptide) (ITGAE), mRNA [NM_002208]	GO:0008305|GO:0005886|GO:0030198|GO:0007229|GO:0007155|GO:0046872|GO:0009897
A_24_P923336	0.0255323	0.000816426	down	2.22138	-2.22138	-1.15146	1.0838	-0.0676522		Homo sapiens mRNA sequence. [L27175]
A_23_P154522	0.0354614	0.00251311	down	3.44777	-3.44777	-1.78566	1.67157	-0.114092	MTA3	Homo sapiens metastasis associated 1 family, member 3 (MTA3), transcript variant 3, mRNA [NM_020744]	GO:0043565|GO:0005515|GO:0006355|GO:0003700|GO:0003682|GO:0006325|GO:0008270|GO:0005654|GO:0005634|GO:0043231
A_32_P167511	0.0376486	0.00292994	down	2.96251	-2.96251	-1.56682	1.41411	-0.152714	C1orf189	Homo sapiens chromosome 1 open reading frame 189 (C1orf189), mRNA [NM_001010979]
A_32_P73217	0.0442435	0.00456986	down	8.21354	-8.21354	-3.038	2.58344	-0.454559	TMEM167B	Homo sapiens transmembrane protein 167B (TMEM167B), mRNA [NM_020141]	GO:0000139|GO:0016021
A_23_P103631	0.0409523	0.00377267	down	3.16675	-3.16675	-1.663	1.48739	-0.175616	EBNA1BP2	Homo sapiens EBNA1 binding protein 2 (EBNA1BP2), transcript variant 2, mRNA [NM_006824]	GO:0016020|GO:0042254|GO:0005730|GO:0005634
A_24_P372012	0.0476708	0.00562751	down	9.73885	-9.73885	-3.28375	2.60714	-0.676613	ICA1	Homo sapiens islet cell autoantigen 1, 69kDa (ICA1), transcript variant 2, mRNA [NM_004968]	GO:0003674|GO:0005737|GO:0030054|GO:0000139|GO:0019904|GO:0006836|GO:0030672|GO:0030667|GO:0030658|GO:0005829
A_24_P409857	0.0441552	0.00454809	down	2.39004	-2.39004	-1.25703	1.11949	-0.137541	HMGN1	Homo sapiens high mobility group nucleosome binding domain 1 (HMGN1), mRNA [NM_004965]	GO:0050678|GO:0006357|GO:0006325|GO:0031492|GO:0005634|GO:0003677|GO:0048597|GO:0000720|GO:0005737|GO:0010225|GO:0040034|GO:0032786|GO:0006283|GO:0010224|GO:0000785
A_32_P542928	0.0233593	0.000548554	down	2.1733	-2.1733	-1.11988	1.08511	-0.0347703	ZNF789	PREDICTED: Homo sapiens zinc finger protein 789 (ZNF789), transcript variant X1, mRNA [XM_005250281]	GO:0006355|GO:0003700|GO:0005654|GO:0003677|GO:0046872|GO:0006351
A_32_P226907	0.0362052	0.00269152	down	4.98915	-4.98915	-2.31879	2.24551	-0.0732861	MIR497HG	Homo sapiens mir-497-195 cluster host gene (non-protein coding) (MIR497HG), long non-coding RNA [NR_038310]
A_23_P159893	0.0362052	0.00269512	down	2.87456	-2.87456	-1.52334	1.29327	-0.230075	CHRDL1	Homo sapiens chordin-like 1 (CHRDL1), transcript variant 3, mRNA [NM_145234]	GO:0030514|GO:0048749|GO:0001503|GO:0030182|GO:0001654|GO:0005576|GO:0030509
A_24_P286598	0.0228956	0.000464119	down	8.90223	-8.90223	-3.15417	2.88271	-0.271457	ATP6V1C1	Homo sapiens ATPase, H+ transporting, lysosomal 42kDa, V1 subunit C1 (ATP6V1C1), mRNA [NM_001695]	GO:0005515|GO:0008286|GO:0005215|GO:0051701|GO:0005886|GO:0016469|GO:0045177|GO:0033180|GO:0031410|GO:0005765|GO:0055085|GO:0005829|GO:0006879|GO:0033572|GO:0008553|GO:0046961|GO:0015991|GO:0090382|GO:0070062|GO:0015992
A_32_P41574	0.040043	0.00353042	down	7.36128	-7.36128	-2.87996	2.65709	-0.222868	PXN-AS1	Homo sapiens PXN antisense RNA 1 (PXN-AS1), long non-coding RNA [NR_038924]
A_24_P942354	0.0258131	0.000850669	down	4.86043	-4.86043	-2.28108	2.22137	-0.0597108	PITPNA	Homo sapiens phosphatidylinositol transfer protein, alpha (PITPNA), mRNA [NM_006224]	GO:0006629|GO:0005737|GO:0015914|GO:0008526|GO:0008525|GO:0007411|GO:0007601|GO:0070062|GO:0008289
A_23_P99172	0.0356339	0.00254076	down	3.30082	-3.30082	-1.72282	1.52925	-0.193575	CCDC77	Homo sapiens coiled-coil domain containing 77 (CCDC77), transcript variant 1, mRNA [NM_032358]	GO:0005813|GO:0016020
A_23_P148969	0.0250122	0.000735555	down	3.33163	-3.33163	-1.73623	1.61312	-0.123109	LRRC40	Homo sapiens leucine rich repeat containing 40 (LRRC40), mRNA [NM_017768]	GO:0016020
A_23_P413051	0.0324653	0.00197805	down	8.69558	-8.69558	-3.12028	3.06755	-0.0527321	NOXO1	Homo sapiens NADPH oxidase organizer 1 (NOXO1), transcript variant a, mRNA [NM_144603]	GO:0005515|GO:0005543|GO:0022617|GO:0016176|GO:0006801|GO:0060263|GO:0010310|GO:0043020|GO:0043085|GO:0035091|GO:0019899|GO:0042802
A_32_P115277	0.0230173	0.000496154	down	6.51153	-6.51153	-2.703	2.5594	-0.143594
A_24_P128563	0.032633	0.00200288	down	2.66258	-2.66258	-1.41283	1.31516	-0.0976623	KPNA6	Homo sapiens karyopherin alpha 6 (importin alpha 7) (KPNA6), mRNA [NM_012316]	GO:0005737|GO:0016020|GO:0045944|GO:0060135|GO:0008565|GO:0005634|GO:0006607
A_24_P391625	0.0406058	0.00369616	down	2.52322	-2.52322	-1.33526	1.15962	-0.175644	KRT79	Homo sapiens keratin 79, type II (KRT79), mRNA [NM_175834]	GO:0005198|GO:0045095|GO:0019899|GO:0070062
A_32_P229746	0.0448583	0.00479018	down	1.58229	-1.58229	-0.662012	0.574092	-0.0879199	DNAJB6	Homo sapiens DnaJ (Hsp40) homolog, subfamily B, member 6 (DNAJB6), transcript variant 2, mRNA [NM_005494]	GO:0005515|GO:0090084|GO:0048471|GO:0030018|GO:0045109|GO:0051087|GO:0005634|GO:0032781|GO:0005829|GO:0005737|GO:0016020|GO:0006457|GO:0031072|GO:0005654|GO:0051082|GO:0043154|GO:0001671
A_23_P162874	0.0362052	0.00269175	down	2.58407	-2.58407	-1.36965	1.30989	-0.0597553	HSP90AA1	Homo sapiens heat shock protein 90kDa alpha (cytosolic), class A member 1 (HSP90AA1), transcript variant 2, mRNA [NM_005348]	GO:0005515|GO:0006986|GO:0005886|GO:0050999|GO:0005634|GO:0044281|GO:0045040|GO:0042803|GO:0045429|GO:0042802|GO:0005829|GO:0005739|GO:0034605|GO:0042026|GO:0005737|GO:0000166|GO:0007411|GO:0071682|GO:0000086|GO:0046209|GO:0030235|GO:0051131|GO:0006839|GO:0016887|GO:0070062|GO:0048010|GO:0042470|GO:0030911|GO:0006996|GO:0005576|GO:0005524|GO:0006898|GO:0007165|GO:0016020|GO:0045087|GO:0023026|GO:…
A_23_P434548	0.043749	0.00440877	down	2.07859	-2.07859	-1.0556	0.964525	-0.091078	LOC100996290	PREDICTED: Homo sapiens uncharacterized LOC100996290 (LOC100996290), mRNA [XM_003846346]
A_24_P356218	0.0446013	0.00469043	down	3.28369	-3.28369	-1.71532	1.56582	-0.149495	ARL6IP1	Homo sapiens ADP-ribosylation factor-like 6 interacting protein 1 (ARL6IP1), mRNA [NM_015161]	GO:0005515|GO:0005784|GO:0016020|GO:0006613|GO:0016021|GO:0005829
A_23_P29994	0.0208827	0.000306823	down	2.25973	-2.25973	-1.17615	1.14629	-0.0298592	RBPJ	Homo sapiens recombination signal binding protein for immunoglobulin kappa J region (RBPJ), transcript variant 4, mRNA [NM_203284]	GO:0060045|GO:0005515|GO:0010467|GO:0003700|GO:0006367|GO:0003139|GO:0007221|GO:0007219|GO:0060716|GO:0042742|GO:0001103|GO:0048505|GO:0000122|GO:0000978|GO:0000979|GO:2000138|GO:0048733|GO:0060486|GO:0005654|GO:0072602|GO:0045892|GO:0002437|GO:0003160|GO:0035912|GO:0008285|GO:0021983|GO:0000150|GO:0005634|GO:0003214|GO:0001837|GO:0030513|GO:0061314|GO:0005737|GO:0030279|GO:0009912|GO:0006959|GO:…
A_24_P185314	0.0187088	0.000191405	down	1.96312	-1.96312	-0.973145	0.93426	-0.0388854	NAPG	Homo sapiens N-ethylmaleimide-sensitive factor attachment protein, gamma (NAPG), mRNA [NM_003826]	GO:0019905|GO:0005739|GO:0005515|GO:0005483|GO:0006461|GO:0050821|GO:0031201|GO:0006891|GO:0061025|GO:0005765|GO:0006886|GO:0070062
A_23_P218523	0.0290872	0.00132733	down	4.23199	-4.23199	-2.08134	1.88843	-0.192907	MFSD12	major facilitator superfamily domain containing 12 [Source:HGNC Symbol;Acc:HGNC:28299] [ENST00000585788]	GO:0006810|GO:0016021|GO:0005765
A_24_P418250	0.0480747	0.00574538	down	2.73346	-2.73346	-1.45073	1.29341	-0.157317	LINC00086	Homo sapiens long intergenic non-protein coding RNA 86 (LINC00086), long non-coding RNA [NR_024359]
A_23_P413761	0.0242067	0.000640754	down	2.95535	-2.95535	-1.56333	1.46896	-0.0943667	SRSF3	Homo sapiens serine/arginine-rich splicing factor 3 (SRSF3), transcript variant 1, mRNA [NM_003017]	GO:0008380|GO:0005515|GO:0010467|GO:0006369|GO:0005737|GO:0006406|GO:0006366|GO:0000166|GO:0000398|GO:0003723|GO:0031124|GO:0005654
A_23_P126135	0.0339392	0.0022334	down	4.74681	-4.74681	-2.24696	2.18907	-0.0578915	MFN2	Homo sapiens mitofusin 2 (MFN2), transcript variant 1, mRNA [NM_014874]	GO:0006986|GO:0005515|GO:0006626|GO:0003924|GO:0005741|GO:0048593|GO:0034497|GO:0005829|GO:0005739|GO:0046580|GO:0008053|GO:0015630|GO:0007050|GO:0031625|GO:0051646|GO:0006914|GO:0001825|GO:0006915|GO:0048662|GO:0005525|GO:0006184|GO:0007596|GO:0031306|GO:0007006|GO:0016021
A_23_P29939	0.0351981	0.00245986	down	1.91185	-1.91185	-0.934971	0.845583	-0.0893877	SNCA	Homo sapiens synuclein, alpha (non A4 component of amyloid precursor) (SNCA), transcript variant 4, mRNA [NM_007308]	GO:0005515|GO:0008017|GO:0030054|GO:0043030|GO:0032410|GO:0010040|GO:0005764|GO:0042802|GO:0031623|GO:0032496|GO:0032026|GO:0005938|GO:0043027|GO:0005791|GO:0006638|GO:0005504|GO:0005794|GO:0000287|GO:0005507|GO:0005509|GO:0007568|GO:0019904|GO:0010517|GO:0000122|GO:0032769|GO:0005747|GO:0042775|GO:0016491|GO:0030544|GO:0007006|GO:0008270|GO:0019894|GO:0001956|GO:0006644|GO:0008344|GO:0030424|GO:…
A_24_P11462	0.0252145	0.000761019	down	3.02136	-3.02136	-1.5952	1.42814	-0.167056	AZIN2	Homo sapiens antizyme inhibitor 2 (AZIN2), transcript variant 1, mRNA [NM_052998]	GO:0005802|GO:0005515|GO:0030133|GO:0042978|GO:0005801|GO:0030424|GO:0048471|GO:0005634|GO:0007283|GO:0044281|GO:0003824|GO:0030425|GO:0005829|GO:0005739|GO:0015489|GO:0034641|GO:0006596|GO:0033116|GO:0006595|GO:0043204|GO:0006591|GO:0042177|GO:0031410|GO:0097055|GO:0043085|GO:0015847
A_32_P71736	0.0286932	0.00121383	down	2.13479	-2.13479	-1.0941	0.95692	-0.137175	PIGH	Homo sapiens phosphatidylinositol glycan anchor biosynthesis, class H (PIGH), mRNA [NM_004569]	GO:0017176|GO:0006501|GO:0005783|GO:0016254|GO:0005789|GO:0003824|GO:0044267|GO:0006506|GO:0006464|GO:0000506|GO:0043687
A_23_P144179	0.0317535	0.00186612	down	5.21673	-5.21673	-2.38315	2.16092	-0.222227	CPOX	Homo sapiens coproporphyrinogen oxidase (CPOX), mRNA [NM_000097]	GO:0010288|GO:0046685|GO:0005212|GO:0005743|GO:0044281|GO:0006782|GO:0042803|GO:0006783|GO:0005739|GO:0005758|GO:0005737|GO:0051597|GO:0006778|GO:0010039|GO:0017085|GO:0004109|GO:0055114
A_23_P168909	0.0304316	0.0015866	down	49.9856	-49.9856	-5.64344	5.17831	-0.465133	ZFPM2	Homo sapiens zinc finger protein, FOG family member 2 (ZFPM2), mRNA [NM_012082]	GO:0005515|GO:0030324|GO:0045599|GO:0005634|GO:0007506|GO:0005737|GO:0003221|GO:0045944|GO:0048568|GO:0001085|GO:0060548|GO:2000195|GO:0001105|GO:0003714|GO:0060412|GO:0000122|GO:0003677|GO:0001701|GO:0006351|GO:0001078|GO:0007596|GO:0003148|GO:0005654|GO:0008270|GO:0001570|GO:0045892|GO:2000020|GO:0008134
A_24_P289366	0.0387142	0.00321992	down	3.67763	-3.67763	-1.87878	1.73378	-0.144993	CERS6	Homo sapiens ceramide synthase 6 (CERS6), transcript variant 2, mRNA [NM_203463]	GO:0006665|GO:0031965|GO:0016020|GO:0005783|GO:0030148|GO:0005789|GO:0050291|GO:0044281|GO:0016021|GO:0046513|GO:0003677
A_24_P938352	0.0307044	0.00164431	down	9.49547	-9.49547	-3.24724	2.86885	-0.378387	CPM	Homo sapiens carboxypeptidase M (CPM), transcript variant 1, mRNA [NM_001874]	GO:0009986|GO:0005886|GO:0006508|GO:0004180|GO:0008270|GO:0031225|GO:0009653|GO:0070062|GO:0004181
A_23_P165408	0.0466293	0.00533207	down	9.74014	-9.74014	-3.28394	2.59814	-0.685801	KLHL23	Homo sapiens kelch-like family member 23 (KLHL23), mRNA [NM_144711]	GO:0005515
A_24_P80532	0.0324653	0.0019801	down	9.20409	-9.20409	-3.20228	2.95067	-0.251604	CCNG2	Homo sapiens cyclin G2 (CCNG2), mRNA [NM_004354]	GO:0007067|GO:0005737|GO:0051726|GO:0000075|GO:0051301
A_24_P785853	0.0437819	0.00442193	down	2.06255	-2.06255	-1.04443	0.967064	-0.0773673	lnc-TIFA-1	Homo sapiens cDNA FLJ41467 fis, clone BRSTN2017995. [AK123461]
A_23_P96990	0.0464441	0.00528217	down	1.92367	-1.92367	-0.943859	0.745317	-0.198542	NVL	Homo sapiens nuclear VCP-like (NVL), transcript variant 1, mRNA [NM_002533]	GO:0005739|GO:0005737|GO:0016020|GO:0005886|GO:0005730|GO:0005634|GO:0005524
A_23_P155179	0.0155424	6.2409e-05	down	2.47784	-2.47784	-1.30908	1.27762	-0.0314639	ISY1	Homo sapiens ISY1 splicing factor homolog (S. cerevisiae) (ISY1), transcript variant 1, mRNA [NM_001199469]	GO:0005515|GO:0000398|GO:0071013
A_23_P74278	0.0285266	0.00119124	down	41.1897	-41.1897	-5.36421	4.7204	-0.64381	PDE4B	Homo sapiens phosphodiesterase 4B, cAMP-specific (PDE4B), transcript variant d, mRNA [NM_001037341]	GO:0032729|GO:0050852|GO:0001780|GO:0048471|GO:0030018|GO:0004115|GO:0004114|GO:0032743|GO:0030593|GO:0005634|GO:0050900|GO:0005891|GO:0035690|GO:0046872|GO:0044325|GO:0005829|GO:0071222|GO:0030552|GO:0071872|GO:0086004|GO:0006198
A_23_P7961	0.0459658	0.0051261	down	1.967	-1.967	-0.976	0.859731	-0.116269	PGC	Homo sapiens progastricsin (pepsinogen C) (PGC), transcript variant 1, mRNA [NM_002630]	GO:0007586|GO:0006508|GO:0004190|GO:0005615|GO:0070062
A_23_P71591	0.0483829	0.00582409	down	1.49269	-1.49269	-0.57791	0.45664	-0.12127	NOL8	Homo sapiens nucleolar protein 8 (NOL8), transcript variant 1, mRNA [NM_017948]	GO:0006260|GO:0005515|GO:0005737|GO:0000166|GO:0030307|GO:0006364|GO:0005730|GO:0005634
A_23_P20676	0.0248733	0.000702161	down	4.08925	-4.08925	-2.03184	1.90761	-0.124224	NAA35	Homo sapiens N(alpha)-acetyltransferase 35, NatC auxiliary subunit (NAA35), mRNA [NM_024635]	GO:0005515|GO:0043066|GO:0031417|GO:0005737|GO:0048659|GO:0005844
A_23_P215341	0.0353293	0.00248402	down	1.1518	-1.1518	-0.203889	0.19344	-0.0104481	FKBP14	Homo sapiens FK506 binding protein 14, 22 kDa (FKBP14), transcript variant 1, mRNA [NM_017946]	GO:0000413|GO:0061077|GO:0005509|GO:0005789|GO:0003755|GO:0005788|GO:0005528|GO:0006987|GO:0044267|GO:0030968
A_24_P363679	0.036911	0.00278362	down	1.8252	-1.8252	-0.868055	0.805048	-0.0630067	ATP6V1H	Homo sapiens ATPase, H+ transporting, lysosomal 50/57kDa, V1 subunit H (ATP6V1H), transcript variant 1, mRNA [NM_015941]	GO:0005515|GO:0008286|GO:0051701|GO:0005886|GO:0005765|GO:0055085|GO:0050690|GO:0005829|GO:0006897|GO:0006879|GO:0033572|GO:0000221|GO:0050790|GO:0046961|GO:0007035|GO:0008152|GO:0015991|GO:0016032|GO:0030234|GO:0090382|GO:0016887|GO:0070062
A_23_P162378	0.0313004	0.00174082	down	3.03547	-3.03547	-1.60192	1.42308	-0.178842	CEP83	Homo sapiens centrosomal protein 83kDa (CEP83), transcript variant 1, mRNA [NM_016122]	GO:0005515|GO:0042384|GO:0003674|GO:0006996|GO:0005794|GO:0005814|GO:0071539|GO:0048278|GO:0005829
A_32_P153195	0.0404145	0.0036339	down	12.6451	-12.6451	-3.6605	3.2766	-0.383907	BEAN1	Homo sapiens brain expressed, associated with NEDD4, 1 (BEAN1), transcript variant 1, mRNA [NM_001178020]	GO:0016021
A_23_P202837	0.0231594	0.000515116	down	3.6921	-3.6921	-1.88444	1.73042	-0.15402	CCND1	Homo sapiens cyclin D1 (CCND1), mRNA [NM_053056]	GO:0005515|GO:0071157|GO:0043627|GO:0006325|GO:0032403|GO:0030968|GO:0005622|GO:0007219|GO:0017053|GO:0010039|GO:0032026|GO:0045444|GO:0016538|GO:0033197|GO:0070064|GO:0051412|GO:0019901|GO:0003714|GO:0010243|GO:0000122|GO:0070141|GO:0001889|GO:0051592|GO:0033598|GO:0010971|GO:0000307|GO:0005654|GO:0005923|GO:0000278|GO:0019899|GO:0008134|GO:0051301|GO:0010165|GO:0042826|GO:0045471|GO:0031100|GO:…
A_24_P703614	0.0241137	0.000628998	down	5.73821	-5.73821	-2.5206	2.44939	-0.0712105
A_32_P91546	0.0314892	0.00179925	down	2.6134	-2.6134	-1.38593	1.23195	-0.153976	TDRG1	Homo sapiens testis development related 1 (non-protein coding) (TDRG1), long non-coding RNA [NR_024015]
A_32_P45087	0.0450307	0.00483766	down	2.81963	-2.81963	-1.49551	1.2284	-0.267104
A_23_P60506	0.0293659	0.00138396	down	3.72905	-3.72905	-1.89881	1.8823	-0.0165056	C4orf27	Homo sapiens chromosome 4 open reading frame 27 (C4orf27), mRNA [NM_017867]	GO:0005634
A_32_P741851	0.0441552	0.00454328	down	2.84179	-2.84179	-1.5068	1.23381	-0.27299	GLB1L3	Homo sapiens galactosidase, beta 1-like 3 (GLB1L3), mRNA [NM_001080407]	GO:0005773|GO:0004565|GO:0005975
A_23_P18518	0.032309	0.00194999	down	4.93994	-4.93994	-2.30449	2.16181	-0.142686	TRAM1L1	Homo sapiens translocation associated membrane protein 1-like 1 (TRAM1L1), mRNA [NM_152402]	GO:0005789|GO:0016021|GO:0015031
A_23_P390032	0.0436773	0.00439327	down	3.15901	-3.15901	-1.65947	1.5467	-0.112773	SLC35G1	Homo sapiens solute carrier family 35, member G1 (SLC35G1), transcript variant 2, mRNA [NM_153226]	GO:0005515|GO:0005886|GO:0051480|GO:0005789|GO:0016021
A_23_P250196	0.0238917	0.000610532	down	2.75182	-2.75182	-1.46039	1.35528	-0.105103	MTDH	Homo sapiens metadherin (MTDH), mRNA [NM_178812]	GO:0005515|GO:0003725|GO:0051897|GO:0048471|GO:0005783|GO:0005634|GO:0005737|GO:0016324|GO:0046581|GO:0051092|GO:0070830|GO:0001085|GO:0043123|GO:0031663|GO:0031965|GO:0043066|GO:0051059|GO:0003713|GO:0005730|GO:0000122|GO:0045766|GO:0016604|GO:0005789|GO:0016021|GO:0005923|GO:0010508
A_32_P44047	0.0404145	0.00364779	down	1.50157	-1.50157	-0.586475	0.507678	-0.0787977
A_24_P333112	0.0463796	0.00525825	down	2.55402	-2.55402	-1.35277	1.09945	-0.25332		ribosomal protein L7 pseudogene 41 [Source:HGNC Symbol;Acc:HGNC:36297] [ENST00000485823]
A_23_P204436	0.0366214	0.00274909	down	3.61269	-3.61269	-1.85307	1.60962	-0.243451	GIT2	Homo sapiens G protein-coupled receptor kinase interacting ArfGAP 2 (GIT2), transcript variant 4, mRNA [NM_139201]	GO:0043547|GO:0005515|GO:0008060|GO:0008277|GO:0032312|GO:0008270|GO:0005654|GO:0048266|GO:0005925
A_32_P128586	0.0224681	0.000432489	down	2.09205	-2.09205	-1.06492	0.970316	-0.0946004	VLDLR	very low density lipoprotein receptor [Source:HGNC Symbol;Acc:HGNC:12698] [ENST00000382100]	GO:0005515|GO:0005886|GO:0021517|GO:0005041|GO:0034361|GO:0001948|GO:0030229|GO:0045860|GO:0007613|GO:0034447|GO:1900006|GO:0008203|GO:0005509|GO:0000122|GO:0006898|GO:0038026|GO:0007399|GO:0038025|GO:0043235|GO:0007165|GO:0005905|GO:0016020|GO:0006869|GO:0016021|GO:0034185|GO:0034436|GO:0034437|GO:0048306|GO:0034189
A_23_P125253	0.0354509	0.00250787	down	43.5297	-43.5297	-5.44393	4.89266	-0.551269	LDB2	LIM domain binding 2 [Source:HGNC Symbol;Acc:HGNC:6533] [ENST00000509803]	GO:0003712|GO:0005667|GO:0044089|GO:0010669|GO:0045944|GO:0030274|GO:0005634|GO:0019899|GO:0035019|GO:0001942
A_24_P109633	0.0313004	0.00174886	down	6.59326	-6.59326	-2.72099	2.4441	-0.276894	ITPK1	Homo sapiens inositol-tetrakisphosphate 1-kinase (ITPK1), transcript variant 3, mRNA [NM_001142594]	GO:0052835|GO:0052825|GO:0000287|GO:0043647|GO:0052725|GO:0044281|GO:0003824|GO:0005524|GO:0052831|GO:0052830|GO:0052726|GO:0005829|GO:0007165|GO:0016310|GO:0007596|GO:0032957|GO:0016311|GO:0016853|GO:0047325
A_24_P222758	0.0242067	0.000641201	down	4.73775	-4.73775	-2.2442	2.1071	-0.137104	DFFA	Homo sapiens DNA fragmentation factor, 45kDa, alpha polypeptide (DFFA), transcript variant 1, mRNA [NM_004401]	GO:0005515|GO:0005811|GO:0000790|GO:0043065|GO:0070242|GO:0006915|GO:0005634|GO:0006921|GO:0005829|GO:0005737|GO:0006309|GO:1900118|GO:0005654
A_24_P352445	0.0382029	0.00308092	down	2.493	-2.493	-1.31788	1.23666	-0.081226	MRPL42	Homo sapiens mitochondrial ribosomal protein L42 (MRPL42), transcript variant 2, mRNA [NM_172177]	GO:0070124|GO:0005739|GO:0070125|GO:0070126|GO:0032543|GO:0006996|GO:0003735|GO:0005886|GO:0005743|GO:0006412|GO:0005763
A_24_P67268	0.030504	0.00160266	down	2.90119	-2.90119	-1.53664	1.39619	-0.140454		farnesyl diphosphate synthase pseudogene 4 [Source:HGNC Symbol;Acc:HGNC:3635] [ENST00000534629]
A_24_P72064	0.0397948	0.00345044	down	4.29342	-4.29342	-2.10213	1.95458	-0.147543	GHR	Homo sapiens growth hormone receptor (GHR), transcript variant 1, mRNA [NM_000163]	GO:0005515|GO:0042977|GO:0006549|GO:0005886|GO:0019530|GO:0000255|GO:0019221|GO:0050731|GO:0042523|GO:0060396|GO:0060397|GO:0005615|GO:0042803|GO:0032870|GO:0031623|GO:0006101|GO:0000187|GO:0019838|GO:0006105|GO:0040014|GO:0006103|GO:0006631|GO:0044236|GO:0070195|GO:0006573|GO:0040018|GO:0070064|GO:0032355|GO:0004896|GO:0009986|GO:0019901|GO:0042517|GO:0006107|GO:0046898|GO:0005576|GO:0046449|GO:…
A_23_P142738	0.0404805	0.00367575	down	2.35096	-2.35096	-1.23325	1.05335	-0.179899	TMEM178A	Homo sapiens transmembrane protein 178A (TMEM178A), transcript variant 1, mRNA [NM_152390]	GO:0016021
A_24_P915049	0.02806	0.00110772	down	2.83394	-2.83394	-1.50281	1.31992	-0.182893	ZNF568	Homo sapiens zinc finger protein 568, mRNA (cDNA clone IMAGE:4052822), partial cds. [BC016334]	GO:0006355|GO:0003700|GO:0005634|GO:0003677|GO:0046872|GO:0006351
A_23_P409723	0.0354121	0.00249498	down	4.27436	-4.27436	-2.09571	1.86237	-0.233334	LOC254896	Homo sapiens uncharacterized LOC254896 (LOC254896), long non-coding RNA [NR_046173]
A_24_P388570	0.0491586	0.0061108	down	2.15674	-2.15674	-1.10885	0.883769	-0.225082	MINA	Homo sapiens MYC induced nuclear antigen (MINA), transcript variant 3, mRNA [NM_032778]	GO:0001191|GO:0005667|GO:0005737|GO:0042254|GO:0005730|GO:0051213|GO:0005634|GO:0000122|GO:0046872|GO:0006351|GO:0055114|GO:0005829
A_23_P85460	0.0433976	0.00432255	down	7.85512	-7.85512	-2.97363	2.63687	-0.336766	CDKN2C	Homo sapiens cyclin-dependent kinase inhibitor 2C (p18, inhibits CDK4) (CDKN2C), transcript variant 2, mRNA [NM_078626]	GO:0005515|GO:0030308|GO:0008285|GO:0019901|GO:0071901|GO:0048709|GO:0005634|GO:0000079|GO:0005829|GO:0042326|GO:0000082|GO:0005737|GO:0004861|GO:0007050|GO:0000278
A_23_P161091	0.0314892	0.00177309	down	2.40269	-2.40269	-1.26465	1.10463	-0.160023	ZMYM1	Homo sapiens zinc finger, MYM-type 1 (ZMYM1), transcript variant 5, mRNA [NM_024772]	GO:0046983|GO:0008270|GO:0005634|GO:0003676
A_24_P923749	0.0341902	0.00228074	down	2.14263	-2.14263	-1.09938	1.03983	-0.0595498	SFT2D3	Homo sapiens SFT2 domain containing 3 (SFT2D3), mRNA [NM_032740]	GO:0016021|GO:0016192|GO:0015031
A_23_P82523	0.0206353	0.000280218	down	1.99402	-1.99402	-0.995677	0.976673	-0.0190042	ABCB1	Homo sapiens ATP-binding cassette, sub-family B (MDR/TAP), member 1 (ABCB1), mRNA [NM_000927]	GO:0005515|GO:0005215|GO:0005886|GO:0009986|GO:0042493|GO:0072089|GO:0042626|GO:0042908|GO:0044281|GO:0055085|GO:0005524|GO:0008559|GO:0016020|GO:0000086|GO:0006855|GO:0006810|GO:0016021|GO:0070062
A_24_P550411	0.0234758	0.000556432	down	2.93109	-2.93109	-1.55144	1.43506	-0.116374		O60354_HUMAN (O60354) Loricrin, partial (61%) [THC2531285]
A_23_P151856	0.0467289	0.00535826	down	1.53571	-1.53571	-0.61891	0.488091	-0.130818	CTDSPL2	Homo sapiens CTD (carboxy-terminal domain, RNA polymerase II, polypeptide A) small phosphatase like 2 (CTDSPL2), mRNA [NM_016396]	GO:0016311|GO:0004721
A_23_P134314	0.0215682	0.000329388	down	3.73812	-3.73812	-1.90231	1.82068	-0.0816285	MPLKIP	Homo sapiens M-phase specific PLK1 interacting protein (MPLKIP), mRNA [NM_138701]	GO:0005515|GO:0007067|GO:0005813|GO:0005737|GO:0005794|GO:0030496|GO:0005654|GO:0005634|GO:0051301
A_24_P307724	0.0477696	0.00565711	down	2.20318	-2.20318	-1.13959	0.971577	-0.168012	FLJ33360	Homo sapiens FLJ33360 protein (FLJ33360), long non-coding RNA [NR_028351]
A_24_P138556	0.0430001	0.00424424	down	4.12388	-4.12388	-2.044	1.83878	-0.205222	EIF2S1	Homo sapiens eukaryotic translation initiation factor 2, subunit 1 alpha, 35kDa (EIF2S1), mRNA [NM_004094]	GO:0005515|GO:0005851|GO:0005850|GO:0010467|GO:0010494|GO:0003743|GO:0005634|GO:0006412|GO:0006413|GO:0030968|GO:0005829|GO:0043558|GO:0046777|GO:0016020|GO:0043022|GO:0006987|GO:0044267|GO:0005844|GO:0070062
A_24_P76995	0.0319324	0.00189109	down	1.60106	-1.60106	-0.67903	0.626291	-0.052739	ZDHHC17	Homo sapiens zinc finger, DHHC-type containing 17 (ZDHHC17), mRNA [NM_015336]	GO:0005515|GO:0015693|GO:0018345|GO:0005794|GO:0015095|GO:0043231|GO:0042802|GO:0007165|GO:0042953|GO:0005737|GO:0000139|GO:0030660|GO:0016409|GO:0008270|GO:0004871|GO:0016021|GO:0043123|GO:0019706
A_23_P7282	0.0314892	0.00178394	down	1.84447	-1.84447	-0.88321	0.84442	-0.0387897	ELMOD2	Homo sapiens ELMO/CED-12 domain containing 2 (ELMOD2), mRNA [NM_153702]	GO:0050688|GO:0043547|GO:0006909|GO:0051607|GO:0016020|GO:0005856|GO:0005096
A_23_P115407	0.0306332	0.00163107	down	5.22699	-5.22699	-2.38598	2.23259	-0.153394	GSTM1	Homo sapiens glutathione S-transferase mu 1 (GSTM1), transcript variant 2, mRNA [NM_146421]	GO:0043295|GO:0005737|GO:0006805|GO:0018916|GO:0070458|GO:0042178|GO:0006749|GO:0044281|GO:0019899|GO:0004364|GO:0042803|GO:0005829
A_23_P326303	0.0405832	0.00368965	down	3.28337	-3.28337	-1.71518	1.42668	-0.288499	GPR61	Homo sapiens G protein-coupled receptor 61 (GPR61), mRNA [NM_031936]	GO:0043235|GO:0008150|GO:0007186|GO:0005886|GO:0004930|GO:0016021|GO:0005575
A_23_P38254	0.031245	0.00172185	down	2.36265	-2.36265	-1.24041	1.14027	-0.100134	ELAC2	Homo sapiens elaC ribonuclease Z 2 (ELAC2), transcript variant 1, mRNA [NM_018127]	GO:0005739|GO:0072684|GO:0004519|GO:0005654|GO:0005634|GO:0046872
A_24_P633543	0.048434	0.00584489	down	2.88365	-2.88365	-1.5279	1.2171	-0.310798		zinc finger protein 487 [Source:HGNC Symbol;Acc:HGNC:23488] [ENST00000596267]
A_23_P343398	0.045598	0.00498311	down	6.93131	-6.93131	-2.79313	2.22515	-0.567973	CCR7	Homo sapiens chemokine (C-C motif) receptor 7 (CCR7), mRNA [NM_001838]	GO:0002885|GO:0071731|GO:0046330|GO:0051491|GO:2000510|GO:2000147|GO:0031529|GO:0005622|GO:0032649|GO:0030838|GO:0034695|GO:0043552|GO:0045860|GO:0032496|GO:0031274|GO:0070374|GO:0043123|GO:2000525|GO:2000526|GO:0051209|GO:0070098|GO:0009986|GO:0004930|GO:0038121|GO:0032862|GO:2000522|GO:0045785|GO:0007186|GO:0071345|GO:0090023|GO:0016493|GO:0050706|GO:0035758|GO:0009897|GO:0001954|GO:0038117|GO:…
A_23_P348063	0.0208827	0.000303164	down	2.79806	-2.79806	-1.48443	1.46417	-0.0202567	SYNGR1	Homo sapiens synaptogyrin 1 (SYNGR1), transcript variant 1a, mRNA [NM_004711]	GO:0042470|GO:0031594|GO:0030054|GO:0048169|GO:0030672|GO:0016021|GO:0006605|GO:0048172
A_23_P167559	0.0281382	0.00112763	down	5.44895	-5.44895	-2.44598	2.17117	-0.274804	RNF145	Homo sapiens ring finger protein 145 (RNF145), transcript variant 2, mRNA [NM_144726]	GO:0008270|GO:0016021
A_23_P131074	0.0236601	0.000598397	down	1.82648	-1.82648	-0.869068	0.816465	-0.0526036	THEG	Homo sapiens theg spermatid protein (THEG), transcript variant 1, mRNA [NM_016585]	GO:0005515|GO:0007275|GO:0005634|GO:0007283|GO:0051131|GO:0030154
A_32_P93309	0.037716	0.00294098	down	4.0285	-4.0285	-2.01024	1.93192	-0.0783238		Synthetic construct Homo sapiens gateway clone IMAGE:100018013 3' read C11orf73 mRNA. [CU674829]
A_23_P122674	0.0401698	0.003568	down	2.15885	-2.15885	-1.11026	0.914266	-0.195994	PAK1IP1	Homo sapiens PAK1 interacting protein 1 (PAK1IP1), mRNA [NM_017906]	GO:0005886|GO:0008283|GO:0005730|GO:0060021|GO:0005654|GO:0009968
A_23_P85765	0.0346921	0.00236167	down	2.74182	-2.74182	-1.45513	1.26295	-0.192184	CACNA1S	Homo sapiens calcium channel, voltage-dependent, L type, alpha 1S subunit (CACNA1S), mRNA [NM_000069]	GO:0086010|GO:0005245|GO:0005886|GO:0006941|GO:0048741|GO:0030315|GO:0008331|GO:0007520|GO:0005891|GO:0046872|GO:0070509|GO:0001501|GO:0005737|GO:0016529|GO:0006936|GO:0043501|GO:0007411|GO:0007528|GO:0002074|GO:0070588|GO:0034765|GO:0006816|GO:0007029|GO:0031674
A_24_P246767	0.0347878	0.00237799	down	3.17681	-3.17681	-1.66758	1.50897	-0.158604	LOC643387	Homo sapiens TAR DNA binding protein pseudogene (LOC643387), non-coding RNA [NR_026923]
A_23_P214565	0.0314892	0.00179469	down	2.96733	-2.96733	-1.56916	1.43061	-0.138558	MAS1L	Homo sapiens MAS1 proto-oncogene like, G protein-coupled receptor (MAS1L), mRNA [NM_052967]	GO:0005737|GO:0007186|GO:0005886|GO:0004930|GO:0005654|GO:0016021
A_23_P427760	0.020414	0.000270874	down	4.07024	-4.07024	-2.02511	1.89921	-0.125904	PIWIL4	Homo sapiens piwi-like RNA-mediated gene silencing 4 (PIWIL4), mRNA [NM_152431]	GO:0010467|GO:0051321|GO:0005634|GO:0007275|GO:0007283|GO:0031047|GO:0034584|GO:0006417|GO:0030154|GO:0005737|GO:0034587|GO:0043186|GO:0071547|GO:0043046
A_24_P316331	0.0202473	0.000265425	down	4.2899	-4.2899	-2.10094	1.95743	-0.143517	LOC440792	Homo sapiens mRNA for KIAA1653 protein, partial cds. [AB051440]
A_23_P106194	0.0380138	0.00302867	down	9.75934	-9.75934	-3.28678	3.05981	-0.226969	FOS	Homo sapiens FBJ murine osteosarcoma viral oncogene homolog (FOS), mRNA [NM_005252]	GO:0005515|GO:0003700|GO:0044212|GO:0006366|GO:0009409|GO:0051591|GO:0051403|GO:0002756|GO:0003690|GO:0002755|GO:0031668|GO:0032496|GO:0009416|GO:0007179|GO:0001661|GO:0051412|GO:0007565|GO:0038124|GO:0038123|GO:0034134|GO:0007568|GO:0009636|GO:0030431|GO:0002224|GO:0000979|GO:0009629|GO:0045087|GO:0032570|GO:0005654|GO:0034166|GO:0035666|GO:0045893|GO:0034162|GO:0038095|GO:0008134|GO:0043005|GO:…
A_23_P26847	0.0466045	0.00532016	down	2.99034	-2.99034	-1.58031	1.33057	-0.249741	SOX9	Homo sapiens SRY (sex determining region Y)-box 9 (SOX9), mRNA [NM_000346]	GO:0005515|GO:0001658|GO:0003700|GO:0003415|GO:0006366|GO:0008013|GO:0003705|GO:0003413|GO:0030879|GO:0007283|GO:0010564|GO:0003188|GO:0030155|GO:0016337|GO:0001894|GO:0007173|GO:0014032|GO:0030198|GO:0042127|GO:0001942|GO:0035622|GO:0001708|GO:0030916|GO:0003170|GO:0006334|GO:0014068|GO:0030502|GO:0003179|GO:0035326|GO:0043234|GO:0001501|GO:0001503|GO:0001502|GO:0005654|GO:0001158|GO:0034236|GO:…
A_32_P170888	0.0446032	0.00472976	down	3.06133	-3.06133	-1.61416	1.52959	-0.0845639	CNOT7	Homo sapiens CCR4-NOT transcription complex, subunit 7 (CNOT7), transcript variant 1, mRNA [NM_013354]	GO:0005515|GO:0010467|GO:0008284|GO:0003700|GO:0008285|GO:0003723|GO:0004532|GO:0000290|GO:0005634|GO:0031047|GO:0046872|GO:0030014|GO:0005829|GO:0000932|GO:0045944|GO:0004871|GO:0000289|GO:0000288|GO:0033962|GO:0005975|GO:0060213|GO:0043928|GO:0006351|GO:0006417|GO:0004535|GO:0007165|GO:0000175|GO:0016020|GO:1900153|GO:0035195|GO:0010629|GO:0061014
A_23_P15832	0.0496159	0.00625902	down	3.1563	-3.1563	-1.65823	1.35839	-0.299847	OR1D5	Homo sapiens olfactory receptor, family 1, subfamily D, member 5 (OR1D5), mRNA [NM_014566]	GO:0050911|GO:0007608|GO:0004984|GO:0007186|GO:0005886|GO:0004930|GO:0016021
A_24_P177353	0.047861	0.00569428	down	2.59347	-2.59347	-1.37488	1.19391	-0.180977	THOC2	Homo sapiens THO complex 2 (THOC2), mRNA [NM_001081550]	GO:0008380|GO:0006397|GO:0005515|GO:0000347|GO:0006406|GO:0016607|GO:0016973|GO:0003723|GO:0000346|GO:0005654|GO:0000445|GO:0046784
A_23_P59677	0.0169161	9.84032e-05	down	2.76788	-2.76788	-1.46878	1.43037	-0.038415	RINT1	Homo sapiens RAD50 interactor 1 (RINT1), mRNA [NM_021930]	GO:0005515|GO:0007049|GO:0060628|GO:0005783|GO:0005789|GO:0048193|GO:0015031
A_32_P82869	0.0460928	0.00517536	down	2.12718	-2.12718	-1.08894	0.889289	-0.199652		Homo sapiens cDNA clone IMAGE:4778940, partial cds. [BC031919]
A_23_P380379	0.0223416	0.000412112	down	5.23349	-5.23349	-2.38777	2.23816	-0.149614	CAPS2	Homo sapiens calcyphosine 2 (CAPS2), transcript variant 3, mRNA [NM_001286548]	GO:0005509
A_23_P132405	0.0458514	0.00509221	down	3.07429	-3.07429	-1.62025	1.43494	-0.185318	ACAD9	Homo sapiens acyl-CoA dehydrogenase family, member 9 (ACAD9), transcript variant 1, mRNA [NM_014049]	GO:0005739|GO:0005515|GO:0032981|GO:0050660|GO:0005634|GO:0003995|GO:0030425|GO:0055114
A_23_P368484	0.0399444	0.00349607	down	2.41456	-2.41456	-1.27176	1.14883	-0.122929	LRRC75A	Homo sapiens leucine rich repeat containing 75A (LRRC75A), transcript variant 2, mRNA [NM_207387]
A_23_P305507	0.0190742	0.000226634	down	2.70663	-2.70663	-1.4365	1.35527	-0.081233	TOP1	Homo sapiens topoisomerase (DNA) I (TOP1), mRNA [NM_003286]	GO:0005515|GO:0003917|GO:0003918|GO:0042493|GO:0005730|GO:0005634|GO:0012501|GO:0000228|GO:0003677|GO:0032922|GO:0006260|GO:0016310|GO:0007059|GO:0040016|GO:0000932|GO:0003682|GO:0043204|GO:0016032|GO:0007623|GO:0006338|GO:0005654|GO:0031298|GO:0001046|GO:0006265
A_32_P138260	0.0295376	0.00141819	down	2.49453	-2.49453	-1.31877	1.23286	-0.085907		Q5TQZ6_ANOGA (Q5TQZ6) ENSANGP00000028192 (Fragment), partial (11%) [THC2599576]
A_24_P319354	0.02806	0.00110943	down	6.07982	-6.07982	-2.60403	2.3978	-0.206227	SUMO1	Homo sapiens small ubiquitin-like modifier 1 (SUMO1), transcript variant 2, mRNA [NM_001005781]	GO:0005515|GO:0019221|GO:0032436|GO:0045202|GO:0005634|GO:0030425|GO:0043433|GO:0060334|GO:0032880|GO:0005737|GO:0090204|GO:0030578|GO:0031334|GO:0005643|GO:0019789|GO:0060021|GO:0031625|GO:0060333|GO:0031965|GO:0016925|GO:0005730|GO:0043392|GO:0006281|GO:0016607|GO:0016605|GO:0001650|GO:0005654|GO:0045892|GO:0044267|GO:0008134|GO:0043687
A_23_P359854	0.0264858	0.000908557	down	2.15293	-2.15293	-1.1063	0.984446	-0.121857	BEND3	Homo sapiens BEN domain containing 3 (BEND3), mRNA [NM_001080450]
A_23_P423012	0.0286932	0.00121259	down	85.0434	-85.0434	-6.41013	5.78575	-0.624378	DUSP27	Homo sapiens dual specificity phosphatase 27 (putative) (DUSP27), mRNA [NM_001080426]	GO:0006470|GO:0008138
A_23_P127128	0.0185727	0.000155413	down	2.08725	-2.08725	-1.0616	1.03562	-0.0259809	DNAJC1	Homo sapiens DnaJ (Hsp40) homolog, subfamily C, member 1 (DNAJC1), mRNA [NM_022365]	GO:0005515|GO:0031965|GO:0005886|GO:0005783|GO:0051087|GO:0032781|GO:0003677|GO:0006417|GO:0045861|GO:0016020|GO:0006457|GO:0003682|GO:0005789|GO:0050708|GO:0016021|GO:0001671
A_32_P52911	0.0252145	0.000764823	down	2.51264	-2.51264	-1.3292	1.27666	-0.0525465	ADI1	Homo sapiens acireductone dioxygenase 1 (ADI1), mRNA [NM_018269]	GO:0005515|GO:0005794|GO:0005506|GO:0005886|GO:0005634|GO:0044281|GO:0005829|GO:0034641|GO:0005737|GO:0000096|GO:0019509|GO:0006595|GO:0016491|GO:0005654|GO:0010309|GO:0055114
A_32_P179205	0.0380138	0.00302797	down	2.47128	-2.47128	-1.30526	1.27786	-0.027393
A_24_P288722	0.027011	0.000968566	down	1.74168	-1.74168	-0.800483	0.708799	-0.0916835	CASK	Homo sapiens calcium/calmodulin-dependent serine protein kinase (MAGUK family) (CASK), transcript variant 1, mRNA [NM_003688]	GO:0005515|GO:0010839|GO:0005516|GO:0060170|GO:0005886|GO:0090288|GO:0015629|GO:0090280|GO:0016363|GO:0005829|GO:0016323|GO:0005737|GO:0061045|GO:0005911|GO:0030198|GO:0045944|GO:0007155|GO:0005730|GO:0004385|GO:0005524|GO:0042043|GO:0005604|GO:0042734|GO:0070509|GO:0004674|GO:0005652|GO:0046939|GO:0006468|GO:0005925|GO:0001953
A_32_P126928	0.0398878	0.00347694	down	3.53489	-3.53489	-1.82167	1.62494	-0.196724	IER3IP1	Homo sapiens PRO2309 mRNA, complete cds. [AF119875]	GO:0005794|GO:0016020|GO:0005783|GO:2000269|GO:0005789|GO:0016021
A_32_P130968	0.0293659	0.00138986	down	5.29487	-5.29487	-2.4046	2.32034	-0.0842519	lnc-C7orf23-1	PREDICTED: Homo sapiens uncharacterized LOC101927420 (LOC101927420), mRNA [XM_006710189]
A_24_P43588	0.0475584	0.00559803	down	1.69485	-1.69485	-0.761161	0.704774	-0.0563866	MAD2L1BP	Homo sapiens MAD2L1 binding protein (MAD2L1BP), transcript variant 1, mRNA [NM_001003690]	GO:0005515|GO:0007093|GO:0005737|GO:0007096|GO:0005819|GO:0005730|GO:0005634|GO:0043231
A_23_P26072	0.0432489	0.00429771	down	2.32765	-2.32765	-1.21887	1.01227	-0.206602		Homo sapiens PRO1914 mRNA, complete cds. [AF118084]
A_32_P123255	0.0232009	0.000517772	down	5.98001	-5.98001	-2.58015	2.50134	-0.0788042	SOWAHD	Homo sapiens sosondowah ankyrin repeat domain family member D (SOWAHD), mRNA [NM_001105576]
A_32_P14881	0.0253471	0.00077833	down	2.44638	-2.44638	-1.29065	1.26306	-0.0275896	LOC101928399	PREDICTED: Homo sapiens uncharacterized LOC101928399 (LOC101928399), transcript variant X3, ncRNA [XR_244328]
A_23_P329573	0.0241213	0.000631016	down	4.61916	-4.61916	-2.20763	2.1567	-0.0509316	ITGB2	Homo sapiens integrin, beta 2 (complement component 3 receptor 3 and 4 subunit) (ITGB2), transcript variant 1, mRNA [NM_000211]	GO:0005515|GO:0034142|GO:0005886|GO:0050730|GO:0008360|GO:0034687|GO:0007267|GO:0050900|GO:0035987|GO:0032403|GO:0046872|GO:0045429|GO:0051092|GO:0006954|GO:0001948|GO:0030101|GO:0030198|GO:0007159|GO:0034113|GO:0007155|GO:0050839|GO:0070062|GO:0008305|GO:0046982|GO:0009986|GO:0019901|GO:0002523|GO:0007568|GO:0030593|GO:0006915|GO:0002224|GO:0031982|GO:0045766|GO:0043235|GO:0030369|GO:0007160|GO:…
A_23_P74809	0.0303686	0.00157707	down	3.98799	-3.98799	-1.99566	1.93605	-0.0596151	CLCC1	Homo sapiens chloride channel CLIC-like 1 (CLCC1), transcript variant 1, mRNA [NM_001048210]	GO:0005794|GO:0016020|GO:0005783|GO:0034707|GO:0005634|GO:0005254|GO:0043231
A_23_P347528	0.0230086	0.000480408	down	1.67104	-1.67104	-0.740743	0.714458	-0.0262842	TFCP2	Homo sapiens transcription factor CP2 (TFCP2), transcript variant 1, mRNA [NM_005653]	GO:0043565|GO:0003700|GO:0006357|GO:0005634|GO:0005575|GO:0003677|GO:0006351
A_23_P22232	0.0254045	0.000788287	down	5.08264	-5.08264	-2.34558	2.21027	-0.135307	KLRC2	Homo sapiens killer cell lectin-like receptor subfamily C, member 2 (KLRC2), mRNA [NM_002260]	GO:0043235|GO:0005515|GO:0007165|GO:0006968|GO:0005886|GO:0005887|GO:0045087|GO:0002228|GO:0030246|GO:0023024|GO:0004888
A_32_P41698	0.0388211	0.00325966	down	2.22002	-2.22002	-1.15057	1.00543	-0.145137
A_23_P111297	0.0474079	0.00553815	down	2.56738	-2.56738	-1.3603	1.19723	-0.163065	RPP40	Homo sapiens ribonuclease P/MRP 40kDa subunit (RPP40), transcript variant 1, mRNA [NM_006638]	GO:0004526|GO:0005634|GO:0005655|GO:0008033
A_23_P127948	0.0466976	0.00534797	down	6.70655	-6.70655	-2.74557	2.45831	-0.287264	ADM	Homo sapiens adrenomedullin (ADM), mRNA [NM_001124]	GO:0005515|GO:0008284|GO:0031700|GO:0008285|GO:2001214|GO:0006701|GO:0060712|GO:0031102|GO:0008015|GO:0060670|GO:0031100|GO:0030819|GO:0009409|GO:0007267|GO:0005615|GO:0007204|GO:0031623|GO:0007507|GO:0005737|GO:0048589|GO:0042594|GO:0045906|GO:0045909|GO:0032496|GO:0042475|GO:0006171|GO:0032868|GO:0001666|GO:0007565|GO:0043065|GO:0008209|GO:0007568|GO:0005102|GO:0009611|GO:0001843|GO:0051384|GO:…
A_24_P118142	0.0404145	0.0036484	down	2.38885	-2.38885	-1.25632	1.2023	-0.0540187		heat shock protein 90kDa alpha (cytosolic), class A member 4, pseudogene [Source:HGNC Symbol;Acc:HGNC:5255] [ENST00000378770]
A_24_P912751	0.0436773	0.00438955	down	2.50529	-2.50529	-1.32498	1.10092	-0.224057	CYP4V2	Homo sapiens clone DNA107443 AGLW2560 (UNQ2560) mRNA, complete cds. [AY358619]	GO:0004497|GO:0010430|GO:0005506|GO:0005789|GO:0016705|GO:0016021|GO:0007601|GO:0050896|GO:0020037
A_24_P316046	0.0464323	0.00527339	down	1.74913	-1.74913	-0.806635	0.709049	-0.0975863	PP7080	Homo sapiens uncharacterized LOC25845 (PP7080), long non-coding RNA [NR_024158]
A_23_P213661	0.0228024	0.000457791	down	2.95471	-2.95471	-1.56301	1.48586	-0.0771561	PPIP5K2	Homo sapiens diphosphoinositol pentakisphosphate kinase 2 (PPIP5K2), transcript variant 2, mRNA [NM_015216]	GO:0000827|GO:0006020|GO:0033857|GO:0043647|GO:0003993|GO:0052724|GO:0052723|GO:0044281|GO:0000832|GO:0005524|GO:0005829|GO:0016310|GO:0016311
A_32_P10327	0.035914	0.00262197	down	3.07362	-3.07362	-1.61994	1.37449	-0.245448		Sequence 58 from Patent WO0220754. [AX721098]
A_24_P410000	0.0278243	0.00105175	down	2.40455	-2.40455	-1.26577	1.13499	-0.13078
A_23_P48570	0.0384331	0.0031444	down	27.9944	-27.9944	-4.80707	4.37582	-0.431246	DHRS2	Homo sapiens dehydrogenase/reductase (SDR family) member 2 (DHRS2), transcript variant 1, mRNA [NM_182908]	GO:0043066|GO:0004090|GO:0008285|GO:0009636|GO:0005634|GO:0005635|GO:0005739|GO:0005737|GO:0005759|GO:0008207|GO:0034599|GO:0043011|GO:0070062|GO:0055114
A_23_P419714	0.0385586	0.00317717	down	21.7536	-21.7536	-4.44318	4.05	-0.393181	BTBD11	Homo sapiens BTB (POZ) domain containing 11 (BTBD11), transcript variant a, mRNA [NM_001018072]	GO:0046982|GO:0016021|GO:0060395
A_23_P11705	0.0304316	0.00158828	down	4.32325	-4.32325	-2.11212	2.00781	-0.104302	BSDC1	Homo sapiens BSD domain containing 1 (BSDC1), transcript variant 2, mRNA [NM_018045]
A_23_P208090	0.0248994	0.000711581	down	2.83602	-2.83602	-1.50387	1.47331	-0.0305592	MBD1	Homo sapiens methyl-CpG binding domain protein 1 (MBD1), transcript variant 1, mRNA [NM_015846]	GO:0000792|GO:0005515|GO:0008327|GO:0003700|GO:0006366|GO:0003714|GO:0005634|GO:0003677|GO:0016363|GO:0005737|GO:0016607|GO:0008270|GO:0045892
A_32_P62571	0.0486333	0.00591667	down	2.26638	-2.26638	-1.18039	0.954943	-0.225448	RBM8A	Homo sapiens RNA binding motif protein 8A (RBM8A), mRNA [NM_005105]	GO:0008380|GO:0005515|GO:0010467|GO:0006369|GO:0006366|GO:0003723|GO:0031124|GO:0005634|GO:0071013|GO:0003729|GO:0006417|GO:0005829|GO:0005737|GO:0006406|GO:0016607|GO:0000166|GO:0000184|GO:0000381|GO:0000398|GO:0005654|GO:0035145
A_24_P250650	0.0341609	0.00226172	down	3.14042	-3.14042	-1.65096	1.50765	-0.143313	RABL2A	Homo sapiens RAB, member of RAS oncogene family-like 2A (RABL2A), transcript variant 1, mRNA [NM_013412]	GO:0008152|GO:0003924|GO:0032482|GO:0019003|GO:0005525|GO:0006886|GO:0012505
A_23_P78201	0.0399847	0.00350874	down	4.46293	-4.46293	-2.15799	1.80867	-0.34932	KRT35	Homo sapiens keratin 35, type I (KRT35), mRNA [NM_002280]	GO:0005882|GO:0005198|GO:0009653|GO:0005615|GO:0070062
A_24_P233560	0.0412232	0.00384213	down	1.76813	-1.76813	-0.822222	0.68044	-0.141782
A_23_P201790	0.0473869	0.00553172	down	6.29463	-6.29463	-2.65412	2.08829	-0.565828	PPP1R12B	Homo sapiens protein phosphatase 1, regulatory subunit 12B (PPP1R12B), transcript variant 1, mRNA [NM_002481]	GO:0007165|GO:0006937|GO:0005737|GO:0000086|GO:0005654|GO:0043085|GO:0008047|GO:0000278
A_23_P147121	0.0422032	0.00407255	down	1.65334	-1.65334	-0.725386	0.65409	-0.0712964	ZNF136	Homo sapiens zinc finger protein 136 (ZNF136), mRNA [NM_003437]	GO:0005515|GO:0006366|GO:0003714|GO:0005634|GO:0000122|GO:0003677|GO:0046872
A_32_P11969	0.0437321	0.00440588	down	4.92122	-4.92122	-2.29902	1.98002	-0.318998		Q8IVR2_HUMAN (Q8IVR2) APOLD1 protein (Fragment), partial (18%) [THC2694800]
A_32_P96692	0.0293659	0.00139065	down	4.21439	-4.21439	-2.07532	2.0042	-0.0711199	POLH	Homo sapiens polymerase (DNA directed), eta (POLH), transcript variant 1, mRNA [NM_006502]	GO:0005515|GO:0003887|GO:0006301|GO:0046872|GO:0003684|GO:0006260|GO:0005737|GO:0010225|GO:0006281|GO:0006290|GO:0006282|GO:0000731|GO:0005654
A_24_P105721	0.0225503	0.000443949	down	2.41471	-2.41471	-1.27185	1.21016	-0.0616922	CREB1	Homo sapiens cAMP responsive element binding protein 1 (CREB1), transcript variant B, mRNA [NM_134442]	GO:0005515|GO:0008361|GO:0001190|GO:0003700|GO:0006366|GO:0003705|GO:0046889|GO:0002756|GO:0010944|GO:0007219|GO:0007173|GO:0007411|GO:0002755|GO:0046887|GO:0007613|GO:0033363|GO:0003712|GO:0001102|GO:0006996|GO:0038124|GO:0038123|GO:0005719|GO:0034134|GO:0000978|GO:0002224|GO:0008543|GO:0045087|GO:0045600|GO:0007623|GO:0005654|GO:0000980|GO:0034166|GO:0035666|GO:0007005|GO:0045893|GO:0019899|GO:…
A_24_P229199	0.0252145	0.000759876	down	4.23998	-4.23998	-2.08406	1.98978	-0.0942793	ATPAF1	Homo sapiens ATP synthase mitochondrial F1 complex assembly factor 1 (ATPAF1), transcript variant 1, mRNA [NM_022745]	GO:0005739|GO:0005515|GO:0006461
A_23_P28953	0.0414675	0.0039056	down	4.57269	-4.57269	-2.19304	1.97998	-0.213066	DNMT3B	Homo sapiens DNA (cytosine-5-)-methyltransferase 3 beta (DNMT3B), transcript variant 6, mRNA [NM_175850]	GO:0005515|GO:0010467|GO:0003886|GO:0006346|GO:0031503|GO:0010424|GO:0005634|GO:0046872|GO:0043231|GO:0045322|GO:0005737|GO:0071230|GO:0009008|GO:0010212|GO:0051718|GO:0090116|GO:0003714|GO:0042493|GO:0000122|GO:0006306|GO:0010628|GO:0032776|GO:0005720|GO:0051571|GO:0045666|GO:0051573|GO:0045814|GO:0006349|GO:0040029|GO:0046498|GO:0005654|GO:0046499
A_32_P46351	0.038108	0.00305563	down	1.84804	-1.84804	-0.885998	0.806658	-0.0793397	RASSF1-AS1	Homo sapiens RASSF1 antisense RNA 1 (RASSF1-AS1), long non-coding RNA [NR_109831]
A_32_P186731	0.0414675	0.00392046	down	3.77073	-3.77073	-1.91485	1.59594	-0.318905	ISM1	Homo sapiens isthmin 1, angiogenesis inhibitor (ISM1), mRNA [NM_080826]	GO:0005576
A_24_P932208	0.0450307	0.00485226	down	2.29747	-2.29747	-1.20005	1.08485	-0.115197	CREB1	alpha beta CREB-1=cyclic AMP response element-binding protein-1 alpha beta isoform {alternatively spliced, internal fragment} [human, placenta, mRNA Partial, 81 nt]. [S78695]	GO:0005515|GO:0008361|GO:0001190|GO:0003700|GO:0006366|GO:0003705|GO:0046889|GO:0002756|GO:0010944|GO:0007219|GO:0007173|GO:0007411|GO:0002755|GO:0046887|GO:0007613|GO:0033363|GO:0003712|GO:0001102|GO:0006996|GO:0038124|GO:0038123|GO:0005719|GO:0034134|GO:0000978|GO:0002224|GO:0008543|GO:0045087|GO:0045600|GO:0007623|GO:0005654|GO:0000980|GO:0034166|GO:0035666|GO:0007005|GO:0045893|GO:0019899|GO:…
A_32_P209094	0.0454281	0.00495381	down	4.60658	-4.60658	-2.2037	2.00199	-0.201708	FGGY	Homo sapiens FGGY carbohydrate kinase domain containing (FGGY), transcript variant 2, mRNA [NM_018291]	GO:0016310|GO:0003674|GO:0016301|GO:0005975|GO:0016773|GO:0005575|GO:0070050
A_24_P16417	0.030504	0.00160231	down	3.13724	-3.13724	-1.6495	1.43953	-0.209963	SDK1	Homo sapiens sidekick cell adhesion molecule 1 (SDK1), transcript variant 1, mRNA [NM_152744]	GO:0016021|GO:0007155|GO:0070062
A_23_P28652	0.0296576	0.00146735	down	3.28016	-3.28016	-1.71377	1.66727	-0.0465002	ATRAID	Homo sapiens all-trans retinoic acid-induced differentiation factor (ATRAID), transcript variant 1, mRNA [NM_016085]	GO:0045669|GO:0010468|GO:0005515|GO:2000599|GO:0003674|GO:0048471|GO:0033689|GO:0030501|GO:0005886|GO:0016021|GO:0005635|GO:0030154
A_24_P190894	0.0382441	0.00310428	down	1.45236	-1.45236	-0.538403	0.447589	-0.0908143	ARF1	Homo sapiens ADP-ribosylation factor 1 (ARF1), transcript variant 1, mRNA [NM_001024227]	GO:0005515|GO:0043005|GO:0048471|GO:0005886|GO:0007264|GO:0034315|GO:0003924|GO:0060292|GO:0044281|GO:0015031|GO:0030017|GO:0048205|GO:0005829|GO:0019886|GO:0006878|GO:0045211|GO:0061024|GO:0016032|GO:0070062|GO:0006661|GO:0006890|GO:0006892|GO:0014069|GO:0005525|GO:0050690|GO:0000139|GO:0097061|GO:0002090|GO:0005057|GO:0006644|GO:0005925
A_24_P330366	0.0468354	0.00539147	down	2.09267	-2.09267	-1.06534	0.928302	-0.137041	RCOR1	Homo sapiens REST corepressor 1 (RCOR1), mRNA [NM_015156]	GO:0005515|GO:0070933|GO:0044212|GO:0006325|GO:0005634|GO:0000122|GO:0006351|GO:0001078|GO:0045654|GO:0007596|GO:0003682|GO:0017053|GO:0030218|GO:0016032|GO:0005654|GO:0045892
A_23_P93499	0.0185977	0.00015843	down	1.54081	-1.54081	-0.623688	0.608152	-0.0155354	TFB1M	Homo sapiens transcription factor B1, mitochondrial (TFB1M), mRNA [NM_016020]	GO:0042645|GO:0005515|GO:0031167|GO:0006355|GO:0006996|GO:0005759|GO:0007005|GO:0003677|GO:0006351|GO:0000179
A_23_P33154	0.0339392	0.00223011	down	2.44475	-2.44475	-1.28969	1.23994	-0.0497484	STAU2	Homo sapiens staufen double-stranded RNA binding protein 2 (STAU2), transcript variant 5, mRNA [NM_014393]	GO:0005515|GO:0003725|GO:0016020|GO:0005783|GO:0005874|GO:0006810|GO:0005730
A_23_P410613	0.0401752	0.00357142	down	2.80106	-2.80106	-1.48597	1.381	-0.104977	TMEM263	Homo sapiens transmembrane protein 263 (TMEM263), mRNA [NM_152261]	GO:0016021
A_24_P370096	0.0382323	0.0030853	down	2.30057	-2.30057	-1.20199	1.15905	-0.0429435	ZNF230	Homo sapiens zinc finger protein 230 (ZNF230), mRNA [NM_006300]	GO:0006355|GO:0005634|GO:0003677|GO:0046872|GO:0006351
A_24_P30314	0.0450887	0.0048655	down	2.05805	-2.05805	-1.04128	0.869511	-0.171768	SCYL1	Homo sapiens SCY1-like 1 (S. cerevisiae) (SCYL1), transcript variant A, mRNA [NM_020680]	GO:0005801|GO:0030126|GO:0005793|GO:0006355|GO:0005794|GO:0005815|GO:0006890|GO:0018108|GO:0005634|GO:0003677|GO:0005524|GO:0006351|GO:0005737|GO:0016020|GO:0004713
A_32_P80016	0.0437266	0.00440426	down	2.67252	-2.67252	-1.4182	1.23247	-0.185729
A_23_P96478	0.0318143	0.00187445	down	3.10297	-3.10297	-1.63365	1.46369	-0.169958	AMELX	Homo sapiens amelogenin, X-linked (AMELX), transcript variant 2, mRNA [NM_182681]	GO:0005515|GO:0030345|GO:0034505|GO:0009986|GO:0008283|GO:0070172|GO:0070166|GO:0005578|GO:0050801|GO:0001837|GO:0031214|GO:0001649|GO:0042802|GO:0007165|GO:0032967|GO:0046848|GO:0002062|GO:0042475|GO:0007155|GO:0008083
A_32_P160547	0.0195199	0.000245175	down	2.6362	-2.6362	-1.39846	1.32301	-0.0754501	ERCC4	Homo sapiens excision repair cross-complementation group 4 (ERCC4), mRNA [NM_005236]	GO:0005515|GO:0009650|GO:0010834|GO:0000110|GO:0005634|GO:0000109|GO:0003697|GO:0000723|GO:0006295|GO:0000724|GO:0006296|GO:0009411|GO:0000784|GO:0000781|GO:0005669|GO:0001094|GO:0004520|GO:0008022|GO:0003684|GO:0047485|GO:0006281|GO:0006283|GO:0000712|GO:0043566|GO:0000014|GO:0032205|GO:0005654|GO:0006289|GO:0000718|GO:0000737|GO:0033683
A_23_P56553	0.0493696	0.00619226	down	1.36422	-1.36422	-0.448081	0.387506	-0.0605752	METTL8	Homo sapiens methyltransferase like 8 (METTL8), mRNA [NM_024770]	GO:0005737|GO:0008168|GO:0005634|GO:0032259
A_23_P250914	0.0449622	0.00481225	down	6.56776	-6.56776	-2.7154	2.43034	-0.285058	ATP6V1C2	Homo sapiens ATPase, H+ transporting, lysosomal 42kDa, V1 subunit C2 (ATP6V1C2), transcript variant 1, mRNA [NM_001039362]	GO:0008286|GO:0051701|GO:0030177|GO:0033180|GO:0005765|GO:0055085|GO:0005829|GO:0006879|GO:0033572|GO:0008553|GO:0015991|GO:0046983|GO:0090382|GO:0070062
A_24_P943095	0.0406895	0.00372025	down	2.94933	-2.94933	-1.56039	1.45032	-0.110066	SPECC1	Homo sapiens sperm antigen with calponin homology and coiled-coil domains 1 (SPECC1), transcript variant 1, mRNA [NM_001033553]	GO:0005634|GO:0007155
A_32_P99100	0.0428907	0.00419662	down	16.9404	-16.9404	-4.0824	3.78234	-0.300056	PTPRK	Homo sapiens protein tyrosine phosphatase, receptor type, K (PTPRK), transcript variant 2, mRNA [NM_002844]	GO:0005515|GO:0010839|GO:0030424|GO:0008285|GO:0008013|GO:0035335|GO:0030425|GO:0034644|GO:0006470|GO:0005912|GO:0005911|GO:0005001|GO:0048041|GO:0043025|GO:0007179|GO:0007155|GO:0004725|GO:0030336|GO:0031256|GO:0045295|GO:0009986|GO:0019901|GO:0045786|GO:0007165|GO:0016477|GO:0005887|GO:0034394|GO:0034614|GO:0016021|GO:0045892|GO:0001750
A_32_P133916	0.0195067	0.000243522	down	29.1596	-29.1596	-4.8659	4.73999	-0.125911	BNC2	Homo sapiens basonuclin 2 (BNC2), mRNA [NM_017637]	GO:0006355|GO:0005737|GO:0003416|GO:0005886|GO:0060021|GO:0060485|GO:0005654|GO:0005634|GO:0043586|GO:0003677|GO:0046872|GO:0006351
A_32_P101699	0.0378682	0.00297468	down	4.07123	-4.07123	-2.02547	1.68501	-0.340461	LOC729887	PREDICTED: Homo sapiens uncharacterized LOC729887 (LOC729887), misc_RNA [XR_243500]
A_32_P145241	0.0278243	0.00105986	down	4.34664	-4.34664	-2.1199	2.05442	-0.0654805	LOC389705	Homo sapiens chromosome 4 open reading frame 27 pseudogene (LOC389705), non-coding RNA [NR_003920]
A_24_P582705	0.0329308	0.00206995	down	4.53192	-4.53192	-2.18012	2.05348	-0.126645	KCNB1	potassium voltage-gated channel, Shab-related subfamily, member 1 [Source:HGNC Symbol;Acc:HGNC:6231] [ENST00000371741]	GO:0005251|GO:0005515|GO:0005886|GO:0007268|GO:0044281|GO:0030425|GO:0032809|GO:0015271|GO:0047485|GO:0006112|GO:0032590|GO:0050796|GO:0045211|GO:0008076|GO:0051260|GO:0034765|GO:0016021|GO:0071805
A_24_P71938	0.0314892	0.00179541	down	14.8554	-14.8554	-3.89292	3.34479	-0.548134	SMAD1	Homo sapiens SMAD family member 1 (SMAD1), transcript variant 1, mRNA [NM_005900]	GO:0071773|GO:0005515|GO:0001657|GO:0003700|GO:0051216|GO:0001710|GO:0042802|GO:0005622|GO:0009880|GO:0000165|GO:0007179|GO:0019901|GO:0007276|GO:0010243|GO:0030509|GO:0000978|GO:0000979|GO:0060038|GO:0007183|GO:0043234|GO:0060348|GO:0050775|GO:0042060|GO:0010656|GO:0005654|GO:0030618|GO:0008285|GO:0005637|GO:0005634|GO:0046872|GO:0005829|GO:0005737|GO:0006954|GO:0045944|GO:0031053|GO:0005667|GO:…
A_24_P925635	0.0446032	0.00473437	down	2.62878	-2.62878	-1.39439	1.17974	-0.21465	SEPT7P2	Homo sapiens septin 7 pseudogene 2 (SEPT7P2), non-coding RNA [NR_024271]
A_24_P943792	0.0241281	0.000633715	down	15.8679	-15.8679	-3.98804	3.77814	-0.209892	CD47	Homo sapiens CD47 molecule (CD47), transcript variant 1, mRNA [NM_001777]	GO:0005515|GO:0008284|GO:0022409|GO:0005886|GO:0050900|GO:0009617|GO:0050766|GO:0005887|GO:0007229|GO:0007596|GO:0030198|GO:0050870|GO:0050729|GO:0007155|GO:0008228|GO:0070062|GO:0070053
A_23_P23356	0.0409921	0.00380001	down	3.20148	-3.20148	-1.67874	1.49453	-0.184206	RRP15	Homo sapiens ribosomal RNA processing 15 homolog (S. cerevisiae) (RRP15), mRNA [NM_016052]	GO:0005739|GO:0005730|GO:0005634
A_23_P403886	0.034452	0.00232989	down	10.5307	-10.5307	-3.39653	2.96371	-0.432824	GLYAT	Homo sapiens glycine-N-acyltransferase (GLYAT), transcript variant 2, mRNA [NM_005838]	GO:0005739|GO:0006637|GO:0032787|GO:0016746|GO:0006805|GO:0047961|GO:0005759|GO:0006544|GO:0009636|GO:0044281|GO:0047962|GO:0070062
A_24_P51485	0.0356345	0.00254953	down	3.27972	-3.27972	-1.71357	1.43323	-0.28034	CSDE1	Homo sapiens cold shock domain containing E1, RNA-binding (CSDE1), transcript variant 1, mRNA [NM_001007553]	GO:0006355|GO:0005737|GO:0005794|GO:0005886|GO:0005743|GO:0070966|GO:0003677|GO:0008584|GO:0070937
A_23_P201264	0.0381798	0.00307813	down	4.11157	-4.11157	-2.03969	1.9236	-0.116092	NMNAT1	Homo sapiens nicotinamide nucleotide adenylyltransferase 1 (NMNAT1), transcript variant 1, mRNA [NM_022787]	GO:0005515|GO:0000309|GO:0006766|GO:0004515|GO:0019674|GO:0006767|GO:0005654|GO:0005634|GO:0044281|GO:0009435|GO:0005524
A_23_P251186	0.0420296	0.00404412	down	1.79421	-1.79421	-0.843352	0.78644	-0.0569119	PROSC	Homo sapiens proline synthetase co-transcribed homolog (bacterial) (PROSC), mRNA [NM_007198]	GO:0005739|GO:0005622|GO:0008150|GO:0005737|GO:0030170|GO:0070062
A_24_P205137	0.0494475	0.00622351	down	3.71416	-3.71416	-1.89304	1.49748	-0.395551	HDAC6	histone deacetylase 6 [Source:HGNC Symbol;Acc:HGNC:14064] [ENST00000462730]	GO:0008017|GO:0005515|GO:0032418|GO:0070301|GO:0010469|GO:0051354|GO:0008013|GO:0045598|GO:0051879|GO:0006886|GO:0051787|GO:0034605|GO:0051788|GO:0070201|GO:0031625|GO:0000209|GO:0006996|GO:0034983|GO:0060765|GO:0048487|GO:0009636|GO:0001047|GO:0070848|GO:0043241|GO:0043242|GO:0070845|GO:0060632|GO:0070846|GO:0000118|GO:0070840|GO:0070842|GO:0008270|GO:0005654|GO:0019899|GO:0045892|GO:0031593|GO:…
A_23_P27894	0.0235943	0.000587335	down	2.1582	-2.1582	-1.10983	1.0674	-0.0424312	SAFB2	Homo sapiens scaffold attachment factor B2 (SAFB2), mRNA [NM_014649]	GO:0005515|GO:0006355|GO:0005737|GO:0000166|GO:0005654|GO:0003677|GO:0006351|GO:0070062|GO:0043231|GO:0042802
A_24_P405002	0.0250122	0.000728041	down	5.15319	-5.15319	-2.36546	2.2358	-0.129662	PDIK1L	Homo sapiens PDLIM1 interacting kinase 1 like (PDIK1L), transcript variant 1, mRNA [NM_152835]	GO:0004674|GO:0006468|GO:0005654|GO:0005524
A_24_P810290	0.0307044	0.00164457	down	16.375	-16.375	-4.03343	3.76649	-0.266936	PPAPDC1A	Homo sapiens phosphatidic acid phosphatase type 2 domain containing 1A (PPAPDC1A), mRNA [NM_001030059]	GO:0005886|GO:0046839|GO:0045087|GO:0016021|GO:0008195|GO:0038096
A_23_P164650	0.0134561	5.3945e-06	down	7.95688	-7.95688	-2.9922	2.95908	-0.0331186	APOE	Homo sapiens apolipoprotein E (APOE), transcript variant 2, mRNA [NM_000041]	GO:0005515|GO:0010468|GO:0006707|GO:0007603|GO:0005764|GO:0002021|GO:0005615|GO:0034361|GO:0034365|GO:0034364|GO:0034363|GO:0034362|GO:0019433|GO:0034447|GO:0033344|GO:0032868|GO:0005794|GO:0016209|GO:0007568|GO:0031232|GO:0006898|GO:0007271|GO:0034372|GO:0034374|GO:0007186|GO:0034375|GO:0042157|GO:0006641|GO:0015909|GO:0000302|GO:0042159|GO:0005319|GO:0042158|GO:0010544|GO:0005886|GO:0007263|GO:…
A_23_P166716	0.0393266	0.00333754	down	2.31934	-2.31934	-1.21372	1.1451	-0.0686185	TRMT10C	Homo sapiens tRNA methyltransferase 10 homolog C (S. cerevisiae) (TRMT10C), mRNA [NM_017819]	GO:0042645|GO:0005739|GO:0005515|GO:0008168|GO:0000964|GO:0005654|GO:0032259|GO:0008033
A_24_P184769	0.0278243	0.00105373	down	1.82716	-1.82716	-0.869606	0.78757	-0.0820351	WDR20	Homo sapiens WD repeat domain 20 (WDR20), transcript variant 1, mRNA [NM_181291]
A_23_P74799	0.0190742	0.000221299	down	2.97773	-2.97773	-1.57421	1.48476	-0.0894518	SLC25A24	Homo sapiens solute carrier family 25 (mitochondrial carrier; phosphate carrier), member 24 (SLC25A24), transcript variant 2, mRNA [NM_213651]	GO:0005739|GO:0005737|GO:0005509|GO:0071277|GO:0005743|GO:0015867|GO:0034599|GO:0016021|GO:0005347|GO:0055085|GO:0006839|GO:0010941
A_23_P216215	0.0162411	8.93214e-05	down	3.93308	-3.93308	-1.97566	1.93002	-0.0456365	MTFR1	Homo sapiens mitochondrial fission regulator 1 (MTFR1), transcript variant 1, mRNA [NM_014637]	GO:0009060|GO:0005739|GO:0005737|GO:0005886|GO:0000266|GO:0007005
A_23_P412029	0.0313004	0.00174471	down	2.01608	-2.01608	-1.01156	0.939177	-0.0723785	PUS10	Homo sapiens pseudouridylate synthase 10 (PUS10), mRNA [NM_144709]	GO:0009982|GO:0003723|GO:0001522|GO:0008033
A_23_P395524	0.0376578	0.00293158	down	3.80393	-3.80393	-1.92749	1.85538	-0.0721067	PWP1	Homo sapiens PWP1 homolog (S. cerevisiae) (PWP1), mRNA [NM_007062]	GO:0005794|GO:0005730|GO:0005634|GO:0006351
A_32_P123804	0.0334965	0.0021531	down	3.24056	-3.24056	-1.69624	1.49254	-0.203709	LOC100287704	Homo sapiens uncharacterized LOC100287704 (LOC100287704), long non-coding RNA [NR_028348]
A_23_P86434	0.0302511	0.00153258	down	11.4179	-11.4179	-3.51323	3.44245	-0.0707823	JMJD1C-AS1	Homo sapiens JMJD1C antisense RNA 1 (JMJD1C-AS1), long non-coding RNA [NR_027182]
A_32_P225905	0.0338257	0.00220222	down	1.9289	-1.9289	-0.947775	0.825676	-0.122099		PREDICTED: Homo sapiens putative POM121-like protein 1-like (LOC100506217), misc_RNA [XR_171490]
A_32_P19431	0.0246089	0.000681208	down	2.2795	-2.2795	-1.18872	1.14991	-0.0388037	HNRNPA1L2	Homo sapiens heterogeneous nuclear ribonucleoprotein A1-like 2 (HNRNPA1L2), transcript variant 1, mRNA [NM_001011724]	GO:0005737|GO:0000166|GO:0003723|GO:0000380|GO:0005681|GO:0051028
A_32_P104460	0.0436212	0.00436827	down	3.08844	-3.08844	-1.62688	1.39406	-0.232816	ARMCX6	Homo sapiens armadillo repeat containing, X-linked 6 (ARMCX6), transcript variant 1, mRNA [NM_019007]	GO:0016021
A_23_P146811	0.0499126	0.00633427	down	1.81752	-1.81752	-0.861969	0.813833	-0.0481358	FBXO38	Homo sapiens F-box protein 38 (FBXO38), transcript variant 1, mRNA [NM_030793]	GO:0005737|GO:0005634
A_23_P99879	0.0186663	0.000162619	down	3.25135	-3.25135	-1.70104	1.6005	-0.10054	SLC12A1	Homo sapiens solute carrier family 12 (sodium/potassium/chloride transporter), member 1 (SLC12A1), transcript variant 1, mRNA [NM_000338]	GO:0048878|GO:0006821|GO:0007588|GO:0005886|GO:0001822|GO:0055085|GO:0016324|GO:0034220|GO:0016020|GO:0006810|GO:0016021|GO:0006814|GO:0006813|GO:0070062|GO:0006811|GO:0008511
A_24_P594721	0.0386061	0.00318511	down	2.40628	-2.40628	-1.26681	1.18564	-0.0811656	LOC494141	Homo sapiens cDNA clone IMAGE:3933366, partial cds. [BC062753]
A_23_P201567	0.0293691	0.00140287	down	2.38804	-2.38804	-1.25582	1.11132	-0.144507	PRPF38B	Homo sapiens pre-mRNA processing factor 38B (PRPF38B), transcript variant 1, mRNA [NM_018061]	GO:0008380|GO:0006397|GO:0071011
A_23_P354208	0.0225108	0.000435979	down	1.98526	-1.98526	-0.989329	0.944527	-0.0448017	WDR81	Homo sapiens WD repeat domain 81 (WDR81), transcript variant 2, mRNA [NM_152348]	GO:0010923|GO:0008152|GO:0016772
A_32_P315770	0.0314892	0.00178386	down	6.00309	-6.00309	-2.58571	2.28296	-0.30275	RBMS1	Homo sapiens RNA binding motif, single stranded interacting protein 1 (RBMS1), transcript variant 3, mRNA [NM_002897]	GO:0006260|GO:0005515|GO:0006396|GO:0003690|GO:0003697|GO:0000166|GO:0003723|GO:0005634
A_23_P37560	0.0216128	0.000364482	down	6.84692	-6.84692	-2.77545	2.65671	-0.118747	PEX11A	Homo sapiens peroxisomal biogenesis factor 11 alpha (PEX11A), transcript variant 1, mRNA [NM_003847]	GO:0005515|GO:0044281|GO:0042803|GO:0044375|GO:0007165|GO:0043234|GO:0050873|GO:0007031|GO:0005779|GO:0016557|GO:0005778|GO:0044255|GO:0005777|GO:0016559
A_23_P120883	0.0463796	0.00526232	down	7.8153	-7.8153	-2.9663	2.82164	-0.144665	HMOX1	Homo sapiens heme oxygenase (decycling) 1 (HMOX1), mRNA [NM_002133]	GO:0031670|GO:0008219|GO:0042542|GO:0043627|GO:0005615|GO:0042803|GO:0006879|GO:0043524|GO:0051260|GO:0042167|GO:0043123|GO:0006979|GO:0032764|GO:0043305|GO:0014806|GO:0006788|GO:0043392|GO:0006778|GO:0010656|GO:0005789|GO:0019899|GO:0071243|GO:0020037|GO:0045080|GO:0048471|GO:0007264|GO:0005783|GO:0004392|GO:0034101|GO:0004630|GO:0005634|GO:0044281|GO:0055072|GO:0046872|GO:0043433|GO:0005829|GO:…
A_23_P319874	0.0425192	0.00413291	down	2.56009	-2.56009	-1.3562	1.15514	-0.201053	TCAIM	Homo sapiens T cell activation inhibitor, mitochondrial (TCAIM), transcript variant 3, mRNA [NM_001029840]	GO:0005739
A_23_P139527	0.0490999	0.00609603	down	2.97517	-2.97517	-1.57297	1.35903	-0.213942	HPD	Homo sapiens 4-hydroxyphenylpyruvate dioxygenase (HPD), transcript variant 1, mRNA [NM_002150]	GO:0034641|GO:0006559|GO:0003868|GO:0044281|GO:0006572|GO:0046872|GO:0070062|GO:0055114|GO:0005829
A_24_P4110	0.0381504	0.00306804	down	1.75604	-1.75604	-0.812325	0.70961	-0.102715	ELP3	Homo sapiens elongator acetyltransferase complex subunit 3 (ELP3), transcript variant 1, mRNA [NM_018091]	GO:0045859|GO:0005515|GO:0006368|GO:0030335|GO:0051536|GO:0006357|GO:0010484|GO:0000993|GO:0005730|GO:0006325|GO:0007417|GO:0008023|GO:0046872|GO:0002098|GO:0033588|GO:0005737|GO:0043966|GO:0043967|GO:0000123|GO:0010485|GO:0008607|GO:0001764
A_23_P31873	0.0266281	0.000924702	down	2.09419	-2.09419	-1.06639	1.00567	-0.0607281	RAB11FIP1	Homo sapiens RAB11 family interacting protein 1 (class I) (RAB11FIP1), transcript variant 3, mRNA [NM_001002814]	GO:0045055|GO:0017137|GO:0005737|GO:0030670|GO:0055037|GO:0015031|GO:0043231
A_24_P206848	0.0474548	0.00555016	down	2.13681	-2.13681	-1.09546	1.03151	-0.0639426	HNRNPUL2	Homo sapiens heterogeneous nuclear ribonucleoprotein U-like 2 (HNRNPUL2), mRNA [NM_001079559]	GO:0008150|GO:0016020|GO:0005634
A_32_P234700	0.0334965	0.00214927	down	4.56311	-4.56311	-2.19002	2.0715	-0.118519	LOC101930586	PREDICTED: Homo sapiens uncharacterized LOC101930586 (LOC101930586), mRNA [XM_005276006]
A_23_P255805	0.028535	0.00119229	down	2.64353	-2.64353	-1.40246	1.37383	-0.0286392	ZNF7	Homo sapiens zinc finger protein 7 (ZNF7), transcript variant 2, mRNA [NM_003416]	GO:0006355|GO:0003700|GO:0007275|GO:0005634|GO:0003677|GO:0046872|GO:0006351
A_23_P420442	0.0295696	0.0014442	down	5.7209	-5.7209	-2.51624	2.4471	-0.0691415	SEMA6D	Homo sapiens sema domain, transmembrane domain (TM), and cytoplasmic domain, (semaphorin) 6D (SEMA6D), transcript variant 4, mRNA [NM_153618]	GO:0005737|GO:0005886|GO:0007411|GO:0021591|GO:0030215|GO:0004872|GO:0016021|GO:0014912|GO:0014911
A_23_P104387	0.0331563	0.00209895	down	2.13087	-2.13087	-1.09144	1.01599	-0.0754461	GHITM	Homo sapiens growth hormone inducible transmembrane protein (GHITM), mRNA [NM_014394]	GO:0005515|GO:0008150|GO:0003674|GO:0005743|GO:0006915|GO:0016021|GO:0070062
A_23_P324633	0.0377864	0.00295089	down	1.44042	-1.44042	-0.526485	0.488118	-0.0383662	C9orf72	Homo sapiens chromosome 9 open reading frame 72 (C9orf72), transcript variant 2, mRNA [NM_018325]	GO:0005515|GO:0017137|GO:0005776|GO:0006914|GO:0005634|GO:0031410|GO:0015629|GO:0005615|GO:0005764|GO:0045171|GO:0006897|GO:0005737|GO:0005654|GO:0005768
A_23_P90895	0.0474585	0.00555971	down	3.14879	-3.14879	-1.6548	1.42468	-0.230117	PPP1R21	Homo sapiens protein phosphatase 1, regulatory subunit 21 (PPP1R21), transcript variant 2, mRNA [NM_152994]	GO:0016020|GO:0019902
A_23_P92362	0.0406606	0.00371259	down	1.69624	-1.69624	-0.762338	0.751513	-0.0108258	NDUFC1	Homo sapiens NADH dehydrogenase (ubiquinone) 1, subcomplex unknown, 1, 6kDa (NDUFC1), transcript variant 2, mRNA [NM_002494]	GO:0022904|GO:0005739|GO:0005747|GO:0006120|GO:0005743|GO:0044281|GO:0016021|GO:0008137|GO:0044237
A_24_P122524	0.0278243	0.00106338	down	2.84188	-2.84188	-1.50685	1.44803	-0.0588137	WDR3	Homo sapiens WD repeat domain 3 (WDR3), mRNA [NM_006784]	GO:0000462|GO:0031965|GO:0030515|GO:0032040|GO:0005730|GO:0005634|GO:0034388
A_23_P98218	0.0329942	0.00208098	down	4.15476	-4.15476	-2.05477	1.89603	-0.158734	CWC15	Homo sapiens CWC15 spliceosome-associated protein (CWC15), mRNA [NM_016403]	GO:0008380|GO:0005515|GO:0010467|GO:0000398|GO:0003723|GO:0005681|GO:0005654|GO:0005634|GO:0071013
A_23_P211207	0.0489966	0.00607852	down	2.62947	-2.62947	-1.39477	1.10377	-0.291002	ADARB1	Homo sapiens adenosine deaminase, RNA-specific, B1 (ADARB1), transcript variant 1, mRNA [NM_001112]	GO:0003725|GO:0005515|GO:0006397|GO:0010467|GO:0006396|GO:0030336|GO:0008285|GO:0003726|GO:0016556|GO:0016553|GO:0003723|GO:0005730|GO:0005634|GO:0003729|GO:0046872|GO:0006382|GO:0051607|GO:0005737|GO:0044387|GO:0004000|GO:0045087|GO:0051726|GO:0005654|GO:0045070
A_24_P148503	0.0329942	0.00208116	down	2.38937	-2.38937	-1.25663	1.07131	-0.185323	FZD5	Homo sapiens frizzled class receptor 5 (FZD5), mRNA [NM_003468]	GO:0005515|GO:0017147|GO:0048471|GO:2000810|GO:0008285|GO:0005886|GO:0060715|GO:0090263|GO:0060670|GO:0044332|GO:0031076|GO:0000578|GO:0045944|GO:0030182|GO:0060716|GO:0060718|GO:0048469|GO:0043507|GO:0008595|GO:0071219|GO:0060070|GO:0031625|GO:0032729|GO:0042813|GO:0033077|GO:0009986|GO:0019901|GO:0004930|GO:0060561|GO:0001525|GO:0031077|GO:0007186|GO:0000139|GO:0031901|GO:0016021|GO:0005923|GO:…
A_23_P49975	0.0384331	0.0031449	down	2.05055	-2.05055	-1.03601	0.865004	-0.171005	KRT10	Homo sapiens keratin 10, type I (KRT10), mRNA [NM_000421]	GO:0005882|GO:0005737|GO:0016020|GO:0030216|GO:0071277|GO:0005634|GO:0045095|GO:0030280|GO:0005615|GO:0070062
A_23_P123039	0.0460548	0.00516032	down	2.23059	-2.23059	-1.15742	1.04704	-0.110381	NUPL2	Homo sapiens nucleoporin like 2 (NUPL2), mRNA [NM_007342]	GO:0007077|GO:0010467|GO:0031965|GO:0005975|GO:0019083|GO:0019221|GO:0019058|GO:0005634|GO:0044281|GO:0055085|GO:0046872|GO:0010827|GO:0005829|GO:0008645|GO:0005737|GO:0015758|GO:0005643|GO:0006611|GO:0005049|GO:0009405|GO:0016032|GO:0005654|GO:0051028|GO:0000278
A_24_P147765	0.0278243	0.00106265	down	5.05811	-5.05811	-2.3386	2.16518	-0.173416	FOXRED2	Homo sapiens FAD-dependent oxidoreductase domain containing 2 (FOXRED2), transcript variant 1, mRNA [NM_024955]	GO:0005515|GO:0001948|GO:0050660|GO:0016491|GO:0005788|GO:0030433|GO:0055114
A_24_P661641	0.0235144	0.00056207	down	3.1733	-3.1733	-1.66598	1.53999	-0.125996	LINC00938	Homo sapiens long intergenic non-protein coding RNA 938 (LINC00938), long non-coding RNA [NR_028408]
A_24_P82957	0.0241005	0.000625389	down	4.31439	-4.31439	-2.10916	1.98771	-0.121443	RNF114	Homo sapiens ring finger protein 114 (RNF114), mRNA [NM_018683]	GO:0005622|GO:0005737|GO:0016567|GO:0016874|GO:0008270|GO:0007275|GO:0005634|GO:0007283|GO:0030154
A_23_P51754	0.0155424	7.36302e-05	down	5.35211	-5.35211	-2.42011	2.37895	-0.0411603	RAP1A	Homo sapiens RAP1A, member of RAS oncogene family (RAP1A), transcript variant 1, mRNA [NM_001010935]	GO:0005515|GO:0043005|GO:0048471|GO:0030054|GO:2001214|GO:0005886|GO:0030033|GO:0003924|GO:0044281|GO:0015031|GO:0032854|GO:0032403|GO:0005829|GO:0005737|GO:0000186|GO:0061028|GO:0045860|GO:0070374|GO:0017016|GO:0017034|GO:0070062|GO:0032045|GO:2000301|GO:0048011|GO:0032486|GO:0005770|GO:0030168|GO:0005525|GO:0006184|GO:0007165|GO:0006112|GO:0050796|GO:0007596|GO:0008565|GO:0010976|GO:0071320|GO:…
A_24_P77432	0.0429344	0.00420536	down	25.0832	-25.0832	-4.64865	4.55127	-0.0973764	ROBO1	Homo sapiens roundabout, axon guidance receptor, homolog 1 (Drosophila) (ROBO1), transcript variant 2, mRNA [NM_133631]	GO:0005515|GO:0005886|GO:0009986|GO:0006919|GO:0002042|GO:0060763|GO:0035385|GO:0021836|GO:0042802|GO:0007399|GO:0050925|GO:0005737|GO:0070100|GO:0005887|GO:0007411|GO:0016199|GO:0030275|GO:0050772|GO:0030673|GO:0033600|GO:0007155|GO:0007156|GO:0008046
A_24_P25326	0.020414	0.000271239	down	2.87098	-2.87098	-1.52155	1.45634	-0.0652038	ZMYM6	Homo sapiens zinc finger, MYM-type 6 (ZMYM6), mRNA [NM_007167]	GO:0022604|GO:0007010|GO:0008270|GO:0007275|GO:0005634|GO:0003677
A_23_P3775	0.0472882	0.00550193	down	1.23201	-1.23201	-0.301015	0.25879	-0.0422255	OGFOD1	Homo sapiens 2-oxoglutarate and iron-dependent oxygenase domain containing 1 (OGFOD1), mRNA [NM_018233]	GO:0031543|GO:0031418|GO:0031544|GO:0005506|GO:0008283|GO:0010494|GO:0005634|GO:0006449|GO:0019511|GO:0005737|GO:0034063|GO:0018126|GO:0055114
A_23_P358628	0.0216128	0.000347488	down	2.05778	-2.05778	-1.04109	0.961238	-0.0798486	DPY19L1	Homo sapiens dpy-19-like 1 (C. elegans) (DPY19L1), mRNA [NM_015283]	GO:0000030|GO:0016020|GO:0018406|GO:0005637|GO:0016021
A_23_P15639	0.0486988	0.00596253	down	2.19307	-2.19307	-1.13295	1.0576	-0.0753562	C17orf75	Homo sapiens chromosome 17 open reading frame 75 (C17orf75), mRNA [NM_022344]	GO:0003674|GO:0005575
A_23_P54556	0.0386657	0.00319729	down	3.03257	-3.03257	-1.60054	1.34258	-0.257958	MKL2	Homo sapiens MKL/myocardin-like 2 (MKL2), mRNA [NM_014048]	GO:0005515|GO:0003700|GO:0003713|GO:0048514|GO:0003779|GO:0005634|GO:0001701|GO:0006351|GO:0045844|GO:0048738|GO:0001889|GO:0003007|GO:0005737|GO:0007517|GO:0048568|GO:0045944|GO:0051145
A_23_P412392	0.0317989	0.00186957	down	3.41807	-3.41807	-1.77318	1.63076	-0.142422	SEC22B	Homo sapiens SEC22 vesicle trafficking protein homolog B (S. cerevisiae) (gene/pseudogene) (SEC22B), mRNA [NM_004892]	GO:0019905|GO:0006888|GO:0005515|GO:0042470|GO:0045732|GO:0005793|GO:0000139|GO:0033116|GO:0005789|GO:0016021|GO:0033043|GO:0015031
A_23_P59426	0.0467192	0.005356	down	2.11053	-2.11053	-1.07761	0.987121	-0.0904878	PAXIP1	Homo sapiens PAX interacting (with transcription-activation domain) protein 1 (PAXIP1), mRNA [NM_007349]	GO:0005515|GO:0000416|GO:0030330|GO:0005634|GO:0006310|GO:0060261|GO:0035066|GO:0006351|GO:0016363|GO:0035097|GO:0006281|GO:0051571|GO:0043542|GO:0010212|GO:0045830|GO:0031398|GO:0060717|GO:0060612|GO:0001570|GO:0051568
A_32_P834726	0.0467838	0.00537791	down	3.71532	-3.71532	-1.89349	1.52036	-0.373125	lnc-NSMCE1-1	Homo sapiens cDNA FLJ31117 fis, clone IMR322000609. [AK055679]
A_24_P58337	0.0493803	0.00620056	down	1.44011	-1.44011	-0.526179	0.463838	-0.0623411	FTH1	Homo sapiens ferritin, heavy polypeptide 1 (FTH1), mRNA [NM_002032]	GO:0005515|GO:0008285|GO:0005506|GO:0048147|GO:0006892|GO:0005634|GO:0006880|GO:0055085|GO:0006898|GO:0008199|GO:0005829|GO:0005739|GO:0006879|GO:0008043|GO:0004322|GO:0006955|GO:0061024|GO:0006826|GO:0070062|GO:0055114
A_23_P35099	0.0252145	0.000761222	down	2.56196	-2.56196	-1.35725	1.24171	-0.115536	MRTO4	Homo sapiens mRNA turnover 4 homolog (S. cerevisiae) (MRTO4), mRNA [NM_016183]	GO:0031965|GO:0005737|GO:0042254|GO:0005730|GO:0005654|GO:0005634
A_32_P39431	0.0241828	0.000637048	down	8.31843	-8.31843	-3.05631	2.84303	-0.21328	lnc-COL9A2-1	Homo sapiens cDNA FLJ30340 fis, clone BRACE2007411. [AK054902]
A_24_P322444	0.0272367	0.000986257	down	2.30907	-2.30907	-1.20731	1.10277	-0.104543	NUP62	Homo sapiens nucleoporin 62kDa (NUP62), transcript variant 1, mRNA [NM_153719]	GO:0005515|GO:0007077|GO:0010467|GO:0008219|GO:0043130|GO:0019221|GO:0019058|GO:0030159|GO:0046578|GO:0015031|GO:0008645|GO:0043231|GO:0031074|GO:0043069|GO:0046580|GO:0015758|GO:0017056|GO:0043123|GO:0042169|GO:0031965|GO:0005975|GO:0045742|GO:0007569|GO:0042059|GO:0046930|GO:0000922|GO:0000278|GO:0045893|GO:0008285|GO:0051425|GO:0005635|GO:0044281|GO:0046966|GO:0005737|GO:0005643|GO:0043407|GO:…
A_23_P314789	0.0356218	0.00253743	down	4.08943	-4.08943	-2.0319	1.89271	-0.139187	ZDHHC19	Homo sapiens zinc finger, DHHC-type containing 19 (ZDHHC19), mRNA [NM_001039617]	GO:0005783|GO:0008152|GO:0008270|GO:0016021|GO:0019706
A_24_P360763	0.0256439	0.000828109	down	2.62204	-2.62204	-1.39069	1.25773	-0.132963	CREM	Homo sapiens cAMP responsive element modulator (CREM), transcript variant 2, mRNA [NM_001881]	GO:0005515|GO:0005667|GO:0006355|GO:0003700|GO:0006687|GO:0005634|GO:0007275|GO:0007283|GO:0051591|GO:0003677|GO:0032922|GO:0030154|GO:0006351|GO:0007165|GO:0008140|GO:0005737|GO:0045944|GO:0001046|GO:0045892
A_24_P409390	0.0339392	0.00223523	down	4.07849	-4.07849	-2.02803	1.90845	-0.119581		PREDICTED: Homo sapiens uncharacterized LOC101928049 (LOC101928049), mRNA [XM_006710120]
A_24_P497186	0.0361221	0.00267272	down	2.70262	-2.70262	-1.43436	1.31641	-0.117954	IRF2BP2	Homo sapiens interferon regulatory factor 2 binding protein 2 (IRF2BP2), transcript variant 1, mRNA [NM_182972]	GO:0006355|GO:0005737|GO:0005654|GO:0005634|GO:0046872|GO:0006351
A_24_P278602	0.0480857	0.00574903	down	1.44791	-1.44791	-0.533975	0.45559	-0.078385	IL18BP	Homo sapiens interleukin 18 binding protein (IL18BP), transcript variant A, mRNA [NM_173042]	GO:0070301|GO:1900116|GO:0071356|GO:0032496|GO:0042088|GO:0005576|GO:0048019|GO:0005615|GO:0070062|GO:0042007
A_24_P178300	0.0241281	0.000634356	down	2.09833	-2.09833	-1.06924	0.998993	-0.0702513	PRR21	Homo sapiens proline rich 21 (PRR21), mRNA [NM_001080835]
A_23_P117943	0.0156112	8.14621e-05	down	3.1874	-3.1874	-1.67238	1.61841	-0.0539649
A_23_P123315	0.0216128	0.000337039	down	5.60516	-5.60516	-2.48675	2.40671	-0.0800438	OTUD6B-AS1	Homo sapiens OTUD6B antisense RNA 1 (head to head) (OTUD6B-AS1), transcript variant 2, long non-coding RNA [NR_110439]
A_23_P135417	0.0316882	0.00184825	down	30.0994	-30.0994	-4.91166	4.32506	-0.586599	GSTA1	Homo sapiens glutathione S-transferase alpha 1 (GSTA1), mRNA [NM_145740]	GO:0006805|GO:0030855|GO:0008152|GO:0006749|GO:0044281|GO:0004364|GO:0070062|GO:0005829
A_23_P206092	0.0282989	0.0011611	down	5.96121	-5.96121	-2.5756	2.44367	-0.13193	LINGO1	Homo sapiens leucine rich repeat and Ig domain containing 1 (LINGO1), transcript variant 1, mRNA [NM_032808]	GO:0048011|GO:0005154|GO:0005886|GO:0048715|GO:0043491|GO:0021954|GO:0050771|GO:0016021|GO:0050770|GO:0031175
AT_nD_3	0.0402427	0.00359896	down	4.07949	-4.07949	-2.02839	1.68751	-0.340878		Unknown
A_32_P168660	0.0489966	0.00607805	down	1.8496	-1.8496	-0.887215	0.702526	-0.184688
A_23_P314070	0.0404145	0.00363877	down	1.86744	-1.86744	-0.901061	0.80594	-0.0951211	ARHGAP1	Homo sapiens Rho GTPase activating protein 1 (ARHGAP1), mRNA [NM_004308]	GO:0005515|GO:0051056|GO:0017124|GO:0005886|GO:0007264|GO:0009967|GO:0007266|GO:0001726|GO:0032855|GO:0005100|GO:0005829|GO:0005070|GO:0030675|GO:0070062
A_23_P107795	0.0215845	0.000334065	down	2.15064	-2.15064	-1.10476	1.0143	-0.0904627	ATP5SL	Homo sapiens ATP5S-like (ATP5SL), transcript variant 4, mRNA [NM_018035]
A_24_P290153	0.0273027	0.000996633	down	2.00949	-2.00949	-1.00683	0.916175	-0.0906558	COL4A5	Homo sapiens collagen, type IV, alpha 5 (COL4A5), transcript variant 1, mRNA [NM_000495]	GO:0031594|GO:0022617|GO:0030198|GO:0007528|GO:0007411|GO:0030574|GO:0005605|GO:0005587|GO:0005788|GO:0005576|GO:0005201
A_24_P170283	0.0429616	0.00423046	down	2.99487	-2.99487	-1.58249	1.33798	-0.244514		lactate dehydrogenase A pseudogene 1 [Source:HGNC Symbol;Acc:HGNC:6536] [ENST00000509421]
A_23_P431305	0.0224024	0.000421462	down	10.7839	-10.7839	-3.4308	3.31413	-0.116672	FAM69B	Homo sapiens family with sequence similarity 69, member B (FAM69B), mRNA [NM_152421]	GO:0005789|GO:0016021
A_24_P330691	0.0354289	0.0025009	down	2.29395	-2.29395	-1.19784	1.1901	-0.00773748	SUMO2	Homo sapiens small ubiquitin-like modifier 2 (SUMO2), transcript variant 1, mRNA [NM_006937]	GO:0005515|GO:0016925|GO:0016605|GO:0032436|GO:0005654|GO:0005634|GO:0044267|GO:0031625|GO:0043687
A_32_P184488	0.0257408	0.000839382	down	3.16175	-3.16175	-1.66072	1.61604	-0.0446771	PHLDB3	Homo sapiens pleckstrin homology-like domain, family B, member 3 (PHLDB3), mRNA [NM_198850]	GO:0019899
A_23_P361569	0.0387533	0.00323712	down	2.53911	-2.53911	-1.34432	1.23289	-0.111428	SLC35F5	Homo sapiens solute carrier family 35, member F5 (SLC35F5), transcript variant 1, mRNA [NM_025181]	GO:0006810|GO:0016021
A_23_P166686	0.0369395	0.00278936	down	2.70686	-2.70686	-1.43662	1.28856	-0.148064	AMOTL2	Homo sapiens angiomotin like 2 (AMOTL2), transcript variant 2, mRNA [NM_016201]	GO:0005515|GO:0016324|GO:0035329|GO:0031410|GO:0005923|GO:0055037|GO:0016055|GO:0042802|GO:0005829
A_32_P76156	0.0295696	0.00145	down	7.76232	-7.76232	-2.95649	2.82163	-0.134854	RWDD4	Homo sapiens RWD domain containing 4 (RWDD4), mRNA [NM_152682]
A_23_P40307	0.0319463	0.0018986	down	2.83448	-2.83448	-1.50308	1.42605	-0.0770305	SNRPB2	Homo sapiens small nuclear ribonucleoprotein polypeptide B (SNRPB2), transcript variant 1, mRNA [NM_003092]	GO:0008380|GO:0006397|GO:0005515|GO:0010467|GO:0000166|GO:0000398|GO:0005730|GO:0017069|GO:0005681|GO:0005654|GO:0071013|GO:0005686
A_23_P329962	0.0380551	0.0030366	down	9.88234	-9.88234	-3.30485	2.99578	-0.309077	SUN3	Homo sapiens Sad1 and UNC84 domain containing 3 (SUN3), transcript variant 1, mRNA [NM_001030019]	GO:0034993|GO:0006998|GO:0090286|GO:0016021|GO:0005635
A_23_P142407	0.0448015	0.00477901	down	1.79331	-1.79331	-0.842627	0.723485	-0.119142	ZNF101	Homo sapiens zinc finger protein 101 (ZNF101), transcript variant 1, mRNA [NM_033204]	GO:0006355|GO:0005634|GO:0003677|GO:0046872|GO:0006351
A_32_P122925	0.0446032	0.0047162	down	3.36446	-3.36446	-1.75038	1.42932	-0.321055	CBR3-AS1	Homo sapiens CBR3 antisense RNA 1 (CBR3-AS1), transcript variant 1, long non-coding RNA [NR_038892]
A_23_P53152	0.0277921	0.00104206	down	2.51384	-2.51384	-1.3299	1.2457	-0.0841967	AKIP1	Homo sapiens A kinase (PRKA) interacting protein 1 (AKIP1), transcript variant 1, mRNA [NM_020642]	GO:0005515|GO:0034446|GO:0005654
A_23_P502224	0.0296576	0.00146885	down	2.71662	-2.71662	-1.44181	1.32458	-0.117234	CYB5R3	Homo sapiens cytochrome b5 reductase 3 (CYB5R3), transcript variant 2, mRNA [NM_007326]	GO:0005811|GO:0006695|GO:0016208|GO:0004128|GO:0005833|GO:0005783|GO:0008015|GO:0050660|GO:0005743|GO:0006767|GO:0005741|GO:0044281|GO:0019852|GO:0005739|GO:0071949|GO:0005737|GO:0051287|GO:0043531|GO:0016020|GO:0006766|GO:0005789|GO:0070062|GO:0055114
A_23_P131954	0.0404415	0.0036538	down	2.37405	-2.37405	-1.24735	1.02569	-0.221661	SNX5	Homo sapiens sorting nexin 5 (SNX5), transcript variant 2, mRNA [NM_014426]	GO:0005515|GO:0006907|GO:0034452|GO:0001891|GO:0001726|GO:0006886|GO:0031234|GO:0016050|GO:0070685|GO:0031313|GO:0031901|GO:0042147|GO:0035091|GO:0030659|GO:0030904
A_32_P123	0.0268269	0.000953789	down	2.16272	-2.16272	-1.11285	1.05333	-0.0595153		solute carrier family 25 (mitochondrial carrier; adenine nucleotide translocator), member 5 pseudogene 1 [Source:HGNC Symbol;Acc:HGNC:19250] [ENST00000450250]
A_24_P105283	0.0367087	0.00276378	down	1.6518	-1.6518	-0.724043	0.663199	-0.0608438	SFPQ	Homo sapiens splicing factor proline/glutamine-rich (SFPQ), mRNA [NM_005066]	GO:0008380|GO:0006397|GO:0005515|GO:0070932|GO:0000976|GO:0044212|GO:0042826|GO:0001047|GO:0005634|GO:0006310|GO:0000122|GO:0016363|GO:0006351|GO:0005737|GO:0042382|GO:0006281|GO:0000166|GO:0000380|GO:0042752|GO:0005654|GO:0048511|GO:0042754|GO:0045892|GO:0000785
A_23_P217621	0.0295696	0.00144248	down	2.25776	-2.25776	-1.17489	1.06043	-0.114466	TAF7L	Homo sapiens TAF7-like RNA polymerase II, TATA box binding protein (TBP)-associated factor, 50kDa (TAF7L), transcript variant 1, mRNA [NM_024885]	GO:0008150|GO:0003674|GO:0006355|GO:0005737|GO:0006367|GO:0005669|GO:0007275|GO:0007283|GO:0030154
A_32_P55683	0.0450307	0.0048409	down	2.146	-2.146	-1.10165	1.01968	-0.0819742		UI-CF-DU1-aam-m-10-0-UI.s1 UI-CF-DU1 Homo sapiens cDNA clone UI-CF-DU1-aam-m-10-0-UI 3', mRNA sequence [BU676775]
A_32_P234637	0.0314788	0.00176832	down	2.66245	-2.66245	-1.41275	1.24958	-0.163174		Homo sapiens full length insert cDNA YU36C09. [AF075108]
A_32_P196854	0.0286932	0.00122879	down	4.683	-4.683	-2.22743	2.13229	-0.0951405	FAM76A	Homo sapiens family with sequence similarity 76, member A (FAM76A), transcript variant 1, mRNA [NM_001143912]
A_24_P8151	0.035847	0.00261147	down	16.0605	-16.0605	-4.00544	3.52558	-0.479867	LOC100131170	Homo sapiens cDNA FLJ39287 fis, clone OCBBF2011897. [AK096606]
A_24_P382017	0.0295482	0.00142321	down	2.15693	-2.15693	-1.10898	0.961721	-0.147258	RRN3	Homo sapiens RRN3 RNA polymerase I transcription factor homolog (S. cerevisiae) (RRN3), transcript variant 1, mRNA [NM_018427]	GO:0010467|GO:0008283|GO:0042254|GO:0005730|GO:0006361|GO:0005634|GO:0006360|GO:0001701|GO:0007000|GO:0048872|GO:2000142|GO:0005654|GO:0070063|GO:0045893|GO:0007028
A_23_P368886	0.0255323	0.000816155	down	9.1456	-9.1456	-3.19308	3.13931	-0.0537699	CHSY3	Homo sapiens chondroitin sulfate synthase 3 (CHSY3), mRNA [NM_175856]	GO:0030206|GO:0000139|GO:0005975|GO:0032580|GO:0009405|GO:0044281|GO:0016021|GO:0030204|GO:0050510|GO:0047238|GO:0030203|GO:0046872
A_23_P48747	0.031245	0.00172262	down	2.12263	-2.12263	-1.08585	0.990108	-0.0957448	DHRS1	Homo sapiens dehydrogenase/reductase (SDR family) member 1 (DHRS1), transcript variant 2, mRNA [NM_138452]	GO:0005783|GO:0016491|GO:0005743|GO:0055114
A_24_P212834	0.0191826	0.000235518	down	1.71906	-1.71906	-0.781617	0.757537	-0.0240796		steroid 5 alpha-reductase 3 pseudogene 1 [Source:HGNC Symbol;Acc:HGNC:49243] [ENST00000603021]
A_23_P18384	0.0173296	0.000109074	down	4.2413	-4.2413	-2.08451	2.04493	-0.0395761	ARMC8	Homo sapiens armadillo repeat containing 8 (ARMC8), transcript variant 3, mRNA [NM_213654]
A_24_P71973	0.0248733	0.000705519	down	232.29	-232.29	-7.85978	7.15243	-0.707354	KDR	Homo sapiens kinase insert domain receptor (a type III receptor tyrosine kinase) (KDR), mRNA [NM_002253]	GO:0005515|GO:0030054|GO:0035584|GO:2001214|GO:0008360|GO:0051879|GO:0046777|GO:0030198|GO:0043129|GO:0070374|GO:0045446|GO:0038084|GO:0038083|GO:0001945|GO:0038085|GO:0023014|GO:0005794|GO:0030335|GO:0048286|GO:0014068|GO:0018108|GO:0010595|GO:0005178|GO:0045165|GO:0005887|GO:0045121|GO:0009897|GO:0008284|GO:0035924|GO:0005886|GO:0005783|GO:0002042|GO:0005634|GO:0051894|GO:0055074|GO:0050927|GO:…
A_23_P103276	0.0393266	0.00334189	down	2.63495	-2.63495	-1.39778	1.26326	-0.134515	KTI12	Homo sapiens KTI12 homolog, chromatin associated (S. cerevisiae) (KTI12), mRNA [NM_138417]	GO:0005524
A_23_P390006	0.0405832	0.00368929	down	58.185	-58.185	-5.86257	5.34045	-0.522121	PCSK6	Homo sapiens proprotein convertase subtilisin/kexin type 6 (PCSK6), transcript variant 6, mRNA [NM_138325]	GO:0032455|GO:0048011|GO:0007368|GO:0048406|GO:0004252|GO:0009986|GO:0005783|GO:0005796|GO:0007354|GO:0032902|GO:0005615|GO:0031012|GO:0009100|GO:0016486|GO:0004175|GO:0016020|GO:0016485|GO:0006508|GO:0030510|GO:0032940|GO:0008201
A_24_P59899	0.0290872	0.00131799	down	3.79373	-3.79373	-1.92362	1.78611	-0.137502	LAMA1	laminin, alpha 1 [Source:HGNC Symbol;Acc:HGNC:6481] [ENST00000488089]	GO:0030334|GO:0005515|GO:0002011|GO:0005102|GO:0005578|GO:0005606|GO:0005576|GO:0005608|GO:0030155|GO:0005615|GO:0045198|GO:0005604|GO:0045995|GO:0031012|GO:0061304|GO:0060441|GO:0043208|GO:0030198|GO:0007411|GO:0005911|GO:0007155|GO:0007166|GO:0060445|GO:0005201
A_23_P382607	0.0415293	0.00393534	down	1.51432	-1.51432	-0.598666	0.496833	-0.101833	WNT4	Homo sapiens wingless-type MMTV integration site family, member 4 (WNT4), mRNA [NM_030761]	GO:0018345|GO:0001658|GO:0072034|GO:0072033|GO:0006702|GO:0038030|GO:0033080|GO:0071560|GO:0010894|GO:0005615|GO:0048599|GO:0005109|GO:0072174|GO:0061045|GO:0072273|GO:0061184|GO:0048018|GO:0022407|GO:0030336|GO:0030501|GO:0009986|GO:0005796|GO:0061369|GO:0003714|GO:0060231|GO:0001889|GO:0045836|GO:0045165|GO:0032967|GO:0032321|GO:0051496|GO:0005788|GO:0045596|GO:0045893|GO:0045892|GO:0051145|GO:…
A_23_P20045	0.028671	0.00120634	down	2.3546	-2.3546	-1.23548	1.18175	-0.0537338	PEX1	Homo sapiens peroxisomal biogenesis factor 1 (PEX1), transcript variant 1, mRNA [NM_000466]	GO:0005515|GO:0006625|GO:0042623|GO:0008022|GO:0005524|GO:0032403|GO:0043231|GO:0005829|GO:0005737|GO:0008152|GO:0007031|GO:0016558|GO:0060152|GO:0005778|GO:0070062|GO:0005777
A_32_P336445	0.0254045	0.000790086	down	2.86913	-2.86913	-1.52061	1.38505	-0.135563	HINT1	Homo sapiens histidine triad nucleotide binding protein 1 (HINT1), transcript variant 1, mRNA [NM_005340]	GO:0006355|GO:0005886|GO:0005634|GO:0009154|GO:0006351|GO:0007165|GO:0005737|GO:0000118|GO:0072332|GO:0000166|GO:0016787|GO:0005080|GO:0005856|GO:0070062
A_23_P106204	0.0276656	0.00103059	down	2.78667	-2.78667	-1.47854	1.38572	-0.0928218	GSTZ1	Homo sapiens glutathione S-transferase zeta 1 (GSTZ1), transcript variant 1, mRNA [NM_145870]	GO:0005515|GO:0006559|GO:0006805|GO:0006749|GO:0044281|GO:0004364|GO:0042803|GO:0005829|GO:0004602|GO:0005739|GO:0034641|GO:0006572|GO:0016034|GO:0055114
A_23_P250413	0.0386458	0.0031937	down	2.95101	-2.95101	-1.56121	1.29552	-0.265687	PARVG	Homo sapiens parvin, gamma (PARVG), transcript variant 1, mRNA [NM_022141]	GO:0005737|GO:0031532|GO:0007160|GO:0005886|GO:0003779|GO:0005856|GO:0005925
A_23_P133146	0.0171375	0.000100924	down	2.319	-2.319	-1.2135	1.20069	-0.0128123	H2AFZ	Homo sapiens H2A histone family, member Z (H2AFZ), mRNA [NM_002106]	GO:0005515|GO:0001740|GO:0046982|GO:0005719|GO:0031492|GO:0005634|GO:0000978|GO:0000979|GO:0031490|GO:0005720|GO:0071392|GO:0045944|GO:0000980|GO:0000786|GO:0070062
A_24_P45367	0.0406895	0.00372212	down	2.7521	-2.7521	-1.46053	1.35748	-0.103054	NIPAL3	Homo sapiens NIPA-like domain containing 3 (NIPAL3), mRNA [NM_020448]	GO:0015693|GO:0015095|GO:0016021
A_23_P23960	0.0214207	0.000323535	down	3.44743	-3.44743	-1.78552	1.67847	-0.107049	BLOC1S2	Homo sapiens biogenesis of lysosomal organelles complex-1, subunit 2 (BLOC1S2), transcript variant 2, mRNA [NM_001001342]	GO:0005515|GO:0008625|GO:0048490|GO:0005813|GO:0008284|GO:0043015|GO:0032438|GO:0005634|GO:0008022|GO:0031175|GO:0005739|GO:0031083|GO:0045944|GO:0007020|GO:0000930|GO:0060155|GO:0008089|GO:0055037|GO:0045893
A_23_P256384	0.036926	0.00278565	down	2.38792	-2.38792	-1.25576	1.1126	-0.143153	PSIP1	Homo sapiens PC4 and SFRS1 interacting protein 1 (PSIP1), transcript variant 1, mRNA [NM_021144]	GO:0005515|GO:0001105|GO:0006355|GO:0009408|GO:0005730|GO:0035327|GO:0005634|GO:0006351|GO:0005829|GO:0000395|GO:0005720|GO:0097100|GO:0034399|GO:0045944|GO:0003682|GO:0016032|GO:0005654|GO:0033613|GO:0006979
A_23_P149626	0.0307807	0.00165589	down	4.5317	-4.5317	-2.18005	2.16998	-0.0100746	PLEKHG5	Homo sapiens pleckstrin homology domain containing, family G (with RhoGef domain) member 5 (PLEKHG5), transcript variant 2, mRNA [NM_198681]	GO:0051056|GO:0048471|GO:0048011|GO:0035767|GO:0043065|GO:0005886|GO:0007264|GO:0030139|GO:0097190|GO:0030027|GO:0005829|GO:0005737|GO:0005911|GO:0032321|GO:0004871|GO:0005089|GO:0043123
A_24_P941787	0.0248127	0.000698619	down	3.18569	-3.18569	-1.67161	1.57497	-0.0966339	PRPF4B	Homo sapiens pre-mRNA processing factor 4B (PRPF4B), mRNA [NM_003913]	GO:0008380|GO:0005515|GO:0004672|GO:0005694|GO:0004674|GO:0000398|GO:0006468|GO:0005654|GO:0071013|GO:0005524
A_32_P144629	0.0242067	0.00064706	down	9.39415	-9.39415	-3.23176	3.0832	-0.148565
A_23_P37137	0.0401	0.00354874	down	2.15847	-2.15847	-1.11001	1.0564	-0.0536162	DNAJC8	Homo sapiens DnaJ (Hsp40) homolog, subfamily C, member 8 (DNAJC8), mRNA [NM_014280]	GO:0008380|GO:0010467|GO:0000398|GO:0005654
A_23_P10927	0.0190742	0.000227086	down	8.44723	-8.44723	-3.07848	2.91019	-0.168288	TM2D2	Homo sapiens TM2 domain containing 2 (TM2D2), transcript variant 2, mRNA [NM_031940]	GO:0016021
A_23_P22994	0.0231037	0.000511774	down	2.38137	-2.38137	-1.25179	1.14631	-0.105481	NFYC	Homo sapiens nuclear transcription factor Y, gamma (NFYC), transcript variant 2, mRNA [NM_014223]	GO:0005515|GO:0006355|GO:0003700|GO:0046982|GO:0044212|GO:0006357|GO:0003713|GO:0005634|GO:0044281|GO:0003677|GO:0006351|GO:0043565|GO:0016602|GO:0032993|GO:0006457|GO:0005654|GO:0045893|GO:0044255|GO:0008134
A_23_P18082	0.0472882	0.00550409	down	2.29044	-2.29044	-1.19563	0.972823	-0.222804	POMGNT2	Homo sapiens protein O-linked mannose N-acetylglucosaminyltransferase 2 (beta 1,4-) (POMGNT2), mRNA [NM_032806]	GO:0008375|GO:0006493|GO:0005783|GO:0005789|GO:0016021|GO:0001764|GO:0035269
A_24_P548453	0.0236495	0.000596241	down	10.5003	-10.5003	-3.39235	3.19735	-0.195002	CRYZ	Homo sapiens crystallin, zeta (quinone reductase) (CRYZ), transcript variant 3, mRNA [NM_001130043]	GO:0005794|GO:0042178|GO:0070404|GO:0003960|GO:0070402|GO:0005829|GO:0043231|GO:0005737|GO:0051289|GO:0008270|GO:0003730|GO:0007601|GO:0055114|GO:0070062
A_23_P21092	0.0421665	0.00406403	down	9.73962	-9.73962	-3.28387	2.90493	-0.378937	CALB2	Homo sapiens calbindin 2 (CALB2), transcript variant CALB2, mRNA [NM_001740]	GO:0005737|GO:0051480|GO:0005509|GO:0005921|GO:0005634
A_23_P168818	0.0178916	0.000131489	down	7.81957	-7.81957	-2.96709	2.814	-0.153085	IMPA1	Homo sapiens inositol(myo)-1(or 4)-monophosphatase 1 (IMPA1), transcript variant 1, mRNA [NM_005536]	GO:0052833|GO:0052832|GO:0052834|GO:0000287|GO:0006021|GO:0030145|GO:0006661|GO:0043647|GO:0044281|GO:0006796|GO:0031403|GO:0042803|GO:0005829|GO:0042802|GO:0046854|GO:0007165|GO:0005737|GO:0046855|GO:0008934|GO:0070062
A_23_P216312	0.0399868	0.00351057	down	2.00787	-2.00787	-1.00566	0.896987	-0.108676	CNOT7	Homo sapiens CCR4-NOT transcription complex, subunit 7 (CNOT7), transcript variant 2, mRNA [NM_054026]	GO:0005515|GO:0010467|GO:0008284|GO:0003700|GO:0008285|GO:0003723|GO:0004532|GO:0000290|GO:0005634|GO:0031047|GO:0046872|GO:0030014|GO:0005829|GO:0000932|GO:0045944|GO:0004871|GO:0000289|GO:0000288|GO:0033962|GO:0005975|GO:0060213|GO:0043928|GO:0006351|GO:0006417|GO:0004535|GO:0007165|GO:0000175|GO:0016020|GO:1900153|GO:0035195|GO:0010629|GO:0061014
A_23_P51187	0.0190742	0.00021331	down	5.14316	-5.14316	-2.36266	2.26118	-0.101479	PRKCZ	Homo sapiens protein kinase C, zeta (PRKCZ), transcript variant 1, mRNA [NM_002744]	GO:2000553|GO:0005515|GO:0032753|GO:0030054|GO:0050732|GO:0015459|GO:0060291|GO:0030010|GO:0043560|GO:0018105|GO:0047496|GO:0043274|GO:0046326|GO:0007179|GO:0070374|GO:0070062|GO:0035748|GO:2000664|GO:0031584|GO:2000667|GO:2000463|GO:0007616|GO:0005815|GO:0019901|GO:0031532|GO:0051346|GO:0019904|GO:0030168|GO:0060081|GO:0045121|GO:0005923|GO:0004697|GO:0001954|GO:0008286|GO:2001181|GO:0048471|GO:…
A_23_P130149	0.045665	0.00501029	down	1.81711	-1.81711	-0.861646	0.696561	-0.165085	ENO3	Homo sapiens enolase 3 (beta, muscle) (ENO3), transcript variant 1, mRNA [NM_001976]	GO:0000287|GO:0046982|GO:0005886|GO:0005975|GO:0042493|GO:0007568|GO:0006094|GO:0044281|GO:0005615|GO:0042803|GO:0004634|GO:0006096|GO:0005829|GO:0005737|GO:0009405|GO:0006006|GO:0043403|GO:0000015|GO:0070062
A_23_P135184	0.0187088	0.00017068	down	4.56952	-4.56952	-2.19204	2.0628	-0.129239	RALGDS	Homo sapiens ral guanine nucleotide dissociation stimulator (RALGDS), transcript variant 2, mRNA [NM_001042368]	GO:0043547|GO:0005903|GO:0005515|GO:0005085|GO:0051056|GO:0050790|GO:0048011|GO:0005083|GO:0007265|GO:0005634|GO:0005829
A_23_P132263	0.0377598	0.00294687	down	2.18292	-2.18292	-1.12626	0.94607	-0.180186	EIF4ENIF1	Homo sapiens eukaryotic translation initiation factor 4E nuclear import factor 1 (EIF4ENIF1), transcript variant 1, mRNA [NM_019843]	GO:0005515|GO:0005737|GO:0016607|GO:0016020|GO:0016605|GO:0008565|GO:0005634|GO:0015031|GO:0043231|GO:0005829
A_23_P131825	0.0404415	0.00365716	down	2.31964	-2.31964	-1.2139	0.990832	-0.223069	TNNC2	Homo sapiens troponin C type 2 (fast) (TNNC2), mRNA [NM_003279]	GO:0006937|GO:0030049|GO:0005861|GO:0003009|GO:0005509|GO:0003779|GO:0005829
A_23_P25155	0.0369947	0.00280704	down	3.11567	-3.11567	-1.63954	1.49735	-0.142194	GPR84	Homo sapiens G protein-coupled receptor 84 (GPR84), mRNA [NM_020370]	GO:0043235|GO:0008150|GO:0007186|GO:0005886|GO:0004930|GO:0016021
A_23_P38334	0.045665	0.00501233	down	40.5471	-40.5471	-5.34153	4.71466	-0.626869	WNK4	Homo sapiens WNK lysine deficient protein kinase 4 (WNK4), mRNA [NM_032387]	GO:0005515|GO:0006821|GO:0090188|GO:0050801|GO:0070294|GO:0005524|GO:0019869|GO:0035556|GO:0005737|GO:0008104|GO:0004674|GO:0050794|GO:0072156|GO:0006468|GO:0005923|GO:0006811
A_32_P41080	0.0429571	0.00421558	down	61.21	-61.21	-5.9357	5.07808	-0.857614	LOC102724087	PREDICTED: Homo sapiens uncharacterized LOC102724087 (LOC102724087), transcript variant X1, ncRNA [XR_426112]
A_24_P276628	0.0379272	0.00298686	down	3.5242	-3.5242	-1.8173	1.64334	-0.173959	PPT1	Homo sapiens palmitoyl-protein thioesterase 1 (PPT1), transcript variant 1, mRNA [NM_000310]	GO:0031579|GO:0030424|GO:0008344|GO:0030308|GO:0006907|GO:0005634|GO:0015031|GO:0005764|GO:0005615|GO:0030425|GO:0007269|GO:0005829|GO:0002084|GO:0030163|GO:0043524|GO:0048666|GO:0043025|GO:0007625|GO:0044257|GO:0051186|GO:0070062|GO:0008306|GO:0043066|GO:0032429|GO:0005794|GO:0008474|GO:0016290|GO:0051181|GO:0030149|GO:0050803|GO:0048549|GO:0005576|GO:0006898|GO:0007399|GO:0008021|GO:0016042|GO:…
A_24_P261083	0.0454504	0.00496058	down	2.25987	-2.25987	-1.17624	1.13546	-0.0407826	OSGIN2	Homo sapiens oxidative stress induced growth inhibitor family member 2 (OSGIN2), transcript variant 2, mRNA [NM_004337]	GO:0003674|GO:0051321|GO:0005575
A_32_P232237	0.0362151	0.00269768	down	1.99983	-1.99983	-0.999874	0.844106	-0.155768	CAND1	cullin-associated and neddylation-dissociated 1 [Source:HGNC Symbol;Acc:HGNC:30688] [ENST00000545606]	GO:0005515|GO:0031461|GO:0016567|GO:0045899|GO:0000151|GO:0005634|GO:0010265|GO:0043086|GO:0030154|GO:0005737|GO:0016020|GO:0017025|GO:0005654|GO:0070062
A_24_P386746	0.0456619	0.00500155	down	3.07079	-3.07079	-1.61861	1.40883	-0.20978	RBP5	Homo sapiens retinol binding protein 5, cellular (RBP5), mRNA [NM_031491]	GO:0005215|GO:0005737|GO:0016918|GO:0006810|GO:0005501|GO:0019841|GO:0070062
A_23_P57137	0.0296576	0.00146801	down	1.85698	-1.85698	-0.892959	0.820186	-0.0727736	AP5S1	Homo sapiens adaptor-related protein complex 5, sigma 1 subunit (AP5S1), transcript variant 2, mRNA [NM_018347]	GO:0005515|GO:0005770|GO:0005634|GO:0005765|GO:0015031|GO:0030119|GO:0005764|GO:0005829|GO:0005737|GO:0000724|GO:0016197|GO:0031902|GO:0005654
A_23_P83438	0.0307807	0.0016597	down	3.75295	-3.75295	-1.90803	1.78703	-0.120999	UBE2Z	Homo sapiens ubiquitin-conjugating enzyme E2Z (UBE2Z), mRNA [NM_023079]	GO:0005515|GO:0000209|GO:0005737|GO:0019787|GO:0016874|GO:0006915|GO:0005654|GO:0005524|GO:0031625
A_23_P87072	0.0477341	0.00564427	down	1.73915	-1.73915	-0.79838	0.73769	-0.0606896	PANX3	Homo sapiens pannexin 3 (PANX3), mRNA [NM_052959]	GO:0005886|GO:0007267|GO:0005921|GO:0055077|GO:0016021|GO:0055085|GO:0034214|GO:0006811
A_24_P178444	0.0450307	0.00484303	down	3.75838	-3.75838	-1.91011	1.80243	-0.107676
A_23_P254573	0.0458029	0.00505607	down	1.9244	-1.9244	-0.944407	0.756215	-0.188192	DNAJC2	Homo sapiens DnaJ (Hsp40) homolog, subfamily C, member 2 (DNAJC2), transcript variant 1, mRNA [NM_014377]	GO:0043130|GO:0030308|GO:0031965|GO:0005634|GO:0003677|GO:0006351|GO:0005829|GO:0006260|GO:0042393|GO:0005737|GO:0003682|GO:2000279|GO:0030544|GO:0051083|GO:0045893|GO:0016568
A_32_P181527	0.0230173	0.000489171	down	384.018	-384.018	-8.58503	8.18509	-0.399943	AARD	Homo sapiens alanine and arginine rich domain containing protein (AARD), mRNA [NM_001025357]	GO:0030324
A_24_P245330	0.0380551	0.00304166	down	2.45818	-2.45818	-1.29759	1.25318	-0.0444101	USP14	ubiquitin specific peptidase 14 (tRNA-guanine transglycosylase) [Source:HGNC Symbol;Acc:HGNC:12612] [ENST00000261601]	GO:0005515|GO:0016579|GO:0000502|GO:0004843|GO:0004866|GO:0005886|GO:0009986|GO:0045202|GO:0007268|GO:0008193|GO:0005634|GO:0004197|GO:0010951|GO:0005737|GO:0061136|GO:0050920|GO:0070628|GO:0016023|GO:0043161|GO:0070062
A_23_P333063	0.0187088	0.000180309	down	3.57113	-3.57113	-1.83638	1.79886	-0.0375207	SMARCE1	Homo sapiens SWI/SNF related, matrix associated, actin dependent regulator of chromatin, subfamily e, member 1 (SMARCE1), mRNA [NM_003079]	GO:0005515|GO:0071565|GO:0000790|GO:0003723|GO:0005634|GO:0071564|GO:0016514|GO:0017053|GO:0006338|GO:0016922|GO:0008080|GO:0006357|GO:0043044|GO:0003713|GO:0031492|GO:0006337|GO:0000228|GO:0000978|GO:0007399|GO:0043234|GO:0047485|GO:0003682|GO:0008152|GO:0005654|GO:0000980|GO:0045892
A_24_P18621	0.043749	0.00441138	down	3.82713	-3.82713	-1.93626	1.55635	-0.379913	AEBP2	Homo sapiens AE binding protein 2 (AEBP2), transcript variant 1, mRNA [NM_153207]	GO:0010467|GO:0001078|GO:0035098|GO:0045814|GO:0003714|GO:0040029|GO:0005654|GO:0000122|GO:0000978|GO:0046872|GO:0006351|GO:0016568
A_32_P372878	0.0311642	0.00170484	down	17.5294	-17.5294	-4.1317	3.66519	-0.466509	SLCO5A1	solute carrier organic anion transporter family, member 5A1 [Source:HGNC Symbol;Acc:HGNC:19046] [ENST00000260126]	GO:0005215|GO:0005886|GO:0006810|GO:0016021
A_23_P200670	0.044282	0.00459245	down	8.3087	-8.3087	-3.05462	2.60305	-0.451573	WDR78	Homo sapiens WD repeat domain 78 (WDR78), transcript variant 2, mRNA [NM_207014]	GO:0002244
A_24_P139742	0.02806	0.00111228	down	3.51528	-3.51528	-1.81364	1.67588	-0.137757	NMNAT1	Homo sapiens nicotinamide nucleotide adenylyltransferase 1 (NMNAT1), transcript variant 1, mRNA [NM_022787]	GO:0005515|GO:0000309|GO:0006766|GO:0004515|GO:0019674|GO:0006767|GO:0005654|GO:0005634|GO:0044281|GO:0009435|GO:0005524
A_24_P287473	0.0477917	0.0056662	down	1.52036	-1.52036	-0.604414	0.531474	-0.0729402	SAV1	Homo sapiens salvador family WW domain containing protein 1 (SAV1), mRNA [NM_021818]	GO:0005515|GO:0060044|GO:0043065|GO:0060412|GO:0050680|GO:0005634|GO:0035329|GO:2000036|GO:0005829|GO:0060575|GO:0005737|GO:0030216|GO:0060487|GO:0001942
A_23_P127475	0.0370799	0.00283039	down	1.66853	-1.66853	-0.73858	0.669606	-0.0689735	CCS	Homo sapiens copper chaperone for superoxide dismutase (CCS), mRNA [NM_005125]	GO:0005515|GO:0051353|GO:0005507|GO:0006801|GO:0015035|GO:0005634|GO:0035434|GO:0005829|GO:0015680|GO:0005737|GO:0005375|GO:0019430|GO:0008270|GO:0000302|GO:0055114|GO:0004784
A_24_P272910	0.0190121	0.000204958	down	3.83477	-3.83477	-1.93914	1.931	-0.00813786
A_24_P86868	0.0372903	0.00286528	down	2.71101	-2.71101	-1.43883	1.4184	-0.0204274	METTL10	Homo sapiens methyltransferase like 10 (METTL10), mRNA [NM_212554]	GO:0008168|GO:0032259
A_23_P136909	0.0438709	0.00446428	down	2.47309	-2.47309	-1.30632	1.17294	-0.133383	HMGN5	Homo sapiens high mobility group nucleosome binding domain 5 (HMGN5), mRNA [NM_030763]	GO:0006355|GO:0006357|GO:0003682|GO:0031492|GO:0005730|GO:0005654|GO:0005634|GO:0045893|GO:0000785|GO:0006351|GO:0043231|GO:0016568
A_23_P49517	0.0313004	0.00173809	down	2.45633	-2.45633	-1.2965	1.22205	-0.0744508	SRSF1	Homo sapiens serine/arginine-rich splicing factor 1 (SRSF1), transcript variant 2, mRNA [NM_001078166]	GO:0005515|GO:0008380|GO:0006369|GO:0010467|GO:0048024|GO:0006366|GO:0003723|GO:0031124|GO:0005634|GO:0050733|GO:0071013|GO:0003729|GO:0060048|GO:0005737|GO:0006406|GO:0000166|GO:0035145|GO:0070062|GO:0006397|GO:0043488|GO:0006355|GO:0006376|GO:0001701|GO:0006417|GO:0000395|GO:0016607|GO:0000398|GO:0005654
A_23_P47517	0.0446032	0.00471948	down	1.40315	-1.40315	-0.488664	0.475205	-0.0134586	VPS37C	Homo sapiens vacuolar protein sorting 37 homolog C (S. cerevisiae) (VPS37C), mRNA [NM_017966]	GO:0005515|GO:0000813|GO:0019082|GO:0019058|GO:0019068|GO:0015031|GO:0016197|GO:0031902|GO:0016032|GO:0061024|GO:0010008|GO:0048306|GO:0070062
A_24_P346339	0.0215715	0.00033115	down	2.47186	-2.47186	-1.3056	1.24654	-0.0590561	SESN1	Homo sapiens sestrin 1 (SESN1), transcript variant 1, mRNA [NM_014454]	GO:0008285|GO:0007050|GO:0005634|GO:0051896|GO:0006974
A_32_P53633	0.0305538	0.00161197	down	12.384	-12.384	-3.63041	3.51208	-0.118333	lnc-CERK-1	602426408F1 NIH_MGC_14 Homo sapiens cDNA clone IMAGE:4564465 5', mRNA sequence [BG327427]
A_23_P405216	0.0254918	0.000811613	down	4.10795	-4.10795	-2.03842	1.98128	-0.0571416	ZNF619	Homo sapiens zinc finger protein 619 (ZNF619), transcript variant 5, mRNA [NM_001145083]	GO:0006355|GO:0005634|GO:0003677|GO:0046872|GO:0006351
A_23_P78808	0.0475738	0.00560306	down	2.39204	-2.39204	-1.25824	0.995494	-0.262745	SYMPK	Homo sapiens symplekin (SYMPK), mRNA [NM_004819]	GO:0005515|GO:0006378|GO:0005737|GO:0005886|GO:0035307|GO:0005654|GO:0005923|GO:0007155|GO:0005856
A_23_P58676	0.0202473	0.000265575	down	11.4997	-11.4997	-3.52353	3.37435	-0.149171	NPR3	Homo sapiens natriuretic peptide receptor 3 (NPR3), transcript variant 1, mRNA [NM_001204375]	GO:0033688|GO:0048015|GO:0042562|GO:0007200|GO:0008528|GO:0048662|GO:0030157|GO:0007194|GO:0007193|GO:0042803|GO:0001501|GO:0016941|GO:0051000|GO:0005887|GO:0008217|GO:0002158|GO:0017046|GO:0035810|GO:0070062
A_24_P409816	0.0306332	0.0016288	down	3.14621	-3.14621	-1.65362	1.55855	-0.0950677		heterogeneous nuclear ribonucleoprotein F pseudogene 1 [Source:HGNC Symbol;Acc:HGNC:48812] [ENST00000391730]
A_24_P565908	0.0380084	0.00301908	down	2.89999	-2.89999	-1.53605	1.39138	-0.144667
A_23_P27167	0.0233094	0.000546185	down	2.11434	-2.11434	-1.08021	1.00019	-0.080018	RNASEH1	Homo sapiens ribonuclease H1 (RNASEH1), transcript variant 1, mRNA [NM_002936]	GO:0005739|GO:0006369|GO:0000287|GO:0004523|GO:0003723|GO:0005634|GO:0004540|GO:0006264|GO:0003676|GO:0042803|GO:0006401
A_23_P169278	0.0424999	0.00411962	down	1.74803	-1.74803	-0.805729	0.774656	-0.0310733	AGTPBP1	Homo sapiens ATP/GTP binding protein 1 (AGTPBP1), transcript variant 2, mRNA [NM_015239]	GO:0001754|GO:0035610|GO:0005634|GO:0035609|GO:0005829|GO:0050905|GO:0005739|GO:0005737|GO:0015631|GO:0021772|GO:0021702|GO:0006508|GO:0008270|GO:0007005|GO:0004181
A_24_P855152	0.0264275	0.000899545	down	2.70299	-2.70299	-1.43456	1.31003	-0.124523	IPP	intracisternal A particle-promoted polypeptide [Source:HGNC Symbol;Acc:HGNC:6108] [ENST00000495072]	GO:0005737|GO:0003779|GO:0015629
A_23_P92710	0.0359519	0.00263897	down	3.79822	-3.79822	-1.92532	1.61216	-0.313163	RHOBTB3	Homo sapiens Rho-related BTB domain containing 3 (RHOBTB3), mRNA [NM_014899]	GO:0005515|GO:0017137|GO:0005794|GO:0007264|GO:0008152|GO:0042147|GO:0005525|GO:0016887|GO:0005524|GO:0070062
A_24_P474188	0.0323801	0.00196683	down	4.92819	-4.92819	-2.30106	2.11887	-0.182186		glycogenin 1 pseudogene 1 [Source:HGNC Symbol;Acc:HGNC:39712] [ENST00000460864]
A_32_P18448	0.0295482	0.0014324	down	3.25434	-3.25434	-1.70236	1.62998	-0.0723832	TAF1A-AS1	Homo sapiens TAF1A antisense RNA 1 (TAF1A-AS1), transcript variant 1, long non-coding RNA [NR_110614]
A_24_P724040	0.0475738	0.0056076	down	2.25118	-2.25118	-1.17068	0.993585	-0.177094	SNRPB2	Homo sapiens small nuclear ribonucleoprotein polypeptide B (SNRPB2), transcript variant 1, mRNA [NM_003092]	GO:0008380|GO:0006397|GO:0005515|GO:0010467|GO:0000166|GO:0000398|GO:0005730|GO:0017069|GO:0005681|GO:0005654|GO:0071013|GO:0005686
A_24_P384483	0.04765	0.0056181	down	5.10994	-5.10994	-2.35331	1.84707	-0.506233	SPATA31B1P	SPATA31 subfamily B, member 1, pseudogene [Source:HGNC Symbol;Acc:HGNC:31411] [ENST00000434692]	GO:0007283|GO:0030154
A_23_P431543	0.0481661	0.0057774	down	2.27998	-2.27998	-1.18902	0.936411	-0.252609	PDDC1	Homo sapiens Parkinson disease 7 domain containing 1 (PDDC1), mRNA [NM_182612]	GO:0008150|GO:0003674|GO:0070062
A_23_P431319	0.0351313	0.00244344	down	1.84342	-1.84342	-0.882384	0.79882	-0.0835648	YIPF6	Homo sapiens Yip1 domain family, member 6 (YIPF6), transcript variant A, mRNA [NM_173834]	GO:0060576|GO:0005802|GO:0030134|GO:0005801|GO:0005783|GO:0016021|GO:0042802
A_23_P58188	0.0341609	0.00227529	down	3.77174	-3.77174	-1.91523	1.64912	-0.266111	MFAP3L	Homo sapiens microfibrillar-associated protein 3-like (MFAP3L), transcript variant 2, mRNA [NM_001009554]	GO:0005886|GO:0016021
A_32_P224666	0.0208827	0.000306896	down	3.56343	-3.56343	-1.83327	1.74043	-0.0928386	CAPZA2	Homo sapiens capping protein (actin filament) muscle Z-line, alpha 2 (CAPZA2), mRNA [NM_006136]	GO:0006928|GO:0003779|GO:0005576|GO:0015629|GO:0005829|GO:0051016|GO:0006461|GO:0016020|GO:0007596|GO:0045087|GO:0008290|GO:0030863|GO:0070062
A_23_P251965	0.0336239	0.0021778	down	1.76521	-1.76521	-0.81984	0.722197	-0.0976435		zinc finger protein 273 [Source:HGNC Symbol;Acc:HGNC:13067] [ENST00000489672]
A_23_P131518	0.045337	0.00492282	down	1.58496	-1.58496	-0.664448	0.567802	-0.0966463	IMP4	IMP4, U3 small nucleolar ribonucleoprotein [Source:HGNC Symbol;Acc:HGNC:30856] [ENST00000462392]	GO:0005515|GO:0030515|GO:0006364|GO:0032040|GO:0005730|GO:0042134|GO:0034457
A_23_P428139	0.0467838	0.00537263	down	12.4576	-12.4576	-3.63895	3.05509	-0.583867	EFNB2	Homo sapiens ephrin-B2 (EFNB2), mRNA [NM_004093]	GO:0005515|GO:0010839|GO:0048013|GO:0005886|GO:0002042|GO:0007267|GO:0009653|GO:2000727|GO:0046875|GO:0050920|GO:0005887|GO:0007411|GO:0009887|GO:0016032|GO:0007155|GO:0005925|GO:0001945
A_24_P59099	0.025697	0.000835639	down	5.51234	-5.51234	-2.46266	2.3094	-0.153268		proteasome (prosome, macropain) 26S subunit, ATPase, 1 pseudogene 9 [Source:HGNC Symbol;Acc:HGNC:39784] [ENST00000396338]
A_23_P205531	0.0429834	0.00423527	down	9.68124	-9.68124	-3.27519	3.04568	-0.229507	RNASE4	Homo sapiens ribonuclease, RNase A family, 4 (RNASE4), transcript variant 4, mRNA [NM_001282192]	GO:0006379|GO:0005576|GO:0004522|GO:0003676|GO:0070062|GO:0009267
A_23_P342185	0.025573	0.000820286	down	1.40747	-1.40747	-0.493107	0.461154	-0.0319532	WAPAL	Homo sapiens wings apart-like homolog (Drosophila) (WAPAL), mRNA [NM_015045]	GO:0005515|GO:0000795|GO:0005694|GO:0009636|GO:0005634|GO:0071922|GO:0048146|GO:0045875|GO:0035562|GO:0043231|GO:0005829|GO:0005737|GO:0007067|GO:0008278|GO:0015630|GO:0016032|GO:0005654|GO:0008156|GO:0071168|GO:0000278|GO:0000785|GO:0000775|GO:0060623|GO:0051301
A_23_P34800	0.0208827	0.000298973	down	4.47765	-4.47765	-2.16274	2.05935	-0.103395	NASP	Homo sapiens nuclear autoantigenic sperm protein (histone-binding) (NASP), transcript variant 2, mRNA [NM_002482]	GO:0000790|GO:0043486|GO:0008283|GO:0001824|GO:0051879|GO:0006335|GO:0005634|GO:0006336|GO:0015031|GO:0006260|GO:0042393|GO:0043234|GO:0005737|GO:0007049|GO:0005654
A_23_P355067	0.02806	0.00110451	down	3.32298	-3.32298	-1.73248	1.60764	-0.124835	TMCO1	Homo sapiens transmembrane and coiled-coil domains 1 (TMCO1), transcript variant 1, mRNA [NM_019026]	GO:0000139|GO:0005783|GO:0005789|GO:0016021
A_24_P230981	0.0437819	0.00442057	down	4.63127	-4.63127	-2.21141	1.79479	-0.41662	LOC101927827	Homo sapiens uncharacterized LOC101927827 (LOC101927827), long non-coding RNA [NR_121564]
A_23_P156497	0.0324228	0.00197252	down	2.6003	-2.6003	-1.37868	1.19376	-0.184914	ELOVL5	Homo sapiens ELOVL fatty acid elongase 5 (ELOVL5), transcript variant 1, mRNA [NM_021814]	GO:0005515|GO:0006636|GO:0005783|GO:0044281|GO:0035338|GO:0036109|GO:0043651|GO:0033559|GO:0009922|GO:0016020|GO:0043025|GO:0005789|GO:0019432|GO:0034625|GO:0016021|GO:0034626|GO:0042761|GO:0044255
A_23_P500390	0.0290872	0.0013235	down	2.30336	-2.30336	-1.20374	1.10473	-0.0990124	DONSON	Homo sapiens downstream neighbor of SON (DONSON), mRNA [NM_017613]	GO:0008150|GO:0003674|GO:0007275|GO:0005634|GO:0005575
A_24_P177236	0.044282	0.00460137	down	2.86245	-2.86245	-1.51725	1.44811	-0.0691411	CABP7	Homo sapiens calcium binding protein 7 (CABP7), mRNA [NM_182527]	GO:0048471|GO:0005886|GO:0005509|GO:0016021|GO:0032588
A_23_P171223	0.0223416	0.000408335	down	2.27671	-2.27671	-1.18695	1.13249	-0.054462	CXorf56	Homo sapiens chromosome X open reading frame 56 (CXorf56), transcript variant 1, mRNA [NM_022101]
A_24_P40417	0.0414675	0.00391923	down	3.15111	-3.15111	-1.65586	1.47294	-0.182923	FMR1	Homo sapiens fragile X mental retardation 1 (FMR1), transcript variant ISO1, mRNA [NM_002024]	GO:0005515|GO:0008017|GO:0017148|GO:0071598|GO:0010494|GO:0003723|GO:0005874|GO:0005730|GO:0045202|GO:0003729|GO:0007417|GO:0044297|GO:0005737|GO:0043197|GO:0016020|GO:0043198|GO:0042788|GO:0045947|GO:0005654|GO:0051028|GO:0005845
A_23_P416711	0.0474585	0.00555795	down	7.071	-7.071	-2.82191	2.30472	-0.517192	ST6GALNAC3	Homo sapiens ST6 (alpha-N-acetyl-neuraminyl-2,3-beta-galactosyl-1,3)-N-acetylgalactosaminide alpha-2,6-sialyltransferase 3 (ST6GALNAC3), transcript variant 1, mRNA [NM_152996]	GO:0006677|GO:0009100|GO:0008373|GO:0006687|GO:0000139|GO:0016021|GO:0006488|GO:0044267|GO:0043687|GO:0018279
A_23_P342668	0.0483916	0.00583506	down	2.67531	-2.67531	-1.41971	1.12818	-0.29153	AKAP17A	Homo sapiens A kinase (PRKA) anchor protein 17A (AKAP17A), transcript variant 1, mRNA [NM_005088]	GO:0005515|GO:0006397|GO:0008380|GO:0006355|GO:0005634|GO:0007165|GO:0042113|GO:0005737|GO:0000166|GO:0016607|GO:0005654|GO:0005681|GO:0043484|GO:0051018
A_23_P112135	0.0446013	0.00469698	down	2.71393	-2.71393	-1.44038	1.36663	-0.0737502	TRAM1	Homo sapiens translocation associated membrane protein 1 (TRAM1), mRNA [NM_014294]	GO:0005515|GO:0010467|GO:0005783|GO:0006614|GO:0006613|GO:0005789|GO:0016032|GO:0004872|GO:0016021|GO:0044267|GO:0006412
A_23_P15450	0.0191826	0.000235738	down	20.3849	-20.3849	-4.34943	4.25254	-0.0968938	TMEM100	Homo sapiens transmembrane protein 100 (TMEM100), transcript variant 2, mRNA [NM_018286]	GO:0071773|GO:0048471|GO:2001214|GO:0005886|GO:0005783|GO:0060842|GO:0001525|GO:0030509|GO:0001701|GO:0003674|GO:0007219|GO:0043491|GO:0043204|GO:0016021|GO:0001570|GO:0045603
A_23_P46095	0.0492046	0.0061385	down	3.06325	-3.06325	-1.61506	1.60183	-0.0132357	C1orf131	Homo sapiens chromosome 1 open reading frame 131 (C1orf131), transcript variant 1, mRNA [NM_152379]
A_24_P89971	0.0308811	0.00167508	down	3.63916	-3.63916	-1.86361	1.6235	-0.240108	SURF4	Homo sapiens surfeit 4 (SURF4), transcript variant 1, mRNA [NM_033161]	GO:0010638|GO:0005515|GO:0005793|GO:0000139|GO:0034498|GO:0033116|GO:0007030|GO:0005789|GO:0032527|GO:0016021
A_24_P80776	0.0480211	0.0057309	down	3.90853	-3.90853	-1.96663	1.71911	-0.247519	SMIM13	Homo sapiens small integral membrane protein 13 (SMIM13), mRNA [NM_001135575]	GO:0016021
A_23_P253571	0.0401969	0.00358703	down	3.25538	-3.25538	-1.70282	1.53244	-0.170389	PHF5A	Homo sapiens PHD finger protein 5A (PHF5A), mRNA [NM_032758]	GO:0008380|GO:0010467|GO:0003700|GO:0016607|GO:0000398|GO:0005654|GO:0045893|GO:0003677|GO:0016363|GO:0006351|GO:0005689|GO:0005686
A_23_P103433	0.0480211	0.00572629	down	5.54439	-5.54439	-2.47103	2.2484	-0.222625	OSCP1	Homo sapiens organic solute carrier partner 1 (OSCP1), transcript variant 1, mRNA [NM_145047]	GO:0009925|GO:0006810
A_32_P219377	0.0216128	0.000338131	down	7.27502	-7.27502	-2.86295	2.64897	-0.213985
A_24_P102769	0.044282	0.00459347	down	3.2022	-3.2022	-1.67906	1.56842	-0.110645	UQCRH	Homo sapiens mitochondrial hinge protein precursor, mRNA, complete cds. [M36647]	GO:0022904|GO:0009060|GO:0005739|GO:0005746|GO:0008121|GO:0006122|GO:0005743|GO:0044281|GO:0044237|GO:0055114|GO:0006119
A_23_P48130	0.0463253	0.00523636	down	3.68471	-3.68471	-1.88155	1.63828	-0.243268	IFT81	intraflagellar transport 81 [Source:HGNC Symbol;Acc:HGNC:14313] [ENST00000361948]	GO:0042384|GO:0005929|GO:0005813|GO:0006996|GO:0015631|GO:0031514|GO:0097225|GO:0030992|GO:0097228|GO:0072372|GO:0035735|GO:0007283
A_23_P54834	0.0436773	0.00437941	down	2.34243	-2.34243	-1.228	1.20808	-0.0199219	NIP7	Homo sapiens NIP7, nucleolar pre-rRNA processing protein (NIP7), transcript variant 1, mRNA [NM_016101]	GO:0005515|GO:0042255|GO:0005730
A_23_P121914	0.0336208	0.00217468	down	3.10156	-3.10156	-1.63299	1.45584	-0.177155	CYP2B7P	cytochrome P450, family 2, subfamily B, polypeptide 7, pseudogene [Source:HGNC Symbol;Acc:HGNC:2616] [ENST00000593298]
A_23_P129144	0.0315978	0.00181197	down	60.7353	-60.7353	-5.92446	5.28855	-0.635908	MYZAP	Homo sapiens myocardial zonula adherens protein (MYZAP), transcript variant 1, mRNA [NM_001018100]	GO:0035556|GO:0005515|GO:0030018|GO:0030054|GO:0030864|GO:0031674|GO:0031234
A_23_P90589	0.0282902	0.00115521	down	2.38405	-2.38405	-1.25341	1.1162	-0.137213	MRPL44	Homo sapiens mitochondrial ribosomal protein L44 (MRPL44), mRNA [NM_022915]	GO:0070124|GO:0070125|GO:0006396|GO:0070126|GO:0032543|GO:0006996|GO:0004525|GO:0005743|GO:0005840|GO:0005575
A_23_P256342	0.0155424	6.38257e-05	down	2.1227	-2.1227	-1.0859	1.05997	-0.0259304	SNX13	Homo sapiens sorting nexin 13 (SNX13), mRNA [NM_015132]	GO:0043547|GO:0031901|GO:0038032|GO:0032266|GO:0035091|GO:0006886|GO:0005769
A_24_P195327	0.0225524	0.000445087	down	3.64968	-3.64968	-1.86777	1.79166	-0.0761089		basic transcription factor 3-like 4 pseudogene 3 [Source:HGNC Symbol;Acc:HGNC:39647] [ENST00000418879]
A_24_P139152	0.0349689	0.0024125	down	12.3797	-12.3797	-3.6299	3.25459	-0.375316	COL8A1	collagen, type VIII, alpha 1 [Source:HGNC Symbol;Acc:HGNC:2215] [ENST00000261037]	GO:0005591|GO:0010811|GO:0005576|GO:0001525|GO:0048593|GO:0035987|GO:0050673|GO:0043231|GO:0031012|GO:0022617|GO:0030198|GO:0030574|GO:0005788|GO:0007155|GO:0070062
A_23_P111306	0.0478135	0.00567652	down	1.89123	-1.89123	-0.919321	0.786479	-0.132842	SCAF8	Homo sapiens SR-related CTD-associated factor 8 (SCAF8), transcript variant 4, mRNA [NM_014892]	GO:0008380|GO:0006397|GO:0000166|GO:0003723|GO:0043175|GO:0005681|GO:0005654|GO:0016363
A_23_P259272	0.0306363	0.00163198	down	4.14204	-4.14204	-2.05034	1.91956	-0.130778	WSB2	Homo sapiens WD repeat and SOCS box containing 2 (WSB2), transcript variant 2, mRNA [NM_018639]	GO:0035556|GO:0016567
A_23_P71464	0.032309	0.00195207	down	3.88275	-3.88275	-1.95708	1.77082	-0.186257	DECR1	Homo sapiens 2,4-dienoyl CoA reductase 1, mitochondrial (DECR1), mRNA [NM_001359]	GO:0008670|GO:0006635|GO:0005634|GO:0044281|GO:0070402|GO:0005739|GO:0005737|GO:0051289|GO:0005759|GO:0016651|GO:0005654|GO:0044255|GO:0070062
A_32_P6653	0.0287901	0.00125619	down	8.77828	-8.77828	-3.13394	2.89034	-0.243599		Homo sapiens cDNA clone IMAGE:5276307. [BC041389]
A_32_P50924	0.0232009	0.000523421	down	2.67394	-2.67394	-1.41897	1.345	-0.0739705	HNRNPA1L2	Homo sapiens heterogeneous nuclear ribonucleoprotein A1-like 2 (HNRNPA1L2), transcript variant 1, mRNA [NM_001011724]	GO:0005737|GO:0000166|GO:0003723|GO:0000380|GO:0005681|GO:0051028
A_24_P914830	0.0486988	0.00594748	down	10.8352	-10.8352	-3.43765	2.73036	-0.707292	STAU2	staufen double-stranded RNA binding protein 2 [Source:HGNC Symbol;Acc:HGNC:11371] [ENST00000524104]	GO:0005515|GO:0003725|GO:0016020|GO:0005783|GO:0005874|GO:0006810|GO:0005730
A_24_P286114	0.0225332	0.000441901	down	14.5125	-14.5125	-3.85922	3.60559	-0.253631	SLC1A3	Homo sapiens solute carrier family 1 (glial high affinity glutamate transporter), member 3 (SLC1A3), transcript variant GLAST, mRNA [NM_004172]	GO:0005886|GO:0007605|GO:0005314|GO:0070779|GO:0005313|GO:0007268|GO:0042995|GO:0031223|GO:0048667|GO:0050885|GO:0043025|GO:0009416|GO:0043205|GO:0017153|GO:0046677|GO:0006811|GO:0009986|GO:0006537|GO:0051938|GO:0021545|GO:0042493|GO:0009611|GO:0055085|GO:0016020|GO:0050806|GO:0001504|GO:0016021|GO:0016595|GO:0009449
A_23_P32177	0.0341609	0.0022673	down	2.98933	-2.98933	-1.57982	1.42815	-0.151672	LHX6	Homo sapiens LIM homeobox 6 (LHX6), transcript variant 1, mRNA [NM_014368]	GO:0043565|GO:0006355|GO:0003700|GO:0021800|GO:0021799|GO:0021877|GO:0048469|GO:0008270|GO:0005634|GO:0006351|GO:0021853
A_23_P91487	0.0473601	0.00552628	down	2.32934	-2.32934	-1.21992	1.06051	-0.159408	RWDD2B	Homo sapiens RWD domain containing 2B (RWDD2B), mRNA [NM_016940]	GO:0008150|GO:0003674|GO:0005575
A_23_P206759	0.0370256	0.00281685	down	2.02939	-2.02939	-1.02104	0.851314	-0.16973	IST1	Homo sapiens increased sodium tolerance 1 homolog (yeast) (IST1), transcript variant 2, mRNA [NM_014761]	GO:0005515|GO:0019076|GO:0005793|GO:0005813|GO:0019904|GO:0030496|GO:0046745|GO:0032403|GO:0045862|GO:0048672|GO:0005829|GO:0009838|GO:0045184|GO:0000910|GO:0008104|GO:0016023|GO:0070062|GO:0051301
A_23_P63432	0.0263391	0.000892221	down	9.39739	-9.39739	-3.23226	3.08112	-0.151138	RHBDL2	Homo sapiens rhomboid, veinlet-like 2 (Drosophila) (RHBDL2), mRNA [NM_017821]	GO:0005886|GO:0004252|GO:0006508|GO:0016021
A_23_P307624	0.035104	0.00243122	down	3.06609	-3.06609	-1.6164	1.3678	-0.248602	FASTKD1	Homo sapiens mRNA for KIAA1800 protein, partial cds. [AB058703]	GO:0005739|GO:0045333|GO:0004672|GO:0006468
A_23_P11774	0.0155424	4.38229e-05	down	4.20072	-4.20072	-2.07064	2.00059	-0.0700499	UTP11L	Homo sapiens UTP11-like, U3 small nucleolar ribonucleoprotein (yeast) (UTP11L), mRNA [NM_016037]	GO:0005515|GO:0005737|GO:0043065|GO:0006364|GO:0032040|GO:0005730|GO:0042274|GO:0005615|GO:0007399
A_23_P256487	0.0235144	0.000562652	down	1.39637	-1.39637	-0.481679	0.442692	-0.0389872	CD274	Homo sapiens CD274 molecule (CD274), transcript variant 1, mRNA [NM_014143]	GO:0005515|GO:2001181|GO:0070232|GO:0005886|GO:0032693|GO:0046006|GO:0046007|GO:0031295|GO:0012505|GO:0007165|GO:0006955|GO:0042102|GO:0016021|GO:0032689|GO:0007166|GO:0009897|GO:0070062
A_32_P220519	0.0250122	0.000738603	down	1.75016	-1.75016	-0.807488	0.731819	-0.0756693	CEP152	Homo sapiens centrosomal protein 152kDa (CEP152), transcript variant 2, mRNA [NM_014985]	GO:0005515|GO:0051298|GO:0005813|GO:0006996|GO:0019901|GO:0007099|GO:0000086|GO:0030030|GO:0005654|GO:0000278|GO:0005829
A_32_P232944	0.0446013	0.00469968	down	4.27169	-4.27169	-2.09481	1.77753	-0.31728		RST45053 Athersys RAGE Library Homo sapiens cDNA, mRNA sequence [BG462058]
A_24_P652318	0.0334439	0.00214289	down	3.07647	-3.07647	-1.62128	1.48759	-0.133687		Homo sapiens cDNA FLJ25494 fis, clone CBR01476. [AK098360]
A_23_P79622	0.041243	0.00384669	down	2.57335	-2.57335	-1.36365	1.21203	-0.151612	FKBP7	Homo sapiens FK506 binding protein 7 (FKBP7), transcript variant 1, mRNA [NM_181342]	GO:0000413|GO:0061077|GO:0005509|GO:0005789|GO:0003755|GO:0005788|GO:0005528
A_23_P322704	0.0485825	0.00590528	down	1.53786	-1.53786	-0.620927	0.59047	-0.0304569	FAM177A1	Homo sapiens family with sequence similarity 177, member A1 (FAM177A1), transcript variant 2, mRNA [NM_001079519]
A_24_P914434	0.0334439	0.00214239	down	6.45194	-6.45194	-2.68973	2.47326	-0.216476	GSTM3	Homo sapiens glutathione S-transferase mu 3 (brain) (GSTM3), transcript variant 1, mRNA [NM_000849]	GO:0043627|GO:0006805|GO:0070458|GO:0042178|GO:0006749|GO:0005634|GO:0044281|GO:0004364|GO:0042803|GO:0005829|GO:0042802|GO:0043295|GO:0005737|GO:0008065|GO:0018916|GO:0035686|GO:0019899|GO:0070062
A_23_P216396	0.0215845	0.000333746	down	2.60348	-2.60348	-1.38044	1.31449	-0.0659548	EXOSC2	Homo sapiens exosome component 2 (EXOSC2), transcript variant 1, mRNA [NM_014285]	GO:0034475|GO:0005515|GO:0010467|GO:0034427|GO:0030307|GO:0006364|GO:0071038|GO:0008312|GO:0071035|GO:0005730|GO:0043928|GO:0004532|GO:0005634|GO:0071034|GO:0000178|GO:0005829|GO:0071051|GO:0005737|GO:0000175|GO:0000177|GO:0000176|GO:0071049|GO:0000467|GO:0000288
A_23_P115460	0.0381798	0.00307738	down	4.92087	-4.92087	-2.29891	1.9831	-0.315814	RPL22	Homo sapiens ribosomal protein L22 (RPL22), mRNA [NM_000983]	GO:0005515|GO:0010467|GO:0003735|GO:0046632|GO:0019083|GO:0003723|GO:0006614|GO:0019058|GO:0005634|GO:0006415|GO:0006412|GO:0006413|GO:0005829|GO:0006414|GO:0005737|GO:0000184|GO:0030529|GO:0016032|GO:0022625|GO:0044267|GO:0008201|GO:0005925|GO:0070062
A_24_P118452	0.0235144	0.000574358	down	2.76349	-2.76349	-1.46649	1.34822	-0.118271	SEPHS1	Homo sapiens selenophosphate synthetase 1 (SEPHS1), transcript variant 1, mRNA [NM_012247]	GO:0005515|GO:0016310|GO:0031965|GO:0005737|GO:0046982|GO:0005886|GO:0004756|GO:0005525|GO:0005524|GO:0042803|GO:0006464
A_23_P209962	0.0356345	0.00254616	down	2.23033	-2.23033	-1.15725	1.03649	-0.120764	SMC6	Homo sapiens structural maintenance of chromosomes 6 (SMC6), transcript variant 2, mRNA [NM_024624]	GO:0005622|GO:0005515|GO:0000781|GO:0000724|GO:0030915|GO:0016605|GO:0000722|GO:0005730|GO:0005654|GO:0005634|GO:0005524|GO:0090398
A_23_P98455	0.0402154	0.00359455	down	3.24591	-3.24591	-1.69862	1.55151	-0.147118	VWA5A	Homo sapiens von Willebrand factor A domain containing 5A (VWA5A), transcript variant 1, mRNA [NM_014622]	GO:0005654|GO:0005634
A_23_P210319	0.0291888	0.00134594	down	3.21027	-3.21027	-1.68269	1.49961	-0.183083	DTNB	Homo sapiens dystrobrevin, beta (DTNB), transcript variant 4, mRNA [NM_183360]	GO:0005737|GO:0045202|GO:0008270
A_23_P148807	0.0360972	0.0026633	down	4.62345	-4.62345	-2.20897	2.02038	-0.18859	CDC7	Homo sapiens cell division cycle 7 (CDC7), transcript variant 1, mRNA [NM_003503]	GO:0005515|GO:0006909|GO:0008284|GO:0008360|GO:0005634|GO:0005524|GO:0046872|GO:0045171|GO:0006260|GO:0010971|GO:0000082|GO:0005737|GO:0004672|GO:0018105|GO:0016301|GO:0004674|GO:0006270|GO:0010571|GO:0015630|GO:0000727|GO:0005654|GO:0000278|GO:0051301
A_24_P385185	0.0155424	5.61842e-05	down	3.32989	-3.32989	-1.73548	1.69759	-0.0378836		Homo sapiens cAMP phosphodiesterase PDE7 (PDE7A1) mRNA, complete cds. [L12052]
A_23_P20384	0.0385569	0.00317421	down	2.43753	-2.43753	-1.28542	1.06976	-0.215663	LSM1	Homo sapiens LSM1, U6 small nuclear RNA associated (LSM1), transcript variant 1, mRNA [NM_014462]	GO:0000339|GO:0005515|GO:0006397|GO:0008380|GO:0010467|GO:0000290|GO:0043928|GO:0005634|GO:0005829|GO:0005737|GO:0000932|GO:0000375|GO:0071044|GO:0000288
A_24_P268196	0.0414675	0.00392138	down	3.07238	-3.07238	-1.61936	1.4929	-0.126453	LZIC	leucine zipper and CTNNBIP1 domain containing [Source:HGNC Symbol;Acc:HGNC:17497] [ENST00000377223]	GO:0008013|GO:0010212
A_23_P66777	0.0370362	0.0028228	down	2.03934	-2.03934	-1.0281	0.937831	-0.0902685	CDC27	Homo sapiens cell division cycle 27 (CDC27), transcript variant 2, mRNA [NM_001256]	GO:0005515|GO:0007094|GO:0005813|GO:0008283|GO:0019903|GO:0051437|GO:0005819|GO:0005634|GO:0051436|GO:0031145|GO:0051439|GO:0005829|GO:0005737|GO:0070979|GO:0005680|GO:0005654|GO:0005876|GO:0000278|GO:0007091
A_23_P331908	0.0207872	0.000287326	down	4.4473	-4.4473	-2.15293	2.04791	-0.105019	LOC101060179	PREDICTED: Homo sapiens uncharacterized LOC101060179 (LOC101060179), mRNA [XM_003959932]
A_24_P921897	0.0349685	0.00240992	down	4.95666	-4.95666	-2.30937	2.1181	-0.191267	HOOK1	Homo sapiens hook microtubule-tethering protein 1 (HOOK1), mRNA [NM_015888]	GO:0005515|GO:0030897|GO:0005874|GO:0008333|GO:0007286|GO:0003779|GO:0007275|GO:0015031|GO:0045022|GO:0042802|GO:0007032|GO:0007040|GO:0070695
A_23_P114656	0.0486988	0.0059714	down	2.97165	-2.97165	-1.57126	1.37431	-0.196952	HDAC1	Homo sapiens histone deacetylase 1 (HDAC1), mRNA [NM_004964]	GO:0005515|GO:0010467|GO:0000790|GO:0006367|GO:0003700|GO:0044212|GO:0006325|GO:0010832|GO:0007219|GO:0016581|GO:0016580|GO:0007179|GO:0000785|GO:0001103|GO:0000976|GO:0001106|GO:0043044|GO:0019213|GO:0031492|GO:0060766|GO:0001047|GO:0000122|GO:0045786|GO:0000978|GO:0032922|GO:0033558|GO:0043922|GO:0043234|GO:0000118|GO:0005654|GO:0000980|GO:0061198|GO:0045893|GO:0000278|GO:0019899|GO:0045892|GO:…
A_23_P218131	0.0361137	0.00266988	down	3.51233	-3.51233	-1.81243	1.73766	-0.0747744	INF2	Homo sapiens inverted formin, FH2 and WH2 domain containing (INF2), transcript variant 3, mRNA [NM_032714]	GO:0048471|GO:0005737|GO:0030036|GO:0032535|GO:0005783|GO:0017048|GO:0005634|GO:0003779|GO:0090140
A_23_P308581	0.0187088	0.000175398	down	2.65104	-2.65104	-1.40656	1.32469	-0.0818729	RRP36	Homo sapiens ribosomal RNA processing 36 homolog (S. cerevisiae) (RRP36), mRNA [NM_033112]	GO:0000462|GO:0006364|GO:0005730|GO:0005634|GO:0042274|GO:0030686
A_32_P220696	0.0394693	0.00336554	down	4.28004	-4.28004	-2.09762	2.04983	-0.0477978	TERF1	Homo sapiens telomeric repeat binding factor (NIMA-interacting) 1 (TERF1), transcript variant 1, mRNA [NM_017489]	GO:0051974|GO:0005515|GO:0008017|GO:0007094|GO:0005634|GO:0042803|GO:0003691|GO:0005737|GO:0032211|GO:0000723|GO:0000086|GO:0032214|GO:0051260|GO:0031627|GO:0000784|GO:0000783|GO:0000781|GO:0031116|GO:0043065|GO:0046982|GO:0008301|GO:0042493|GO:0042162|GO:0005730|GO:0005819|GO:0045840|GO:0003677|GO:0001309|GO:0045931|GO:0007067|GO:0003682|GO:0005654|GO:0008156|GO:0007004|GO:0051301
A_23_P251916	0.0267422	0.000945016	down	6.47743	-6.47743	-2.69542	2.48497	-0.210456	RMDN1	Homo sapiens regulator of microtubule dynamics 1 (RMDN1), transcript variant 1, mRNA [NM_016033]	GO:0005739|GO:0005813|GO:0000922|GO:0005874
A_23_P44974	0.0399059	0.00348661	down	3.65168	-3.65168	-1.86856	1.77533	-0.0932315	MRPL13	Homo sapiens mitochondrial ribosomal protein L13 (MRPL13), mRNA [NM_014078]	GO:0070124|GO:0005515|GO:0070125|GO:0070126|GO:0032543|GO:0006996|GO:0003735|GO:0005761|GO:0005743|GO:0006412|GO:0005762
A_32_P118250	0.0488528	0.0060381	down	1.90973	-1.90973	-0.933369	0.820766	-0.112603	DHRS4-AS1	Homo sapiens DHRS4 antisense RNA 1 (DHRS4-AS1), transcript variant 1, long non-coding RNA [NR_023921]
A_24_P354523	0.0223416	0.000402243	down	1.83681	-1.83681	-0.877205	0.849278	-0.0279271	AIMP1	Homo sapiens aminoacyl tRNA synthetase complex-interacting multifunctional protein 1 (AIMP1), transcript variant 1, mRNA [NM_004757]	GO:0030133|GO:0005515|GO:0010467|GO:0005783|GO:0007267|GO:0005634|GO:0004825|GO:0050900|GO:0005615|GO:0042803|GO:0017101|GO:0005829|GO:0005737|GO:0006954|GO:0006935|GO:0006431|GO:0006006|GO:0007155|GO:0005794|GO:0000049|GO:0009986|GO:0009611|GO:0006915|GO:0001525|GO:0005125|GO:0006418|GO:0007165|GO:0016020|GO:0001937
A_23_P96017	0.0269256	0.000959921	down	3.45586	-3.45586	-1.78905	1.72285	-0.066192
A_23_P93629	0.0353293	0.00248219	down	2.76818	-2.76818	-1.46894	1.38842	-0.0805159	TRIM24	Homo sapiens tripartite motif containing 24 (TRIM24), transcript variant 1, mRNA [NM_015905]	GO:0005515|GO:0004842|GO:0008285|GO:0016567|GO:0006366|GO:0016874|GO:0043434|GO:0005634|GO:0035064|GO:0055074|GO:0005829|GO:0034056|GO:0002039|GO:0030163|GO:0046777|GO:0031647|GO:0070577|GO:0016922|GO:0005719|GO:0003713|GO:0005102|GO:0071391|GO:0042981|GO:0070562|GO:0005726|GO:0043565|GO:0004672|GO:0003682|GO:0005654|GO:0008270|GO:0045893|GO:0045892
A_23_P25735	0.0291952	0.00136339	down	1.57169	-1.57169	-0.65232	0.590368	-0.0619526	PSMA6	Homo sapiens proteasome (prosome, macropain) subunit, alpha type, 6 (PSMA6), transcript variant 1, mRNA [NM_002791]	GO:0005515|GO:0002474|GO:0010467|GO:0003723|GO:0090263|GO:0035639|GO:0005634|GO:0044281|GO:0030016|GO:0031145|GO:0030017|GO:0016363|GO:0004298|GO:0005829|GO:0034641|GO:0000082|GO:0005737|GO:0051092|GO:0000932|GO:0051603|GO:0016032|GO:0090090|GO:0070062|GO:0006977|GO:0000209|GO:0043066|GO:0000502|GO:0005839|GO:0051059|GO:0006521|GO:0051437|GO:0050727|GO:0042590|GO:0006915|GO:0042981|GO:0051436|GO:…
A_24_P143686	0.0155424	7.67247e-05	down	2.60357	-2.60357	-1.38049	1.34572	-0.0347716	SPIDR	Homo sapiens scaffolding protein involved in DNA repair (SPIDR), transcript variant 1, mRNA [NM_001080394]	GO:0005515|GO:0072711|GO:0031334|GO:0000724|GO:0070202|GO:0005654|GO:0000228|GO:2000781|GO:0071479|GO:0010569|GO:0006974
A_32_P235159	0.0341902	0.00228315	down	1.52384	-1.52384	-0.607713	0.512636	-0.0950772	MSL3P1	Homo sapiens male-specific lethal 3 homolog (Drosophila) pseudogene 1 (MSL3P1), non-coding RNA [NR_024322]	GO:0006355|GO:0005634|GO:0006351|GO:0016568
A_23_P348992	0.0136281	2.66257e-05	down	3.86142	-3.86142	-1.94913	1.90462	-0.0445112	MYSM1	Homo sapiens Myb-like, SWIRM and MPN domains 1 (MYSM1), mRNA [NM_001085487]	GO:0004843|GO:0003713|GO:0005634|GO:0003677|GO:0032403|GO:0046872|GO:0006351|GO:0042393|GO:0035522|GO:0045944|GO:0003682|GO:0015630|GO:0006508|GO:0005654|GO:0006338|GO:0008237
A_23_P435604	0.0223416	0.000406854	down	2.40418	-2.40418	-1.26555	1.19587	-0.0696735	EMC1	Homo sapiens ER membrane protein complex subunit 1 (EMC1), transcript variant 1, mRNA [NM_015047]	GO:0072546|GO:0016021
A_24_P100266	0.0357237	0.00258207	down	1.61147	-1.61147	-0.68838	0.580552	-0.107828	ST13	Homo sapiens suppression of tumorigenicity 13 (colon carcinoma) (Hsp70 interacting protein) (ST13), transcript variant 1, mRNA [NM_003932]	GO:0005515|GO:0032564|GO:0019904|GO:0051087|GO:0061084|GO:0032403|GO:0005829|GO:0042802|GO:0043234|GO:0005737|GO:0070389|GO:0006457|GO:0030544|GO:0051260|GO:0051082|GO:0030674|GO:0070062
A_23_P218841	0.0336239	0.00217764	down	2.44548	-2.44548	-1.29012	1.2708	-0.0193205	NGLY1	Homo sapiens N-glycanase 1 (NGLY1), transcript variant 1, mRNA [NM_018297]	GO:0005515|GO:0005737|GO:0006516|GO:0046872|GO:0000224
A_23_P130343	0.0314788	0.00176826	down	1.68943	-1.68943	-0.756539	0.66352	-0.0930192	KCTD1	Homo sapiens potassium channel tetramerization domain containing 1 (KCTD1), transcript variant 2, mRNA [NM_198991]	GO:0003714|GO:0051260|GO:0005634|GO:0045892|GO:0006351|GO:0008134
A_23_P51718	0.0399028	0.00348408	down	2.68736	-2.68736	-1.42619	1.31278	-0.113409	PABPC4	Homo sapiens poly(A) binding protein, cytoplasmic 4 (inducible form) (PABPC4), transcript variant 2, mRNA [NM_003819]	GO:0005515|GO:0006396|GO:0010494|GO:0017130|GO:0005634|GO:0006412|GO:0006401|GO:0008266|GO:0005737|GO:0000166|GO:0007596|GO:0030529|GO:0008143
A_23_P34628	0.0190121	0.000203365	down	6.15897	-6.15897	-2.62269	2.59501	-0.0276807	GTF2B	Homo sapiens general transcription factor IIB (GTF2B), mRNA [NM_001514]	GO:0005515|GO:0010467|GO:0006355|GO:0006368|GO:0006367|GO:0006366|GO:0005730|GO:0001047|GO:0005634|GO:0046966|GO:0017025|GO:0016032|GO:0005654|GO:0008270|GO:0008134
A_24_P944616	0.0208827	0.000296065	down	4.77602	-4.77602	-2.25581	2.17321	-0.0825996	HP1BP3	Homo sapiens heterochromatin protein 1, binding protein 3 (HP1BP3), mRNA [NM_016287]	GO:0005515|GO:0097298|GO:0006355|GO:0070828|GO:0005694|GO:0042127|GO:0006334|GO:0071456|GO:0031491|GO:0005634|GO:0000786|GO:0003677
A_32_P92399	0.022807	0.000458438	down	1.72196	-1.72196	-0.784048	0.717668	-0.0663805	COG8	Homo sapiens component of oligomeric golgi complex 8 (COG8), mRNA [NM_032382]	GO:0016020|GO:0000139|GO:0017119|GO:0015031
A_24_P910833	0.0254918	0.000808321	down	2.61865	-2.61865	-1.38882	1.28887	-0.0999576	ZNF286A	Homo sapiens full length insert cDNA clone ZD50H12. [AF086305]	GO:0006355|GO:0003700|GO:0005634|GO:0003677|GO:0046872|GO:0006351
A_24_P336728	0.0380138	0.00302792	down	3.43623	-3.43623	-1.78083	1.52666	-0.254168	LPGAT1	Homo sapiens lysophosphatidylglycerol acyltransferase 1 (LPGAT1), mRNA [NM_014873]	GO:0008150|GO:0003674|GO:0005737|GO:0016746|GO:0016020|GO:0036148|GO:0005789|GO:0044281|GO:0016021|GO:0006644|GO:0046474
A_23_P93141	0.0266281	0.000924601	down	36.1121	-36.1121	-5.17441	4.79497	-0.37944	GSTA5	Homo sapiens glutathione S-transferase alpha 5 (GSTA5), mRNA [NM_153699]	GO:0005737|GO:0006749|GO:0004364|GO:0070062
A_24_P321369	0.0481099	0.00575427	down	1.91517	-1.91517	-0.937474	0.756032	-0.181442	SRPR	Homo sapiens signal recognition particle receptor (docking protein) (SRPR), transcript variant 1, mRNA [NM_003139]	GO:0010467|GO:0005785|GO:0005783|GO:0006614|GO:0006613|GO:0003924|GO:0005525|GO:0006412|GO:0030968|GO:0006184|GO:0016020|GO:0005789|GO:0005047|GO:0016021|GO:0006987|GO:0044267|GO:0070062
A_23_P24397	0.0352008	0.00246105	down	2.85708	-2.85708	-1.51454	1.40798	-0.106563	RCOR2	Homo sapiens REST corepressor 2 (RCOR2), mRNA [NM_173587]	GO:0005667|GO:0003700|GO:0003714|GO:0003682|GO:0005634|GO:0045892|GO:0003677|GO:0000785|GO:0006351
A_24_P943949	0.0382413	0.00308774	down	3.27991	-3.27991	-1.71365	1.54881	-0.164844	LRRC8B	Homo sapiens leucine rich repeat containing 8 family, member B (LRRC8B), transcript variant 1, mRNA [NM_015350]	GO:0005515|GO:0005886|GO:0016021|GO:0006811
A_23_P167121	0.0328354	0.0020485	down	1532.91	-1532.91	-10.5821	9.13759	-1.44446	GABRA2	Homo sapiens gamma-aminobutyric acid (GABA) A receptor, alpha 2 (GABRA2), transcript variant 1, mRNA [NM_000807]	GO:0030424|GO:0005230|GO:0030054|GO:0005886|GO:0004890|GO:0034707|GO:0007268|GO:0007214|GO:0055085|GO:0005254|GO:0034220|GO:0030285|GO:0045211|GO:0001505|GO:0006836|GO:0008503
A_23_P133058	0.0378366	0.00296575	down	3.58118	-3.58118	-1.84044	1.69683	-0.14361	MRFAP1L1	Homo sapiens Morf4 family associated protein 1-like 1 (MRFAP1L1), mRNA [NM_203462]	GO:0005515
A_23_P121686	0.0302511	0.00153688	down	1.9621	-1.9621	-0.972397	0.918677	-0.0537195	AIMP1	Homo sapiens aminoacyl tRNA synthetase complex-interacting multifunctional protein 1 (AIMP1), transcript variant 1, mRNA [NM_004757]	GO:0030133|GO:0005515|GO:0010467|GO:0005783|GO:0007267|GO:0005634|GO:0004825|GO:0050900|GO:0005615|GO:0042803|GO:0017101|GO:0005829|GO:0005737|GO:0006954|GO:0006935|GO:0006431|GO:0006006|GO:0007155|GO:0005794|GO:0000049|GO:0009986|GO:0009611|GO:0006915|GO:0001525|GO:0005125|GO:0006418|GO:0007165|GO:0016020|GO:0001937
A_23_P123343	0.0178916	0.00012264	down	1.73004	-1.73004	-0.790803	0.780198	-0.0106045	NUDCD1	Homo sapiens NudC domain containing 1 (NUDCD1), transcript variant 1, mRNA [NM_032869]	GO:0005515|GO:0005737|GO:0005654|GO:0005634|GO:0002376
A_32_P189803	0.0250122	0.000737352	down	7.67143	-7.67143	-2.9395	2.79277	-0.146729	HNRNPA1	Homo sapiens heterogeneous nuclear ribonucleoprotein A1 (HNRNPA1), transcript variant 1, mRNA [NM_002136]	GO:0005515|GO:0006397|GO:0008380|GO:0010467|GO:0003727|GO:0051170|GO:0003723|GO:0071013|GO:0006405|GO:0005737|GO:0016020|GO:0000166|GO:0003697|GO:0000398|GO:0030529|GO:0016032|GO:0005654|GO:0005681|GO:0051028|GO:0045111|GO:0051168|GO:0070062
A_32_P162709	0.0372903	0.00286576	down	14.6438	-14.6438	-3.87222	3.27663	-0.595585	LOC100505938	Homo sapiens uncharacterized LOC100505938 (LOC100505938), long non-coding RNA [NR_125740]
A_24_P761490	0.0438651	0.00445833	down	1.4951	-1.4951	-0.580242	0.486158	-0.0940844
A_24_P313597	0.019933	0.000255196	down	2.54962	-2.54962	-1.35028	1.29323	-0.0570501	BECN1	Homo sapiens beclin 1, autophagy related (BECN1), mRNA [NM_003766]	GO:0005802|GO:0005515|GO:0008285|GO:0005634|GO:0032258|GO:0030425|GO:0000910|GO:0051607|GO:0045324|GO:0048666|GO:0016032|GO:0071275|GO:0033197|GO:0000045|GO:0016239|GO:0006995|GO:0001666|GO:0043066|GO:0042493|GO:0000407|GO:0050435|GO:0045335|GO:0050790|GO:0006968|GO:0071364|GO:0016023|GO:0034271|GO:0007040|GO:0010508|GO:0019898|GO:0034272
A_24_P918926	0.0414675	0.00392243	down	2.60113	-2.60113	-1.37914	1.30612	-0.0730193
A_23_P90041	0.0331563	0.00209882	down	4.29821	-4.29821	-2.10374	1.82048	-0.283256	NLRP12	Homo sapiens NLR family, pyrin domain containing 12 (NLRP12), transcript variant 4, mRNA [NM_001277129]	GO:0005515|GO:0045751|GO:0045409|GO:0005634|GO:0050710|GO:0050711|GO:0031953|GO:0005737|GO:0045345|GO:0050718|GO:0070373|GO:0009968|GO:0043122|GO:0043124|GO:0045381|GO:0006919|GO:0032088|GO:0008656|GO:0005524|GO:0007165|GO:0008588|GO:0043281|GO:0071345|GO:0050728|GO:0050729
A_23_P86171	0.038108	0.0030583	down	12.7055	-12.7055	-3.66738	3.03798	-0.629403	FOXD2	Homo sapiens forkhead box D2 (FOXD2), mRNA [NM_004474]	GO:0043565|GO:0003700|GO:0006366|GO:0006357|GO:0000981|GO:0005634
A_23_P151046	0.0134561	2.11402e-05	down	9.33438	-9.33438	-3.22255	3.21645	-0.00610272	KLRC1	Homo sapiens killer cell lectin-like receptor subfamily C, member 1 (KLRC1), transcript variant 1, mRNA [NM_002259]	GO:0043235|GO:0005515|GO:0005886|GO:0005887|GO:0050776|GO:0030246|GO:0023024|GO:0007166|GO:0004888
A_24_P156886	0.0446032	0.00472419	down	1.85898	-1.85898	-0.894509	0.756124	-0.138384	DDX59	Homo sapiens DEAD (Asp-Glu-Ala-Asp) box polypeptide 59 (DDX59), mRNA [NM_001031725]	GO:0005622|GO:0005737|GO:0003723|GO:0008152|GO:0004386|GO:0005634|GO:0005524|GO:0046872
A_23_P257924	0.030534	0.0016087	down	2.8252	-2.8252	-1.49835	1.43442	-0.0639331	ETS2	Homo sapiens v-ets avian erythroblastosis virus E26 oncogene homolog 2 (ETS2), transcript variant 1, mRNA [NM_005239]	GO:0005515|GO:0003700|GO:0006357|GO:0006366|GO:0000981|GO:0005634|GO:0035259|GO:0000122|GO:0000978|GO:0003677|GO:0030154|GO:0001078|GO:0001501|GO:0045944|GO:0005654|GO:0045893
A_23_P160466	0.0134561	2.2191e-05	down	4.67505	-4.67505	-2.22498	2.15806	-0.0669208	SLC19A2	Homo sapiens solute carrier family 19 (thiamine transporter), member 2 (SLC19A2), mRNA [NM_006996]	GO:0005515|GO:0015403|GO:0015234|GO:0015888|GO:0005886|GO:0015884|GO:0006767|GO:0071934|GO:0008517|GO:0044281|GO:0042723|GO:0006766|GO:0016021
A_24_P864777	0.0286932	0.00122666	down	7.82767	-7.82767	-2.96858	2.85729	-0.111292		TM50A_HUMAN (O95807) Transmembrane protein 50A (Small membrane protein 1), partial (50%) [THC2549673]
A_24_P788772	0.0281382	0.00112694	down	4.06987	-4.06987	-2.02498	1.94757	-0.0774126		1EA8_A Chain A, Apolipoprotein E3 22kd Fragment Lys146glu Mutant. {Homo sapiens} (exp=-1; wgp=-1; cg=-1), partial (64%) [THC2582296]
A_23_P19322	0.0358309	0.00260538	down	3.85893	-3.85893	-1.9482	1.63342	-0.314783	SAYSD1	Homo sapiens SAYSVFN motif domain containing 1 (SAYSD1), mRNA [NM_018322]	GO:0016021|GO:0030659|GO:0043231
A_32_P76060	0.022818	0.000460456	down	2.62904	-2.62904	-1.39454	1.26971	-0.124824	CTDSPL2	Homo sapiens CTD (carboxy-terminal domain, RNA polymerase II, polypeptide A) small phosphatase like 2 (CTDSPL2), mRNA [NM_016396]	GO:0016311|GO:0004721
A_23_P130158	0.0254695	0.000803323	down	13.4177	-13.4177	-3.74606	3.49016	-0.255897	WNT3	Homo sapiens wingless-type MMTV integration site family, member 3 (WNT3), mRNA [NM_030753]	GO:0005515|GO:0060064|GO:0005886|GO:0071300|GO:0048843|GO:0044339|GO:0044338|GO:0005615|GO:0009950|GO:0005109|GO:0009948|GO:0007411|GO:0030182|GO:0060070|GO:0048018|GO:0001707|GO:0007276|GO:0005796|GO:0061180|GO:0019904|GO:0005578|GO:0005576|GO:0010628|GO:0000902|GO:0048697|GO:0045165|GO:0060323|GO:0035116|GO:0060174|GO:0005788|GO:0035115
A_32_P65195	0.0362052	0.00269515	down	108.889	-108.889	-6.76672	6.16221	-0.604511	LINC01497	Homo sapiens long intergenic non-protein coding RNA 1497 (LINC01497), transcript variant 1, long non-coding RNA [NR_110874]
A_32_P201530	0.0314892	0.00178033	down	11.0604	-11.0604	-3.46733	3.08475	-0.382585	SRCIN1	Homo sapiens SRC kinase signaling inhibitor 1 (SRCIN1), mRNA [NM_025248]	GO:0005515|GO:0030334|GO:0030424|GO:0019901|GO:0061098|GO:0061099|GO:0014069|GO:0045202|GO:0006887|GO:0015629|GO:0030425|GO:0005737|GO:0045211|GO:0034446|GO:0061001|GO:0005925
A_23_P99917	0.0472741	0.00548635	down	1.6611	-1.6611	-0.732138	0.624557	-0.107581	WDR73	Homo sapiens WD repeat domain 73 (WDR73), mRNA [NM_032856]
A_23_P75430	0.0351981	0.00245903	down	3.69088	-3.69088	-1.88396	1.75297	-0.130993	SMCO4	Homo sapiens single-pass membrane protein with coiled-coil domains 4 (SMCO4), mRNA [NM_020179]	GO:0008150|GO:0003674|GO:0016021|GO:0005575
A_24_P418498	0.0248994	0.000715126	down	5.91885	-5.91885	-2.56532	2.3616	-0.203715		retinoblastoma binding protein 4 pseudogene 5 [Source:HGNC Symbol;Acc:HGNC:42372] [ENST00000398583]
A_23_P23102	0.0134561	1.08631e-05	down	4.97365	-4.97365	-2.31431	2.26191	-0.052399	ZSCAN20	Homo sapiens zinc finger and SCAN domain containing 20 (ZSCAN20), mRNA [NM_145238]	GO:0006355|GO:0003700|GO:0003682|GO:0005634|GO:0003677|GO:0046872|GO:0006351
A_24_P488586	0.0293668	0.00139406	down	2.3872	-2.3872	-1.25532	1.15623	-0.0990909	HNRNPA3	heterogeneous nuclear ribonucleoprotein A3 [Source:HGNC Symbol;Acc:HGNC:24941] [ENST00000411529]	GO:0008380|GO:0005515|GO:0010467|GO:0000166|GO:0000398|GO:0030529|GO:0003723|GO:0005654|GO:0005634|GO:0071013
A_32_P33723	0.0370539	0.00282685	down	2.89189	-2.89189	-1.53201	1.33606	-0.195951	BTG3	Homo sapiens BTG family, member 3, mRNA (cDNA clone IMAGE:5240818), with apparent retained intron. [BC028229]	GO:0005515|GO:0005737|GO:0008285|GO:0045930
A_23_P217611	0.032794	0.00202772	down	3.48189	-3.48189	-1.79987	1.69938	-0.100489	ARMCX3	Homo sapiens armadillo repeat containing, X-linked 3 (ARMCX3), transcript variant 1, mRNA [NM_016607]	GO:0045944|GO:0034613|GO:0031307
A_23_P328323	0.0378486	0.00297069	down	6.0521	-6.0521	-2.59744	2.42288	-0.174556	RAVER2	Homo sapiens ribonucleoprotein, PTB-binding 2 (RAVER2), mRNA [NM_018211]	GO:0005737|GO:0000166|GO:0005634
A_23_P251795	0.0264492	0.000903977	down	7.74692	-7.74692	-2.95362	2.70555	-0.248069	GPC2	glypican 2 [Source:HGNC Symbol;Acc:HGNC:4450] [ENST00000471050]	GO:0005886|GO:0007603|GO:0005783|GO:0005796|GO:0005975|GO:0005578|GO:0006027|GO:0043395|GO:0044281|GO:0031225|GO:0001523|GO:0005615|GO:0006024|GO:0007224|GO:0030182|GO:0009405|GO:0030204|GO:0030203|GO:0043202
A_23_P429082	0.04138	0.00388117	down	2.92356	-2.92356	-1.54772	1.38881	-0.158915	SPTY2D1	Homo sapiens SPT2, Suppressor of Ty, domain containing 1 (S. cerevisiae) (SPTY2D1), mRNA [NM_194285]	GO:0008150|GO:0003674|GO:0005575
A_23_P18692	0.0380551	0.0030399	down	4.72901	-4.72901	-2.24154	2.05945	-0.182092	ADH5	Homo sapiens alcohol dehydrogenase 5 (class III), chi polypeptide (ADH5), mRNA [NM_000671]	GO:0005504|GO:0006069|GO:0006068|GO:0007568|GO:0009055|GO:0005634|GO:0051409|GO:0018119|GO:0045777|GO:0001523|GO:0042803|GO:0004022|GO:0005739|GO:0003016|GO:0046294|GO:0051903|GO:0032496|GO:0051775|GO:0008270|GO:0018467|GO:0070062
A_32_P139113	0.0290262	0.0012939	down	74.6817	-74.6817	-6.22268	5.44302	-0.77966	GPRIN3	GPRIN family member 3 [Source:HGNC Symbol;Acc:HGNC:27733] [ENST00000609438]
A_32_P39093	0.0235943	0.000591036	down	5.508	-5.508	-2.46153	2.35069	-0.110833	ABHD17C	Homo sapiens abhydrolase domain containing 17C (ABHD17C), mRNA [NM_021214]	GO:0016787|GO:0008152
A_23_P140654	0.0225108	0.000438381	down	8.89048	-8.89048	-3.15226	3.05507	-0.0971883		PREDICTED: Homo sapiens uncharacterized LOC101927263 (LOC101927263), ncRNA [XR_253463]
A_23_P404211	0.0397543	0.00344066	down	1.82661	-1.82661	-0.869166	0.819927	-0.0492395	FANCM	Homo sapiens Fanconi anemia, complementation group M (FANCM), mRNA [NM_020937]	GO:0005515|GO:0071821|GO:0090305|GO:0004386|GO:0003677|GO:0005524|GO:0043240|GO:0004518|GO:0006281|GO:0000712|GO:0003682|GO:0005654|GO:0031297
A_23_P395460	0.0353897	0.00249207	down	2.13898	-2.13898	-1.09692	1.03428	-0.0626413	KIF1A	Homo sapiens kinesin family member 1A (KIF1A), transcript variant 2, mRNA [NM_004321]	GO:0008017|GO:0043005|GO:0005871|GO:0005874|GO:0005524|GO:0030705|GO:0003774|GO:0005737|GO:0008152|GO:0008574|GO:0043025|GO:0008089|GO:0016192|GO:0016887|GO:0007018
A_23_P43649	0.0405912	0.00369235	down	51.6995	-51.6995	-5.69208	5.41997	-0.272106		H.sapiens mRNA for STM-7 protein. [X92493]
A_23_P160787	0.0316192	0.00182569	down	3.94222	-3.94222	-1.97901	1.74462	-0.234389	PEX14	Homo sapiens peroxisomal biogenesis factor 14 (PEX14), mRNA [NM_004565]	GO:0008017|GO:0005515|GO:0032091|GO:0034453|GO:0036250|GO:0016561|GO:0005634|GO:0043433|GO:0043231|GO:0005622|GO:0007031|GO:0051260|GO:0016558|GO:0005778|GO:0005777|GO:0003714|GO:0005730|GO:0005102|GO:0048487|GO:0043234|GO:0006461|GO:0047485|GO:0016020|GO:0016021|GO:0045892
A_23_P119778	0.0242673	0.000662547	down	8.15825	-8.15825	-3.02826	2.89275	-0.135512	SLC39A10	Homo sapiens solute carrier family 39 (zinc transporter), member 10 (SLC39A10), transcript variant 2, mRNA [NM_020342]	GO:0046873|GO:0006829|GO:0016021|GO:0055085
A_23_P10559	0.0473601	0.00552571	down	29.8452	-29.8452	-4.89943	4.37635	-0.523076	AATK	Homo sapiens apoptosis-associated tyrosine kinase (AATK), transcript variant 1, mRNA [NM_001080395]	GO:0005515|GO:0048471|GO:0005783|GO:0044295|GO:0051402|GO:0005524|GO:0004674|GO:0007420|GO:0030517|GO:0004713|GO:0016021|GO:0032482|GO:0055037|GO:0038083
A_32_P331700	0.0385321	0.00316324	down	1.62587	-1.62587	-0.70121	0.610287	-0.090922		glutamate-ammonia ligase (glutamine synthetase) pseudogene 4 [Source:HGNC Symbol;Acc:HGNC:4345] [ENST00000324731]
A_32_P56661	0.0276656	0.00103128	down	1.85433	-1.85433	-0.890901	0.791926	-0.098975		Homo sapiens cDNA FLJ90133 fis, clone HEMBB1000567. [AK074614]
A_23_P10127	0.0290872	0.001317	down	31.8133	-31.8133	-4.99156	4.35157	-0.639993	SFRP1	Homo sapiens secreted frizzled-related protein 1 (SFRP1), mRNA [NM_003012]	GO:0005515|GO:0001657|GO:0014070|GO:0017147|GO:0030308|GO:0033689|GO:0030307|GO:0050732|GO:0050680|GO:0010564|GO:0005615|GO:0032855|GO:0042802|GO:0005109|GO:0005622|GO:0014034|GO:0006508|GO:0046676|GO:0050679|GO:0030336|GO:0009986|GO:0004930|GO:0001843|GO:0048546|GO:0001649|GO:0045600|GO:0045893|GO:0045892|GO:0001954|GO:0045578|GO:0008284|GO:0008285|GO:0005886|GO:0048147|GO:0030178|GO:0030177|GO:…
A_24_P91852	0.0156576	8.39025e-05	down	5.52276	-5.52276	-2.46539	2.38272	-0.0826658	DYNLT3	Homo sapiens dynein, light chain, Tctex-type 3 (DYNLT3), mRNA [NM_006520]	GO:0007346|GO:0007067|GO:0003774|GO:0008152|GO:0005874|GO:0006810|GO:0000777|GO:0000776|GO:0005634|GO:0005868|GO:0051301|GO:0042802
A_24_P921264	0.0306958	0.00164094	down	1.57046	-1.57046	-0.651187	0.583192	-0.0679952	LOC101927027	Homo sapiens uncharacterized LOC101927027 (LOC101927027), transcript variant 2, long non-coding RNA [NR_110205]
A_23_P351734	0.0382441	0.0031001	down	7.36571	-7.36571	-2.88082	2.82483	-0.0559905	NPHP4	Homo sapiens nephronophthisis 4 (NPHP4), transcript variant 1, mRNA [NM_015102]	GO:0005515|GO:0005813|GO:0006996|GO:0030036|GO:0060041|GO:0007632|GO:0035329|GO:0030317|GO:0045494|GO:0005829|GO:0035845|GO:0007165|GO:0016337|GO:0016020|GO:0005198|GO:0005911|GO:0035869|GO:0032391|GO:0005923|GO:0090090
A_24_P842962	0.0339344	0.00222222	down	2.12903	-2.12903	-1.0902	1.01571	-0.0744912	ZXDA	Homo sapiens zinc finger, X-linked, duplicated A (ZXDA), mRNA [NM_007156]	GO:0005515|GO:0003700|GO:0070742|GO:0005634|GO:0045893|GO:0003676|GO:0046872|GO:0006351
A_23_P109768	0.0230173	0.000495684	down	2.53395	-2.53395	-1.34139	1.24033	-0.101057	RNF7	Homo sapiens ring finger protein 7 (RNF7), transcript variant 1, mRNA [NM_014245]	GO:0005515|GO:0043066|GO:0016567|GO:0005507|GO:0045116|GO:0008631|GO:0005634|GO:0005737|GO:0019788|GO:0051775|GO:0005654|GO:0008270|GO:0031466
A_24_P121631	0.0379868	0.00300094	down	3.54348	-3.54348	-1.82517	1.5089	-0.316271	ZNF764	Homo sapiens zinc finger protein 764 (ZNF764), transcript variant 1, mRNA [NM_033410]	GO:0006355|GO:0005634|GO:0003677|GO:0046872|GO:0006351
A_23_P202496	0.0291897	0.00135307	down	3.86328	-3.86328	-1.94983	1.80339	-0.146435	NOC3L	Homo sapiens nucleolar complex associated 3 homolog (S. cerevisiae) (NOC3L), mRNA [NM_022451]	GO:0016607|GO:0005730|GO:0045444
A_23_P141738	0.032309	0.00194959	down	1.74215	-1.74215	-0.800872	0.767894	-0.0329777	SS18	Homo sapiens synovial sarcoma translocation, chromosome 18 (SS18), transcript variant 1, mRNA [NM_001007559]	GO:0005515|GO:0097150|GO:0005881|GO:0048013|GO:0042493|GO:0000226|GO:0005634|GO:0071564|GO:0006351|GO:0035556|GO:0000902|GO:0030374|GO:0045944
A_24_P649624	0.0155424	7.07834e-05	down	1.69742	-1.69742	-0.763345	0.732482	-0.0308638	KIF1B	Homo sapiens kinesin family member 1B (KIF1B), transcript variant 2, mRNA [NM_183416]	GO:0005515|GO:0008017|GO:0043005|GO:0005871|GO:0006200|GO:0005875|GO:0005874|GO:0006915|GO:0031410|GO:0007274|GO:0003777|GO:0005524|GO:0007270|GO:0030705|GO:0005739|GO:0047497|GO:0008574|GO:0019894|GO:0008089|GO:0016192|GO:0016887|GO:0030659|GO:0007018
A_32_P178746	0.0250122	0.000729153	down	11.3523	-11.3523	-3.50492	3.40904	-0.0958756		ALU2_HUMAN (P39189) Alu subfamily SB sequence contamination warning entry, partial (27%) [THC2657989]
A_23_P123555	0.0399028	0.00348401	down	4.15904	-4.15904	-2.05625	1.71892	-0.33733	CYHR1	Homo sapiens cysteine/histidine-rich 1 (CYHR1), transcript variant 2, mRNA [NM_032687]	GO:0048471|GO:0008270|GO:0005654|GO:0005635
A_23_P77545	0.0375538	0.00290908	down	2.62611	-2.62611	-1.39293	1.37931	-0.013614	SSTR5	Homo sapiens somatostatin receptor 5 (SSTR5), transcript variant 1, mRNA [NM_001053]	GO:0043005|GO:0008285|GO:0005886|GO:0032467|GO:0007268|GO:0042593|GO:0071385|GO:0004994|GO:0007186|GO:0042923|GO:0050796|GO:0005887|GO:0007187|GO:0007218|GO:0071392
A_23_P41145	0.0380551	0.00304384	down	10.5115	-10.5115	-3.3939	2.91092	-0.482982	FAM3D	Homo sapiens family with sequence similarity 3, member D (FAM3D), mRNA [NM_138805]	GO:0005576|GO:0046676|GO:0005125
A_23_P230	0.0349631	0.00240189	down	2.18161	-2.18161	-1.1254	0.970331	-0.155066	TTC4	Homo sapiens tetratricopeptide repeat domain 4 (TTC4), transcript variant 1, mRNA [NM_004623]
A_23_P357794	0.020414	0.000271008	down	5.34672	-5.34672	-2.41865	2.25239	-0.166267	MTBP	Homo sapiens MDM2 binding protein (MTBP), mRNA [NM_022045]	GO:0045839|GO:0008285|GO:0034501|GO:0000776|GO:0007050|GO:0007089|GO:0000785
A_23_P366908	0.0415903	0.00394891	down	2.39104	-2.39104	-1.25764	1.13994	-0.117696	CCSAP	Homo sapiens centriole, cilia and spindle-associated protein (CCSAP), mRNA [NM_145257]	GO:0060296|GO:0045995|GO:0030424|GO:0005929|GO:0005813|GO:0005814|GO:0005930|GO:0035869|GO:0005819|GO:0007275|GO:0036064
A_32_P233405	0.0489932	0.00607452	down	4.15948	-4.15948	-2.0564	1.63649	-0.419916	lnc-ASH1L-1	Homo sapiens chromosome 1 open reading frame 104, mRNA (cDNA clone MGC:149516 IMAGE:40115930), complete cds. [BC131614]
A_23_P89798	0.0454281	0.00495156	down	2.01805	-2.01805	-1.01296	0.823251	-0.189709	FECH	Homo sapiens ferrochelatase (FECH), transcript variant 1, mRNA [NM_001012515]	GO:0010468|GO:0005515|GO:0046685|GO:0045471|GO:0005743|GO:0006091|GO:0010999|GO:0044281|GO:0034379|GO:0055072|GO:0004325|GO:0005759|GO:0030350|GO:0046984|GO:0009416|GO:0008203|GO:0010288|GO:0051537|GO:0042493|GO:0008198|GO:0006783|GO:0051597|GO:0006778|GO:0030218|GO:0017085|GO:0046501|GO:0070541|GO:0009589|GO:0071549|GO:0020037
A_23_P423315	0.0336704	0.00218198	down	3.06525	-3.06525	-1.616	1.45267	-0.163334	RBM17	Homo sapiens RNA binding motif protein 17 (RBM17), transcript variant 1, mRNA [NM_032905]	GO:0005515|GO:0000166|GO:0003723|GO:0000380|GO:0005681|GO:0005654
A_23_P42695	0.045337	0.00492278	down	2.27077	-2.27077	-1.18318	1.06224	-0.120941	GGCT	Homo sapiens gamma-glutamylcyclotransferase (GGCT), transcript variant 1, mRNA [NM_024051]	GO:0003839|GO:0006805|GO:0006750|GO:0001836|GO:0044281|GO:0042803|GO:0070062|GO:0005829
A_24_P88505	0.0344907	0.00233502	down	4.10494	-4.10494	-2.03736	1.96137	-0.075985	ZCCHC17	Homo sapiens zinc finger, CCHC domain containing 17 (ZCCHC17), transcript variant 3, mRNA [NM_016505]	GO:0005515|GO:0030529|GO:0005730|GO:0008270|GO:0005634|GO:0045111|GO:0043231
A_24_P303647	0.0484311	0.00584336	down	2.7377	-2.7377	-1.45296	1.17847	-0.274492	C7orf60	Homo sapiens chromosome 7 open reading frame 60 (C7orf60), mRNA [NM_152556]	GO:0031167|GO:0016433
A_23_P131240	0.0343007	0.00229879	down	1.79919	-1.79919	-0.84735	0.786636	-0.0607138	UBXN2A	Homo sapiens UBX domain protein 2A (UBXN2A), mRNA [NM_181713]	GO:0010468|GO:0005801|GO:0043130|GO:0042176|GO:0005783|GO:0033130|GO:0005634|GO:0005829|GO:0008599|GO:0050790|GO:0007030|GO:0061025|GO:0043161|GO:0031396|GO:0000045|GO:0031468
A_24_P247093	0.0466811	0.00534481	down	5.33936	-5.33936	-2.41667	1.91008	-0.506586		heterogeneous nuclear ribonucleoprotein A1 pseudogene 20 [Source:HGNC Symbol;Acc:HGNC:39538] [ENST00000484852]
A_23_P116016	0.0369496	0.00279727	down	1.8368	-1.8368	-0.877191	0.734986	-0.142206	SRSF8	Homo sapiens serine/arginine-rich splicing factor 8 (SRSF8), transcript variant 1, mRNA [NM_032102]	GO:0008380|GO:0006397|GO:0005515|GO:0000166|GO:0005634
A_32_P77555	0.0295696	0.00144633	down	2.00452	-2.00452	-1.00325	0.881178	-0.122076
A_23_P82206	0.038465	0.00315032	down	4.32482	-4.32482	-2.11264	1.8944	-0.21824	ECHDC1	Homo sapiens ethylmalonyl-CoA decarboxylase 1 (ECHDC1), transcript variant 2, mRNA [NM_018479]	GO:0008152|GO:0016831|GO:0004492|GO:0070062|GO:0005829
A_24_P377225	0.034452	0.00232978	down	2.81697	-2.81697	-1.49414	1.28004	-0.214105	USP46	Homo sapiens ubiquitin specific peptidase 46 (USP46), transcript variant 1, mRNA [NM_022832]	GO:0008343|GO:0005515|GO:0006511|GO:0016579|GO:0004843|GO:0048149|GO:0032228|GO:0001662|GO:0060013
A_23_P252855	0.0290872	0.00132277	down	3.37385	-3.37385	-1.7544	1.53601	-0.21839	BRIX1	Homo sapiens BRX1, biogenesis of ribosomes, homolog (S. cerevisiae) (BRIX1), mRNA [NM_018321]	GO:0005730|GO:0000027|GO:0005634
A_24_P350656	0.0222119	0.000390094	down	12.537	-12.537	-3.64812	3.42276	-0.225355	NFASC	Homo sapiens neurofascin (NFASC), transcript variant 5, mRNA [NM_001005389]	GO:0005515|GO:0002175|GO:0005886|GO:0030913|GO:0042552|GO:0033270|GO:0019226|GO:0086080|GO:0005622|GO:0043194|GO:0033010|GO:0033268|GO:0050808|GO:0045162|GO:0007411|GO:0007422|GO:0071205|GO:0034113|GO:0016021|GO:0005925|GO:0070062
A_24_P124370	0.0357237	0.00258341	down	2.69698	-2.69698	-1.43135	1.3519	-0.0794417	PARVA	Homo sapiens parvin, alpha (PARVA), mRNA [NM_018222]	GO:0005515|GO:0070252|GO:0030018|GO:0031532|GO:0005886|GO:0034329|GO:0008360|GO:0071670|GO:0002040|GO:0003779|GO:0005634|GO:0015629|GO:0030027|GO:0005829|GO:0005737|GO:0007163|GO:0060271|GO:0003148|GO:0034446|GO:0034113|GO:0005925
A_24_P41189	0.0287901	0.0012547	down	3.587	-3.587	-1.84278	1.64222	-0.200562		telomeric repeat binding factor (NIMA-interacting) 1 pseudogene 5 [Source:HGNC Symbol;Acc:HGNC:39686] [ENST00000477545]
A_24_P165346	0.0185727	0.0001515	down	3.7594	-3.7594	-1.9105	1.79096	-0.119543	NFYC	Homo sapiens nuclear transcription factor Y, gamma (NFYC), transcript variant 2, mRNA [NM_014223]	GO:0005515|GO:0006355|GO:0003700|GO:0046982|GO:0044212|GO:0006357|GO:0003713|GO:0005634|GO:0044281|GO:0003677|GO:0006351|GO:0043565|GO:0016602|GO:0032993|GO:0006457|GO:0005654|GO:0045893|GO:0044255|GO:0008134
A_32_P62508	0.0295696	0.0014437	down	2.48677	-2.48677	-1.31427	1.19613	-0.118139
A_32_P223441	0.0350593	0.00242641	down	3.73299	-3.73299	-1.90033	1.70882	-0.191511	ANKRD54	ankyrin repeat domain 54 [Source:HGNC Symbol;Acc:HGNC:25185] [ENST00000609706]	GO:0045859|GO:0019887|GO:0005737|GO:0045648|GO:0030496|GO:0005634|GO:0032403|GO:0006913
A_23_P4041	0.0356345	0.0025518	down	3.48317	-3.48317	-1.8004	1.77956	-0.0208451	PCTP	Homo sapiens phosphatidylcholine transfer protein (PCTP), transcript variant 1, mRNA [NM_021213]	GO:0015914|GO:0008525|GO:0006869|GO:0031210|GO:0008203|GO:0005829
A_24_P174613	0.038607	0.00318773	down	6.49873	-6.49873	-2.70016	2.22339	-0.476771	FBXW7	Homo sapiens F-box and WD repeat domain containing 7, E3 ubiquitin protein ligase (FBXW7), transcript variant 1, mRNA [NM_033632]	GO:0005515|GO:0003700|GO:0016567|GO:0005783|GO:0030324|GO:0032876|GO:0031146|GO:2000639|GO:0097027|GO:0042802|GO:0032880|GO:0034644|GO:0005737|GO:0007219|GO:0031398|GO:0016032|GO:0051443|GO:0070374|GO:0030674|GO:0031625|GO:0001944|GO:0045746|GO:0006355|GO:0010868|GO:0005794|GO:0045741|GO:0030332|GO:2000346|GO:0055088|GO:0050821|GO:0005730|GO:0010883|GO:0006974|GO:0043234|GO:2000060|GO:0007062|GO:…
A_23_P41159	0.0472882	0.00549576	down	2.28975	-2.28975	-1.19519	0.967994	-0.227198	PPP4R2	Homo sapiens protein phosphatase 4, regulatory subunit 2 (PPP4R2), mRNA [NM_174907]	GO:0005515|GO:0006397|GO:0008380|GO:0005813|GO:0005634|GO:0010569|GO:0030289|GO:0050790|GO:0005737|GO:0030362|GO:0002244|GO:0005654|GO:0030674|GO:0006464
A_24_P173823	0.0356345	0.00255735	down	8.6315	-8.6315	-3.10961	2.79979	-0.309818	PBX1	Homo sapiens pre-B-cell leukemia homeobox 1 (PBX1), transcript variant 1, mRNA [NM_002585]	GO:0005515|GO:0006694|GO:0001658|GO:0008284|GO:0003700|GO:0030325|GO:0048706|GO:0048538|GO:0005634|GO:0009954|GO:0030326|GO:0048536|GO:0009952|GO:0043433|GO:0005737|GO:0030278|GO:0045944|GO:0007548|GO:0035019|GO:0035162|GO:0005667|GO:0046982|GO:0000978|GO:0003677|GO:0006351|GO:0001077|GO:0010971|GO:0045665|GO:0005654|GO:0008134
A_23_P20255	0.0180836	0.000137301	down	4.36076	-4.36076	-2.12458	2.02829	-0.096289	COMMD5	Homo sapiens COMM domain containing 5 (COMMD5), transcript variant 1, mRNA [NM_014066]	GO:0005515|GO:0005634
A_23_P80409	0.0241137	0.000630232	down	1.42642	-1.42642	-0.512404	0.484431	-0.0279725	WDR48	Homo sapiens WD repeat domain 48 (WDR48), transcript variant 1, mRNA [NM_020839]	GO:0050679|GO:0005515|GO:0016579|GO:0048705|GO:0005634|GO:0007283|GO:0005764|GO:0043231|GO:0048872|GO:0007338|GO:0035264|GO:0000724|GO:0048568|GO:0072520|GO:0016032|GO:0043588
A_24_P404204	0.0303022	0.00155904	down	3.52269	-3.52269	-1.81668	1.71121	-0.105461	COX11	Homo sapiens COX11 cytochrome c oxidase copper chaperone (COX11), transcript variant 1, mRNA [NM_004375]	GO:0005739|GO:0008535|GO:0007585|GO:0005507|GO:0004129|GO:0005743|GO:0009055|GO:0033132|GO:0016021
A_32_P154139	0.0462754	0.00522517	down	2.28732	-2.28732	-1.19366	1.04172	-0.151939	LOC102724163	PREDICTED: Homo sapiens uncharacterized LOC102724163 (LOC102724163), ncRNA [XR_429783]
A_32_P6015	0.0312501	0.00172475	down	70.7685	-70.7685	-6.14504	5.64976	-0.495278	MNX1	Homo sapiens motor neuron and pancreas homeobox 1 (MNX1), transcript variant 1, mRNA [NM_005515]	GO:0003700|GO:0006357|GO:0021520|GO:0005634|GO:0021675|GO:0009791|GO:0009653|GO:0006351|GO:0043565|GO:0008045|GO:0006959|GO:0031018|GO:0060539|GO:0021904|GO:0001764
A_23_P369150	0.0392013	0.00331806	down	2.38007	-2.38007	-1.251	1.08088	-0.170118		Homo sapiens mannosidase, alpha, class 2C, member 1, mRNA (cDNA clone IMAGE:4329693), partial cds. [BC010081]
A_23_P372974	0.032566	0.00199471	down	4.95811	-4.95811	-2.30979	2.18724	-0.122552	TRAM1L1	Homo sapiens translocation associated membrane protein 1-like 1 (TRAM1L1), mRNA [NM_152402]	GO:0005789|GO:0016021|GO:0015031
A_24_P233256	0.0334965	0.00214792	down	1.8166	-1.8166	-0.86124	0.763377	-0.097864	ZNF649	Homo sapiens zinc finger protein 649 (ZNF649), mRNA [NM_023074]	GO:0005515|GO:0006355|GO:0005634|GO:0005615|GO:0003677|GO:0046872|GO:0006351
A_24_P308590	0.0416169	0.00396987	down	3.83095	-3.83095	-1.9377	1.72792	-0.209779	ABHD10	Homo sapiens abhydrolase domain containing 10 (ABHD10), transcript variant 1, mRNA [NM_018394]	GO:0005739|GO:0019391|GO:0004553|GO:0005829
A_23_P88865	0.0382441	0.00309722	down	6.1945	-6.1945	-2.63099	2.58573	-0.0452541	CMTM3	Homo sapiens CKLF-like MARVEL transmembrane domain containing 3 (CMTM3), transcript variant 1, mRNA [NM_144601]	GO:0031965|GO:0005737|GO:0006935|GO:0016021|GO:0050861|GO:0005615|GO:0005125
A_32_P1587	0.0408872	0.00375511	down	3.76349	-3.76349	-1.91207	1.75252	-0.159549	ACYP2	AGENCOURT_6818400 NIH_MGC_114 Homo sapiens cDNA clone IMAGE:5762573 5', mRNA sequence [BQ066852]	GO:0005739|GO:0003998|GO:0006796
A_23_P213620	0.0365069	0.00273696	down	2.87698	-2.87698	-1.52455	1.33344	-0.191118	PPP2R2B	Homo sapiens protein phosphatase 2, regulatory subunit B, beta (PPP2R2B), transcript variant 10, mRNA [NM_001271948]	GO:0005739|GO:0005515|GO:0007165|GO:0050790|GO:0008601|GO:0006915|GO:0000159|GO:0005741|GO:0005856
A_24_P378581	0.0441126	0.0045214	down	6.80131	-6.80131	-2.76581	2.56399	-0.201823	ABCA6	ATP-binding cassette, sub-family A (ABC1), member 6 [Source:HGNC Symbol;Acc:HGNC:36] [ENST00000590645]	GO:0005215|GO:0008152|GO:0006810|GO:0016021|GO:0016887|GO:0005524
A_24_P261259	0.0441425	0.00453144	down	2.93776	-2.93776	-1.55472	1.32447	-0.230245	PFKFB3	Homo sapiens 6-phosphofructo-2-kinase/fructose-2,6-biphosphatase 3 (PFKFB3), transcript variant 1, mRNA [NM_004566]	GO:0005975|GO:0044281|GO:0005524|GO:0006096|GO:0005829|GO:0004331|GO:0007420|GO:0016311|GO:0009405|GO:0046835|GO:0006006|GO:0005654|GO:0006003|GO:0003873|GO:0006000
A_23_P61580	0.0415903	0.00395283	down	8.89792	-8.89792	-3.15347	3.09273	-0.0607357	NSUN6	Homo sapiens NOP2/Sun domain family, member 6 (NSUN6), mRNA [NM_182543]	GO:0003723|GO:0008168|GO:0032259
A_24_P380061	0.0343082	0.00230347	down	7.14107	-7.14107	-2.83614	2.47974	-0.356403	ARHGAP24	Homo sapiens Rho GTPase activating protein 24 (ARHGAP24), transcript variant 1, mRNA [NM_001025616]	GO:0005515|GO:0051056|GO:0035021|GO:0035313|GO:0007264|GO:0001525|GO:0042995|GO:0032863|GO:0030154|GO:0005829|GO:1900028|GO:0005856|GO:0005925|GO:0030675
A_23_P211522	0.0313004	0.00174721	down	11.552	-11.552	-3.53007	3.24529	-0.284777	SYNGR1	Homo sapiens synaptogyrin 1 (SYNGR1), transcript variant 1c, mRNA [NM_145738]	GO:0042470|GO:0031594|GO:0030054|GO:0048169|GO:0030672|GO:0016021|GO:0006605|GO:0048172
A_24_P342328	0.0227314	0.000455433	down	2.38995	-2.38995	-1.25698	1.16949	-0.0874885	ZNF710	Homo sapiens zinc finger protein 710 (ZNF710), mRNA [NM_198526]	GO:0003712|GO:0006357|GO:0005634|GO:0003677|GO:0046872|GO:0006351
A_32_P71437	0.0481859	0.00578564	down	4.06374	-4.06374	-2.02281	1.83765	-0.185164	LINC00657	Homo sapiens long intergenic non-protein coding RNA 657 (LINC00657), long non-coding RNA [NR_027451]
A_32_P117322	0.0491792	0.0061287	down	2.72431	-2.72431	-1.44589	1.32592	-0.119964	LOC101927811	Homo sapiens uncharacterized LOC101927811 (LOC101927811), transcript variant 1, long non-coding RNA [NR_110119]
A_32_P4433	0.0485649	0.00589378	down	4.01319	-4.01319	-2.00475	1.91089	-0.093863		AGENCOURT_10015118 NIH_MGC_142 Homo sapiens cDNA clone IMAGE:6496567 5', mRNA sequence [BU602485]
A_24_P506857	0.0484716	0.00586153	down	12.2659	-12.2659	-3.61658	2.85317	-0.763407		Homo sapiens clone P1 NTera2D1 teratocarcinoma mRNA. [AF279782]
A_23_P406458	0.0398891	0.00347803	down	4.0027	-4.0027	-2.00098	1.66565	-0.335329	MRGPRG-AS1	Homo sapiens MRGPRG antisense RNA 1 (MRGPRG-AS1), long non-coding RNA [NR_027138]
A_24_P941336	0.0173296	0.000105657	down	2.04057	-2.04057	-1.02897	0.992504	-0.0364672	TSR1	Homo sapiens TSR1, 20S rRNA accumulation, homolog (S. cerevisiae) (TSR1), mRNA [NM_018128]	GO:0042255|GO:0005730
A_23_P12272	0.0282902	0.00114682	down	3.35335	-3.35335	-1.7456	1.59351	-0.152089	PPP1R8	Homo sapiens protein phosphatase 1, regulatory subunit 8 (PPP1R8), transcript variant 2, mRNA [NM_138558]	GO:0008380|GO:0005515|GO:0006397|GO:0006355|GO:0008283|GO:0003723|GO:0004865|GO:0005634|GO:0043086|GO:0003677|GO:0006351|GO:0006401|GO:0008599|GO:0005737|GO:0004519|GO:0016607|GO:0005654|GO:0005681|GO:0008995
A_24_P929818	0.0493803	0.00619759	down	3.21675	-3.21675	-1.6856	1.45803	-0.227578		argininosuccinate synthetase [human, Japanese classical citrullinemia patient A82, mRNA Partial Mutant, 91 nt]. [S73202]
A_32_P14222	0.0438651	0.00445967	down	28.9269	-28.9269	-4.85434	4.02352	-0.830824	LOC101928223	Homo sapiens uncharacterized LOC101928223 (LOC101928223), long non-coding RNA [NR_125889]
A_23_P362228	0.0155424	5.02844e-05	down	5.35406	-5.35406	-2.42063	2.35981	-0.0608255	ZNF436-AS1	Homo sapiens ZNF436 antisense RNA 1 (ZNF436-AS1), transcript variant 1, long non-coding RNA [NR_033690]
A_32_P6442	0.041908	0.00401508	down	1.61129	-1.61129	-0.688219	0.581899	-0.106321	ST3GAL2	ST3 beta-galactoside alpha-2,3-sialyltransferase 2 [Source:HGNC Symbol;Acc:HGNC:10863] [ENST00000393640]	GO:0006040|GO:0005975|GO:0016266|GO:0005576|GO:0044281|GO:0003836|GO:0042339|GO:0030173|GO:0000139|GO:0006493|GO:0018146|GO:0032580|GO:0009405|GO:0006488|GO:0044267|GO:0030203|GO:0006464|GO:0043687|GO:0018279
A_23_P88466	0.0437819	0.0044245	down	2.98223	-2.98223	-1.57639	1.46359	-0.1128	NPAP1	Homo sapiens nuclear pore associated protein 1 (NPAP1), mRNA [NM_018958]	GO:0003674|GO:0005637|GO:0007275|GO:0005654|GO:0007283|GO:0030154|GO:0070062
A_23_P137665	0.0290262	0.00129198	down	4.35114	-4.35114	-2.12139	1.88465	-0.236747	CHI3L1	Homo sapiens chitinase 3-like 1 (cartilage glycoprotein-39) (CHI3L1), mRNA [NM_001276]	GO:0006032|GO:0051897|GO:0048471|GO:0005783|GO:0030324|GO:0051216|GO:0005615|GO:0006955|GO:0005737|GO:0006954|GO:0071356|GO:0070374|GO:0004568|GO:0070555|GO:0070062|GO:0010800|GO:0007250|GO:0005975|GO:0005578|GO:0006915|GO:0045766|GO:0009612|GO:0008061|GO:0070741|GO:0030246|GO:0034612|GO:0072606|GO:0005201
A_24_P252667	0.0427283	0.0041675	down	1.45469	-1.45469	-0.540716	0.458296	-0.0824204	SLC31A1	Homo sapiens solute carrier family 31 (copper transporter), member 1 (SLC31A1), mRNA [NM_001859]	GO:0005886|GO:0005770|GO:0015088|GO:0035434|GO:0055085|GO:0006878|GO:0005375|GO:0005887|GO:0006855|GO:0043025|GO:0072719|GO:0055037|GO:0006825
A_23_P165414	0.0155424	7.88337e-05	down	15.5807	-15.5807	-3.96169	3.81218	-0.149514	KLHL23	Homo sapiens kelch-like family member 23 (KLHL23), mRNA [NM_144711]	GO:0005515
A_23_P13438	0.0302901	0.00154026	down	1.87959	-1.87959	-0.910419	0.902564	-0.0078551	BTBD10	Homo sapiens BTB (POZ) domain containing 10 (BTBD10), transcript variant 2, mRNA [NM_032320]	GO:0005737|GO:0044342|GO:0005730|GO:0005654|GO:0005634|GO:0042327
A_23_P97795	0.0449622	0.00481758	down	6.73804	-6.73804	-2.75233	2.64522	-0.107109	ACBD5	Homo sapiens acyl-CoA binding domain containing 5 (ACBD5), transcript variant 1, mRNA [NM_145698]	GO:0016236|GO:0005634|GO:0043231|GO:0008289|GO:0035973|GO:0003674|GO:0016020|GO:0006810|GO:0005654|GO:0016021|GO:0000062|GO:0030242|GO:0005778|GO:0005777
A_24_P37519	0.0462754	0.00522354	down	2.91876	-2.91876	-1.54535	1.4457	-0.0996596	LZTFL1	Homo sapiens leucine zipper transcription factor-like 1 (LZTFL1), transcript variant 1, mRNA [NM_020347]	GO:0005515|GO:0034464|GO:0006996|GO:0072594|GO:0032403|GO:0042802|GO:0005829
A_23_P380627	0.0356345	0.00255174	down	1.37383	-1.37383	-0.458199	0.426361	-0.0318384	SPECC1L	Homo sapiens sperm antigen with calponin homology and coiled-coil domains 1-like (SPECC1L), transcript variant 1, mRNA [NM_015330]	GO:0030835|GO:0007049|GO:0005737|GO:0031941|GO:0030036|GO:0016477|GO:0005815|GO:0007026|GO:0005819|GO:0005921|GO:0051301
A_24_P520767	0.0412342	0.00384416	down	8.29682	-8.29682	-3.05256	2.58521	-0.46735	LOC149351
A_23_P44724	0.0473601	0.00552405	down	4.43879	-4.43879	-2.15017	2.03324	-0.116929	CSRP2	Homo sapiens cysteine and glycine-rich protein 2 (CSRP2), transcript variant 1, mRNA [NM_001321]	GO:0003674|GO:0008270|GO:0007275|GO:0005634|GO:0005925|GO:0030154
A_24_P929957	0.0295696	0.00144462	down	1.87831	-1.87831	-0.909436	0.867528	-0.0419078
A_23_P112241	0.0285266	0.0011906	down	3.00456	-3.00456	-1.58715	1.51608	-0.0710754	DNAJB5	Homo sapiens DnaJ (Hsp40) homolog, subfamily B, member 5 (DNAJB5), transcript variant 3, mRNA [NM_012266]	GO:0006986|GO:0005515|GO:0006457|GO:0051087|GO:0005634|GO:0051082|GO:0000122|GO:0005829
A_23_P254226	0.033368	0.00213293	down	1.91599	-1.91599	-0.938093	0.850697	-0.0873953	OFD1	Homo sapiens oral-facial-digital syndrome 1 (OFD1), mRNA [NM_003611]	GO:0005515|GO:0005813|GO:0010172|GO:0035082|GO:0006996|GO:0043015|GO:0007099|GO:0043014|GO:0005814|GO:0034451|GO:0005634|GO:2000314|GO:0036064|GO:0005829|GO:0060287|GO:0005929|GO:0007067|GO:0016020|GO:0000086|GO:0060271|GO:0015630|GO:0090307|GO:0000278
A_24_P192627	0.040364	0.00361864	down	13.4226	-13.4226	-3.74659	3.43856	-0.308023	MLLT3	Homo sapiens myeloid/lymphoid or mixed-lineage leukemia (trithorax homolog, Drosophila); translocated to, 3 (MLLT3), transcript variant 1, mRNA [NM_004529]	GO:0005515|GO:0006355|GO:0007379|GO:2000096|GO:0005634|GO:0009952|GO:0090090|GO:0008023|GO:0006351|GO:0070062
A_23_P71537	0.0291897	0.00136224	down	3.12145	-3.12145	-1.64222	1.6068	-0.0354155	CSPP1	Homo sapiens centrosome and spindle pole associated protein 1 (CSPP1), transcript variant 2, mRNA [NM_001291339]	GO:0005813|GO:0005737|GO:0000922|GO:0032467|GO:0005874|GO:0005819|GO:0051781|GO:0005654
A_24_P475814	0.0286932	0.0012337	down	2.32279	-2.32279	-1.21586	1.10909	-0.106769	OPA3	Homo sapiens optic atrophy 3 (autosomal recessive, with chorea and spastic paraplegia) (OPA3), transcript variant 2, mRNA [NM_025136]	GO:0050905|GO:0005739|GO:0070584|GO:0040007|GO:0007601|GO:0050896|GO:0019216
A_23_P76841	0.0485825	0.00590445	down	4.11278	-4.11278	-2.04012	1.93238	-0.107735	NGDN	Homo sapiens neuroguidin, EIF4E binding protein (NGDN), transcript variant 1, mRNA [NM_001042635]	GO:0000462|GO:0030424|GO:0005737|GO:0032040|GO:0005730|GO:0030175|GO:0030425|GO:0006417|GO:0000775
A_32_P234145	0.0378486	0.00297037	down	1.528	-1.528	-0.611642	0.531761	-0.0798804	SHC4	Homo sapiens SHC (Src homology 2 domain containing) family, member 4 (SHC4), mRNA [NM_203349]	GO:0005515|GO:0010468|GO:0030971|GO:0008284|GO:0030054|GO:0005886|GO:0019901|GO:0019904|GO:0006915|GO:0035556|GO:0048863|GO:0045211|GO:0007169
A_24_P183292	0.0187088	0.0001894	down	3.80704	-3.80704	-1.92867	1.8074	-0.121266	CSNK1A1	casein kinase 1, alpha 1 [Source:HGNC Symbol;Acc:HGNC:2451] [ENST00000412431]	GO:0005515|GO:0006909|GO:0005813|GO:0008360|GO:0090263|GO:0072372|GO:0005524|GO:0005829|GO:0007165|GO:0005737|GO:0007067|GO:0004672|GO:0018105|GO:0016607|GO:0016020|GO:0004674|GO:0000777|GO:0005847|GO:0006468|GO:0016055|GO:0007166|GO:0051301
A_24_P310630	0.0222119	0.00038948	down	5.45601	-5.45601	-2.44785	2.40128	-0.0465663	UPF3B	Homo sapiens UPF3 regulator of nonsense transcripts homolog B (yeast) (UPF3B), transcript variant 1, mRNA [NM_080632]	GO:0008380|GO:0005515|GO:0010467|GO:0006369|GO:0006366|GO:0031124|GO:0045727|GO:0005634|GO:0003729|GO:0005829|GO:0005737|GO:0006406|GO:0000166|GO:0000184|GO:0005487|GO:0000398|GO:0005654|GO:0035145
A_23_P23090	0.048915	0.00605769	down	3.10381	-3.10381	-1.63404	1.30803	-0.326008	PDC	Homo sapiens phosducin (PDC), transcript variant 1, mRNA [NM_002597]	GO:0001917|GO:0004859|GO:0007186|GO:0005634|GO:0007602|GO:0043086|GO:0007601|GO:0005829|GO:0001750
A_23_P301360	0.0314892	0.00179327	down	4.88554	-4.88554	-2.28852	2.11559	-0.172933	ZNF572	Homo sapiens zinc finger protein 572 (ZNF572), mRNA [NM_152412]	GO:0006355|GO:0005634|GO:0003677|GO:0046872|GO:0006351
A_32_P14187	0.0404145	0.00363841	down	11.2037	-11.2037	-3.48591	3.01062	-0.475288	TFAP2A	Homo sapiens transcription factor AP-2 alpha (activating enhancer binding protein 2 alpha) (TFAP2A), transcript variant 2, mRNA [NM_001032280]	GO:0005515|GO:0000987|GO:0044212|GO:0006366|GO:0000981|GO:0007605|GO:0000982|GO:0021559|GO:0042803|GO:0043231|GO:0009880|GO:0043524|GO:0010944|GO:0043525|GO:0014032|GO:0021623|GO:0005813|GO:0000976|GO:0001105|GO:0005794|GO:0030335|GO:0030501|GO:0042472|GO:0001106|GO:0003404|GO:0003713|GO:0042059|GO:0010842|GO:0000122|GO:0000978|GO:0003409|GO:0000979|GO:0045595|GO:0005654|GO:0000980|GO:0045893|GO:…
A_23_P119923	0.0218352	0.00037653	down	3.15239	-3.15239	-1.65645	1.52961	-0.126837	CNNM4	Homo sapiens cyclin and CBS domain divalent metal cation transport mediator 4 (CNNM4), mRNA [NM_020184]	GO:0005886|GO:0016021|GO:0031214|GO:0007601|GO:0050896|GO:0006811
A_32_P100439	0.0485649	0.0058877	down	4.84611	-4.84611	-2.27683	2.00125	-0.275578	MTURN	Homo sapiens maturin, neural progenitor differentiation regulator homolog (Xenopus) (MTURN), mRNA [NM_152793]	GO:0007275
A_24_P186065	0.0456619	0.00500275	down	4.22124	-4.22124	-2.07767	1.98019	-0.0974782	DHFRL1	Homo sapiens dihydrofolate reductase-like 1 (DHFRL1), transcript variant 2, mRNA [NM_176815]	GO:0050661|GO:0005743|GO:0046105|GO:0003729|GO:0009165|GO:0005739|GO:0005759|GO:0046653|GO:0046654|GO:0006545|GO:0006730|GO:0004146|GO:0055114
A_23_P165952	0.0230173	0.000491861	down	1.74946	-1.74946	-0.806912	0.755563	-0.0513492	ACTR5	Homo sapiens ARP5 actin-related protein 5 homolog (yeast) (ACTR5), mRNA [NM_024855]	GO:0005515|GO:0031011|GO:0006355|GO:0005737|GO:0070914|GO:0006310|GO:0005634|GO:0006351|GO:0006302
A_23_P26037	0.0309942	0.00168773	down	57.3044	-57.3044	-5.84057	5.0135	-0.827077	FRMD5	Homo sapiens FERM domain containing 5 (FRMD5), transcript variant 2, mRNA [NM_032892]	GO:0008092|GO:0005515|GO:0008150|GO:0003674|GO:0005737|GO:0016021|GO:0005575|GO:0005856|GO:0019898
A_23_P24311	0.0424999	0.00412248	down	1.51959	-1.51959	-0.603681	0.530313	-0.0733677	ALDH3B2	Homo sapiens aldehyde dehydrogenase 3 family, member B2 (ALDH3B2), transcript variant 1, mRNA [NM_000695]	GO:0006629|GO:0006066|GO:0006068|GO:0004029|GO:0004028|GO:0055114|GO:0004030
A_23_P136623	0.0341609	0.0022729	down	28.5704	-28.5704	-4.83645	4.22562	-0.610833	ADCY5	Homo sapiens adenylate cyclase 5 (ADCY5), transcript variant 1, mRNA [NM_183357]	GO:0005886|GO:0007268|GO:0007195|GO:0007202|GO:0044281|GO:0007193|GO:0046872|GO:0007191|GO:0035556|GO:0007173|GO:0071377|GO:0050885|GO:0006171|GO:0007626|GO:0006833|GO:0034199|GO:0048011|GO:0046982|GO:0008179|GO:0072372|GO:0055085|GO:0005524|GO:0003091|GO:0007165|GO:0006112|GO:0004016|GO:0001973|GO:0008543|GO:0045087|GO:0007189|GO:0016021
A_32_P141135	0.0372903	0.00286545	down	2.12148	-2.12148	-1.08507	0.949799	-0.13527	C1orf74	chromosome 1 open reading frame 74 [Source:HGNC Symbol;Acc:HGNC:26319] [ENST00000294811]
A_23_P146631	0.0191826	0.000234456	down	1.5442	-1.5442	-0.626859	0.583626	-0.0432334	ZER1	Homo sapiens zyg-11 related, cell cycle regulator (ZER1), mRNA [NM_006336]	GO:0004842|GO:0016567|GO:0051438|GO:0031462
A_23_P23194	0.0396668	0.00341714	down	3.86128	-3.86128	-1.94908	1.6929	-0.256184	PINK1	Homo sapiens PTEN induced putative kinase 1 (PINK1), mRNA [NM_032409]	GO:0005515|GO:0006511|GO:0002020|GO:0005758|GO:0043524|GO:0046329|GO:0018105|GO:0016301|GO:0051443|GO:0031396|GO:0031932|GO:0005856|GO:0043123|GO:0006979|GO:0000785|GO:0031625|GO:0000287|GO:0006950|GO:0016504|GO:0016310|GO:0032226|GO:2000377|GO:0007005|GO:0031307|GO:2000378|GO:0010857|GO:0051897|GO:0030424|GO:0048471|GO:0016567|GO:0005743|GO:0005634|GO:0005741|GO:0090141|GO:0005829|GO:0005739|GO:…
A_24_P203696	0.0406606	0.0037145	down	4.90317	-4.90317	-2.29371	2.16878	-0.124932		cytochrome P450, family 2, subfamily A, polypeptide 7 pseudogene 1 [Source:HGNC Symbol;Acc:HGNC:2612] [ENST00000595391]
A_23_P114947	0.0278243	0.00105329	down	9.50832	-9.50832	-3.24919	3.02284	-0.226346	RGS2	Homo sapiens regulator of G-protein signaling 2 (RGS2), mRNA [NM_002923]	GO:0005515|GO:0005516|GO:0043005|GO:0005886|GO:0038032|GO:0007283|GO:0060087|GO:0005829|GO:0005739|GO:0010614|GO:0005737|GO:0060452|GO:0043407|GO:0043951|GO:0031116|GO:0045744|GO:0005730|GO:0048487|GO:0006417|GO:0010519|GO:0043547|GO:0007049|GO:0008277|GO:0050873|GO:0009898|GO:0055119|GO:0071877|GO:0005096
A_23_P212870	0.0225332	0.000442516	down	9.39031	-9.39031	-3.23117	2.93725	-0.293919	SMAD1	Homo sapiens SMAD family member 1 (SMAD1), transcript variant 1, mRNA [NM_005900]	GO:0071773|GO:0005515|GO:0001657|GO:0003700|GO:0051216|GO:0001710|GO:0042802|GO:0005622|GO:0009880|GO:0000165|GO:0007179|GO:0019901|GO:0007276|GO:0010243|GO:0030509|GO:0000978|GO:0000979|GO:0060038|GO:0007183|GO:0043234|GO:0060348|GO:0050775|GO:0042060|GO:0010656|GO:0005654|GO:0030618|GO:0008285|GO:0005637|GO:0005634|GO:0046872|GO:0005829|GO:0005737|GO:0006954|GO:0045944|GO:0031053|GO:0005667|GO:…
A_23_P127233	0.045665	0.0050092	down	2.45503	-2.45503	-1.29574	1.0383	-0.257445	SMNDC1	Homo sapiens survival motor neuron domain containing 1 (SMNDC1), mRNA [NM_005871]	GO:0005515|GO:0006397|GO:0008380|GO:0000245|GO:0015030|GO:0006915|GO:0005634|GO:0005737|GO:0016607|GO:0000375|GO:0005654|GO:0005681|GO:0045111
A_32_P40375	0.0329768	0.00207765	down	11.3621	-11.3621	-3.50616	3.19099	-0.315169	LOC441528	Q6PJD4_HUMAN (Q6PJD4) LOC389906 protein (Fragment), partial (10%) [THC2518594]
A_24_P636882	0.0246089	0.000678575	down	7.47113	-7.47113	-2.90133	2.70112	-0.20021	STK17B	Homo sapiens serine/threonine kinase 17b (STK17B), mRNA [NM_004226]	GO:0035556|GO:0005793|GO:0046777|GO:0004672|GO:0005886|GO:0004674|GO:0006915|GO:0006468|GO:0005634|GO:0015629|GO:0005524|GO:2000271
A_32_P15464	0.0216128	0.000345266	down	4.43299	-4.43299	-2.14828	2.0283	-0.119978	TMEM68	Homo sapiens transmembrane protein 68 (TMEM68), transcript variant 2, mRNA [NM_152417]	GO:0016746|GO:0008152|GO:0016021
A_23_P160742	0.0460928	0.0051765	down	5.77961	-5.77961	-2.53097	2.11848	-0.412493	GLMN	Homo sapiens glomulin, FKBP associated protein (GLMN), mRNA [NM_053274]	GO:0005515|GO:0031461|GO:0001843|GO:0032434|GO:0050715|GO:0042130|GO:0042692|GO:0005622|GO:0045086|GO:0031463|GO:0031462|GO:0040029|GO:0055105|GO:0031397|GO:0031464|GO:0005171|GO:0001570|GO:0031625|GO:0042327
A_24_P450493	0.0458029	0.00506118	down	2.82823	-2.82823	-1.4999	1.29582	-0.204081	lnc-PERP-2	Q6DQW2_MANSE (Q6DQW2) CAPA, partial (7%) [THC2514262]
A_32_P190343	0.0428907	0.0041969	down	6.43982	-6.43982	-2.68702	2.33787	-0.349147
A_23_P153360	0.0316268	0.00183561	down	3.42854	-3.42854	-1.77759	1.66151	-0.11608	SMIM7	Homo sapiens small integral membrane protein 7 (SMIM7), transcript variant 2, mRNA [NM_024104]	GO:0016021
A_24_P66685	0.0399012	0.00348006	down	2.47102	-2.47102	-1.30511	1.06769	-0.237421	NAA30	Homo sapiens N(alpha)-acetyltransferase 30, NatC catalytic subunit (NAA30), mRNA [NM_001011713]	GO:0005515|GO:0031417|GO:0005737|GO:0017196|GO:0004596|GO:0005844|GO:0006474
A_23_P210285	0.0499177	0.00633613	down	1.45774	-1.45774	-0.543735	0.478951	-0.0647844
A_24_P100535	0.0443239	0.00460681	down	3.16435	-3.16435	-1.66191	1.50918	-0.152734	SYT15	Homo sapiens synaptotagmin XV (SYT15), transcript variant b, mRNA [NM_181519]	GO:0005886|GO:0016021
A_23_P214300	0.0235943	0.000591667	down	2.64583	-2.64583	-1.40372	1.29888	-0.104836	GSTA2	Homo sapiens glutathione S-transferase alpha 2 (GSTA2), mRNA [NM_000846]	GO:0006805|GO:0030855|GO:0006749|GO:0044281|GO:0004364|GO:0070062|GO:0005829
A_23_P44857	0.0356919	0.00257038	down	2.43144	-2.43144	-1.28181	1.09444	-0.187373		T cell receptor alpha variable 26-1 [Source:HGNC Symbol;Acc:HGNC:12123] [ENST00000390455]
A_23_P73577	0.0216128	0.000359831	down	2.91519	-2.91519	-1.54359	1.53823	-0.00535806	DYNLT3	Homo sapiens dynein, light chain, Tctex-type 3 (DYNLT3), mRNA [NM_006520]	GO:0007346|GO:0007067|GO:0003774|GO:0008152|GO:0005874|GO:0006810|GO:0000777|GO:0000776|GO:0005634|GO:0005868|GO:0051301|GO:0042802
A_24_P296808	0.0420321	0.00404538	down	34.3811	-34.3811	-5.10355	4.79269	-0.310857	PNMAL1	Homo sapiens paraneoplastic Ma antigen family-like 1 (PNMAL1), transcript variant 1, mRNA [NM_018215]
A_23_P114929	0.0235144	0.000574766	down	2.18462	-2.18462	-1.12738	1.06414	-0.0632413	MPC2	Homo sapiens mitochondrial pyruvate carrier 2 (MPC2), transcript variant 2, mRNA [NM_015415]	GO:0005739|GO:0006850|GO:0006090|GO:0050833|GO:0005743|GO:0005634|GO:0044281|GO:0016021|GO:0044237
A_24_P546043	0.0398202	0.00346394	down	4.46497	-4.46497	-2.15865	1.80487	-0.353781	LINC01094	Homo sapiens long intergenic non-protein coding RNA 1094 (LINC01094), transcript variant 1, long non-coding RNA [NR_038303]
A_23_P165668	0.0323801	0.00196693	down	4.85628	-4.85628	-2.27985	2.03685	-0.243005	SLC35F5	solute carrier family 35, member F5 [Source:HGNC Symbol;Acc:HGNC:23617] [ENST00000498768]	GO:0006810|GO:0016021
A_32_P201212	0.0250122	0.000736538	down	3.26129	-3.26129	-1.70544	1.55311	-0.152331	CETN4P	Homo sapiens centrin EF-hand protein 4, pseudogene (CETN4P), non-coding RNA [NR_024041]
A_24_P925664	0.0290105	0.00128769	down	2.33547	-2.33547	-1.22371	1.16581	-0.0578985	MDM2	Homo sapiens MDM2 proto-oncogene, E3 ubiquitin protein ligase (MDM2), transcript variant 1, mRNA [NM_002392]	GO:0005515|GO:0071157|GO:0004842|GO:0034504|GO:0070301|GO:0016874|GO:0045202|GO:0071301|GO:0018205|GO:0042220|GO:0042802|GO:0009743|GO:0007173|GO:0042787|GO:0010039|GO:0032026|GO:0046677|GO:0031625|GO:0006977|GO:0071312|GO:0071391|GO:0043278|GO:0000122|GO:0007089|GO:0043234|GO:0045931|GO:0008543|GO:0045087|GO:0008270|GO:0005654|GO:0019899|GO:0045892|GO:0038095|GO:0045472|GO:0008284|GO:0016567|GO:…
A_23_P321920	0.0472918	0.00550566	down	3.89313	-3.89313	-1.96093	1.80972	-0.15121	CCL3L3	Homo sapiens chemokine (C-C motif) ligand 3-like 3 (CCL3L3), mRNA [NM_001001437]	GO:0008009|GO:0006955|GO:0008285|GO:0006954|GO:0060326|GO:0005576|GO:0005615
A_24_P911906	0.0333691	0.00213574	down	44.2105	-44.2105	-5.46632	4.66431	-0.802008	PCDH17	Homo sapiens protocadherin 17 (PCDH17), mRNA [NM_001040429]	GO:0005515|GO:0005886|GO:0005509|GO:0016021|GO:0007156
A_23_P82748	0.0491997	0.00613364	down	3.0292	-3.0292	-1.59894	1.43878	-0.160156	ENY2	Homo sapiens enhancer of yellow 2 homolog (Drosophila) (ENY2), transcript variant 1, mRNA [NM_020189]	GO:0016578|GO:0070390|GO:0006368|GO:0030374|GO:0006406|GO:0005643|GO:0000124|GO:0003713|GO:0006325|GO:0071819|GO:0045893|GO:0015031
A_23_P255601	0.0401	0.0035497	down	2.18014	-2.18014	-1.12442	1.0063	-0.118121	TMEM185A	Homo sapiens transmembrane protein 185A (TMEM185A), transcript variant 1, mRNA [NM_032508]	GO:0005515|GO:0016021|GO:0030425
A_24_P679796	0.0332828	0.00211475	down	2.02677	-2.02677	-1.01919	0.939383	-0.0798025
A_23_P306919	0.0168598	9.68268e-05	down	3.66945	-3.66945	-1.87556	1.83888	-0.0366828	CXorf40B	Homo sapiens chromosome X open reading frame 40B (CXorf40B), mRNA [NM_001013845]
A_23_P83463	0.0382441	0.00310557	down	2.11432	-2.11432	-1.0802	0.960166	-0.120029	2015-09-01	Homo sapiens 15 kDa selenoprotein (SEP15), transcript variant 1, mRNA [NM_004261]	GO:0008430|GO:0051084|GO:0005788|GO:0070062
A_24_P126682	0.0185727	0.000148343	down	3.46552	-3.46552	-1.79307	1.76691	-0.0261607	SMN2	Homo sapiens survival of motor neuron 2, centromeric (SMN2), transcript variant c, mRNA [NM_022877]	GO:0005515|GO:0000245|GO:0010467|GO:0030018|GO:0015030|GO:0003723|GO:0005634|GO:0034660|GO:0000387|GO:0042802|GO:0005829|GO:0007399|GO:0005737|GO:0032797|GO:0005654|GO:0005681|GO:0034719
A_23_P91870	0.0328354	0.00205276	down	2.52391	-2.52391	-1.33566	1.26758	-0.0680765	CHCHD6	Homo sapiens coiled-coil-helix-coiled-coil-helix domain containing 6 (CHCHD6), mRNA [NM_032343]	GO:0005739|GO:0005515|GO:0005743|GO:0042407|GO:0006974
A_24_P324084	0.0290872	0.0013269	down	2.22039	-2.22039	-1.15081	1.03326	-0.11755
A_24_P915300	0.0230086	0.000480344	down	10.6773	-10.6773	-3.41647	3.18292	-0.233545	SYDE2	Homo sapiens synapse defective 1, Rho GTPase, homolog 2 (C. elegans) (SYDE2), mRNA [NM_032184]	GO:0051056|GO:0007264|GO:0032862|GO:0005100|GO:0005829
A_23_P135357	0.0306958	0.00164116	down	1.53893	-1.53893	-0.621929	0.550196	-0.0717338	RNMTL1	Homo sapiens RNA methyltransferase like 1 (RNMTL1), mRNA [NM_018146]	GO:0005739|GO:0001510|GO:0006364|GO:0008173
A_23_P436476	0.03867	0.00319858	down	3.71595	-3.71595	-1.89373	1.83122	-0.0625133	RBM34	Homo sapiens RNA binding motif protein 34 (RBM34), transcript variant 1, mRNA [NM_015014]	GO:0000166|GO:0005730|GO:0005634
A_23_P424316	0.0416169	0.00397133	down	6.70214	-6.70214	-2.74462	2.62435	-0.120274	TCF20	Homo sapiens transcription factor 20 (AR1) (TCF20), transcript variant 1, mRNA [NM_005650]	GO:0006355|GO:0003713|GO:0008270|GO:0005654|GO:0005634|GO:0003677|GO:0006351
A_24_P937691	0.0450307	0.00484777	down	5.63749	-5.63749	-2.49505	2.39633	-0.0987275	EXPH5	Homo sapiens exophilin 5 (EXPH5), mRNA [NM_015065]	GO:0045921|GO:0017137|GO:0071985|GO:0050714|GO:0003334|GO:0006886|GO:0005768
A_23_P112061	0.0290872	0.00132411	down	3.53337	-3.53337	-1.82104	1.68405	-0.136996	HGSNAT	Homo sapiens heparan-alpha-glucosaminide N-acetyltransferase (HGSNAT), mRNA [NM_152419]	GO:0015019|GO:0016746|GO:0005975|GO:0009405|GO:0006027|GO:0007041|GO:0044281|GO:0016021|GO:0005765|GO:0051259|GO:0030203
A_24_P115511	0.0169161	9.8797e-05	down	2.93081	-2.93081	-1.5513	1.4966	-0.0547034	RAB14	Homo sapiens RAB14, member RAS oncogene family (RAB14), mRNA [NM_016322]	GO:0005515|GO:0048471|GO:0005886|GO:0042175|GO:0032456|GO:0003924|GO:0009790|GO:0005765|GO:0005764|GO:0006886|GO:0043231|GO:0005829|GO:0090387|GO:0032880|GO:0005622|GO:0030670|GO:0061024|GO:0032482|GO:0016192|GO:0030140|GO:0030659|GO:0070062|GO:0005791|GO:0005794|GO:0005795|GO:0005770|GO:0046907|GO:0072372|GO:0005525|GO:0006895|GO:0045335|GO:0006184|GO:0031489|GO:0000139|GO:0008543|GO:0031901|GO:…
A_24_P322966	0.0437049	0.00439783	down	4.82633	-4.82633	-2.27093	2.06069	-0.21024	RBMX2	Homo sapiens RNA binding motif protein, X-linked 2 (RBMX2), mRNA [NM_016024]	GO:0005515|GO:0000166
A_23_P163428	0.0462754	0.00522144	down	1.9662	-1.9662	-0.975407	0.831934	-0.143473	PPCDC	Homo sapiens phosphopantothenoylcysteine decarboxylase (PPCDC), transcript variant 1, mRNA [NM_021823]	GO:0015939|GO:0006766|GO:0006767|GO:0015937|GO:0009108|GO:0044281|GO:0005829|GO:0004633
A_23_P149724	0.0445109	0.00466848	down	1.86871	-1.86871	-0.902044	0.818328	-0.0837154	NUCKS1	Homo sapiens nuclear casein kinase and cyclin-dependent kinase substrate 1 (NUCKS1), mRNA [NM_022731]	GO:0005737|GO:0005634
A_24_P152404	0.0278581	0.00106909	down	5.60185	-5.60185	-2.4859	2.41779	-0.0681098	C10orf76	chromosome 10 open reading frame 76 [Source:HGNC Symbol;Acc:HGNC:25788] [ENST00000311122]	GO:0016021
A_24_P235360	0.0401	0.00354609	down	2.2911	-2.2911	-1.19604	1.06151	-0.134533	PINX1	Homo sapiens PIN2/TERF1 interacting, telomerase inhibitor 1 (PINX1), transcript variant 1, mRNA [NM_017884]	GO:0051974|GO:0005515|GO:0000781|GO:0010521|GO:0008285|GO:0005730|GO:0005819|GO:0005634|GO:0000228|GO:0051972|GO:0043231|GO:0005739|GO:0005737|GO:0000777|GO:0000776|GO:0005654|GO:0007080|GO:0007004|GO:0070034
A_23_P83234	0.0409829	0.00378979	down	2.16629	-2.16629	-1.11522	0.976322	-0.138903	ZBTB6	Homo sapiens zinc finger and BTB domain containing 6 (ZBTB6), mRNA [NM_006626]	GO:0006355|GO:0005634|GO:0003677|GO:0046872|GO:0006351
A_23_P34606	0.0286932	0.0012345	down	2.48458	-2.48458	-1.313	1.21234	-0.10066	MTOR	Homo sapiens mechanistic target of rapamycin (serine/threonine kinase) (MTOR), mRNA [NM_004958]	GO:0045859|GO:0001156|GO:0005515|GO:0016242|GO:0010831|GO:0005765|GO:0005764|GO:0007281|GO:0031529|GO:0034605|GO:0046889|GO:0030163|GO:0046777|GO:0032314|GO:0031931|GO:0007173|GO:0018105|GO:0030838|GO:0016301|GO:0032956|GO:0018107|GO:0031669|GO:0046983|GO:0043025|GO:0031932|GO:0031929|GO:0005979|GO:0019904|GO:0006950|GO:0016310|GO:0045792|GO:0008543|GO:0045087|GO:0005789|GO:0010507|GO:0016049|GO:…
A_23_P63205	0.0460315	0.00515058	down	1.77926	-1.77926	-0.831275	0.706698	-0.124577	DR1	Homo sapiens down-regulator of transcription 1, TBP-binding (negative cofactor 2) (DR1), mRNA [NM_001938]	GO:0005515|GO:0046982|GO:0003714|GO:0006325|GO:0005634|GO:0000122|GO:0003677|GO:0006351|GO:0043565|GO:0043966|GO:0005671|GO:0017025|GO:0008134
A_24_P170234	0.026954	0.000963557	down	7.3427	-7.3427	-2.87631	2.56089	-0.315417	RNF148	Homo sapiens ring finger protein 148 (RNF148), mRNA [NM_198085]	GO:0008270|GO:0016021
A_24_P268015	0.0446032	0.00471063	down	10.122	-10.122	-3.33942	3.07572	-0.263698	MEAF6	Homo sapiens MYST/Esa1-associated factor 6 (MEAF6), transcript variant 1, mRNA [NM_022756]	GO:0005515|GO:0070776|GO:0005813|GO:0006355|GO:0005730|GO:0006325|GO:0006351|GO:0043981|GO:0005737|GO:0043983|GO:0043982|GO:0043984|GO:0043968|GO:0035267|GO:0044154|GO:0005654
A_23_P357929	0.0354614	0.00250972	down	2.48615	-2.48615	-1.31391	1.22795	-0.0859637	SLC35D1	Homo sapiens solute carrier family 35 (UDP-GlcA/UDP-GalNAc transporter), member D1 (SLC35D1), mRNA [NM_015139]	GO:0030206|GO:0006805|GO:0052695|GO:0005461|GO:0048706|GO:0005789|GO:0008643|GO:0006065|GO:0044281|GO:0016021|GO:0055085|GO:0015787
A_32_P58425	0.0497303	0.0062864	down	3.00321	-3.00321	-1.58651	1.41108	-0.175424	PHF13	Homo sapiens PHD finger protein 13 (PHF13), mRNA [NM_153812]	GO:0007076|GO:0007059|GO:0003682|GO:0008270|GO:0005654|GO:0005634|GO:0035064|GO:0000278|GO:0051301|GO:0016568
A_23_P115046	0.0291678	0.00133939	down	2.17111	-2.17111	-1.11843	1.02411	-0.09432	EIF2B3	Homo sapiens eukaryotic translation initiation factor 2B, subunit 3 gamma, 58kDa (EIF2B3), transcript variant 1, mRNA [NM_020365]	GO:0005515|GO:0005851|GO:0010467|GO:0051716|GO:0009408|GO:0016779|GO:0043434|GO:0003743|GO:0006412|GO:0006413|GO:0005829|GO:0009749|GO:0043547|GO:0005085|GO:0032057|GO:0005737|GO:0014003|GO:0044267|GO:0008135
A_24_P156922	0.0486909	0.00593519	down	6.46408	-6.46408	-2.69245	2.41531	-0.27714	SCP2	Homo sapiens sterol carrier protein 2 (SCP2), transcript variant 2, mRNA [NM_001007098]	GO:0005515|GO:0006694|GO:0006701|GO:0005782|GO:0006699|GO:0033814|GO:0044281|GO:0043231|GO:0005739|GO:0036042|GO:0045940|GO:0005737|GO:0032959|GO:0015914|GO:0015485|GO:0070538|GO:0007031|GO:0008206|GO:0000062|GO:0044255|GO:0032385|GO:0070062|GO:0005777|GO:0005102|GO:0036109|GO:0072659|GO:0033559|GO:0043234|GO:0008526|GO:0016020|GO:0006869|GO:0005654|GO:0033540
A_23_P13150	0.0324287	0.00197397	down	2.04598	-2.04598	-1.03279	0.89893	-0.133862	C11orf71	Homo sapiens chromosome 11 open reading frame 71 (C11orf71), transcript variant 1, mRNA [NM_001271562]
A_23_P410587	0.0293659	0.00139263	down	1.70957	-1.70957	-0.773636	0.741908	-0.0317281	JADE1	Homo sapiens jade family PHD finger 1 (JADE1), transcript variant 2, mRNA [NM_024900]	GO:0005515|GO:0001105|GO:0030308|GO:0005886|GO:0006325|GO:0006950|GO:0006915|GO:2000134|GO:0005634|GO:0006351|GO:0045171|GO:0043981|GO:0043983|GO:0005737|GO:0043982|GO:0043966|GO:0043984|GO:0045944|GO:0000123|GO:0005654|GO:0008270
A_23_P91783	0.0346921	0.00235852	down	1.39453	-1.39453	-0.479777	0.434346	-0.045431	PRR5-ARHGAP8	Homo sapiens PRR5-ARHGAP8 readthrough (PRR5-ARHGAP8), mRNA [NM_181334]
A_23_P391506	0.0190825	0.000230329	down	1.99364	-1.99364	-0.995402	0.958808	-0.0365938	IVNS1ABP	Homo sapiens influenza virus NS1A binding protein (IVNS1ABP), mRNA [NM_006469]	GO:0008380|GO:0005667|GO:0005737|GO:0016032|GO:0005681|GO:0005654|GO:2001243|GO:0015629|GO:0009615|GO:0006383
A_23_P319682	0.0424726	0.00411362	down	2.15031	-2.15031	-1.10454	0.996385	-0.108157	ACTL9	Homo sapiens actin-like 9 (ACTL9), mRNA [NM_178525]	GO:0005737|GO:0005856
A_24_P354468	0.0173296	0.000105567	down	2.40044	-2.40044	-1.2633	1.22565	-0.0376501	H2AFZ	Homo sapiens H2A histone family, member Z (H2AFZ), mRNA [NM_002106]	GO:0005515|GO:0001740|GO:0046982|GO:0005719|GO:0031492|GO:0005634|GO:0000978|GO:0000979|GO:0031490|GO:0005720|GO:0071392|GO:0045944|GO:0000980|GO:0000786|GO:0070062
A_24_P115621	0.0397543	0.00344403	down	2.39567	-2.39567	-1.26043	1.13927	-0.121152	EIF4EBP2	Homo sapiens eukaryotic translation initiation factor 4E binding protein 2 (EIF4EBP2), mRNA [NM_004096]	GO:0008286|GO:0005515|GO:0019933|GO:0008190|GO:0045947|GO:0006412
A_23_P163496	0.0441552	0.00455274	down	1.44399	-1.44399	-0.530065	0.507896	-0.0221685	MRPS34	Homo sapiens mitochondrial ribosomal protein S34 (MRPS34), transcript variant 2, mRNA [NM_023936]	GO:0070124|GO:0005739|GO:0070125|GO:0070126|GO:0032543|GO:0006996|GO:0005743|GO:0005840
A_23_P138023	0.020011	0.000258093	down	4.50144	-4.50144	-2.17039	2.15916	-0.0112238	APITD1	Homo sapiens apoptosis-inducing, TAF9-like domain 1 (APITD1), transcript variant B, non-coding RNA [NR_036462]	GO:0005515|GO:0071821|GO:0046982|GO:0006334|GO:0003677|GO:0006974|GO:0043240|GO:0005829|GO:0034080|GO:0007067|GO:0003690|GO:0006281|GO:0000712|GO:0003682|GO:0031398|GO:0000777|GO:0031297|GO:0005654|GO:0000278|GO:0051301
A_23_P162945	0.0485504	0.00587914	down	1.6681	-1.6681	-0.738207	0.643364	-0.0948423	SRP54	Homo sapiens signal recognition particle 54kDa (SRP54), transcript variant 1, mRNA [NM_003136]	GO:0005786|GO:0010467|GO:0006617|GO:0006616|GO:0042493|GO:0030942|GO:0006614|GO:0008312|GO:0003924|GO:0005730|GO:0005634|GO:0005525|GO:0045047|GO:0006412|GO:0005829|GO:0005737|GO:0016607|GO:0008144|GO:0043021|GO:0019003|GO:0044267
A_23_P144348	0.0406058	0.00370193	down	22.4537	-22.4537	-4.48888	4.05419	-0.434689	SLIT2	Homo sapiens slit homolog 2 (Drosophila) (SLIT2), transcript variant 1, mRNA [NM_004787]	GO:0001656|GO:0005515|GO:0001657|GO:0090260|GO:0071676|GO:0030308|GO:0048846|GO:0005615|GO:0048495|GO:0071672|GO:0042803|GO:0042802|GO:0016337|GO:0070100|GO:0007411|GO:0030837|GO:0070062|GO:0021972|GO:0030336|GO:0009986|GO:0005509|GO:0043394|GO:0060763|GO:0061364|GO:0001701|GO:0021836|GO:0035385|GO:0043086|GO:0051414|GO:0021834|GO:0010596|GO:0008045|GO:0045499|GO:0043237|GO:0090024|GO:0050772|GO:…
A_24_P924739	0.0288531	0.00126311	down	1.92958	-1.92958	-0.948288	0.890593	-0.0576957
A_24_P156757	0.0398202	0.0034619	down	17.1532	-17.1532	-4.10041	3.37776	-0.722645	MYCL	Homo sapiens v-myc avian myelocytomatosis viral oncogene lung carcinoma derived homolog (MYCL), transcript variant 3, mRNA [NM_005376]	GO:0006355|GO:0003700|GO:0046983|GO:0005634|GO:0003677
A_24_P330668	0.0408298	0.00373904	down	2.57288	-2.57288	-1.36338	1.14721	-0.216171	UBFD1	Homo sapiens ubiquitin family domain containing 1 (UBFD1), mRNA [NM_019116]
A_24_P192262	0.0286932	0.0012326	down	2.34648	-2.34648	-1.2305	1.07724	-0.153252	RALA	Homo sapiens v-ral simian leukemia viral oncogene homolog A (ras related) (RALA), mRNA [NM_005402]	GO:0005515|GO:0005886|GO:0003924|GO:0051491|GO:0007265|GO:0030139|GO:0006887|GO:0032154|GO:0000910|GO:0006935|GO:0051665|GO:0017157|GO:0061024|GO:0016032|GO:0051117|GO:0030659|GO:0031625|GO:0070062|GO:0048011|GO:0009986|GO:0031532|GO:0030496|GO:0005525|GO:0006184|GO:0007165|GO:0017022|GO:0031755|GO:0019003|GO:0005925
A_32_P156746	0.0467838	0.00537559	down	6.07776	-6.07776	-2.60354	2.5183	-0.0852426
A_32_P1516	0.0379868	0.00300392	down	5.16648	-5.16648	-2.36918	2.18104	-0.188146	SH3D19	SH3 domain containing 19 [Source:HGNC Symbol;Acc:HGNC:30418] [ENST00000604922]	GO:0005515|GO:0051044|GO:0005794|GO:0005886|GO:0022604|GO:0007010|GO:0006892|GO:0061024|GO:0005654|GO:0070064|GO:0005829
A_24_P18802	0.049369	0.00618479	down	1.79377	-1.79377	-0.842993	0.769311	-0.0736818	VPS18	Homo sapiens vacuolar protein sorting 18 homolog (S. cerevisiae) (VPS18), mRNA [NM_020857]	GO:0005515|GO:0019905|GO:0030897|GO:0005770|GO:0005884|GO:0035542|GO:0003779|GO:0046718|GO:0005765|GO:0005764|GO:0006886|GO:0046872|GO:0006904|GO:0031902|GO:0007032|GO:0030674|GO:0007040|GO:0005769|GO:0005768
A_23_P146798	0.0369838	0.00280137	down	2.38152	-2.38152	-1.25188	1.15641	-0.0954727	SEPHS2	Homo sapiens selenophosphate synthetase 2 (SEPHS2), mRNA [NM_012248]	GO:0016310|GO:0004756|GO:0016260|GO:0005575|GO:0005524
A_23_P118571	0.022917	0.000469248	down	518.657	-518.657	-9.01864	8.38071	-0.637927	SOST	Homo sapiens sclerostin (SOST), mRNA [NM_025237]	GO:0005515|GO:0005794|GO:0005578|GO:0005576|GO:0005615|GO:0009612|GO:0030514|GO:0031012|GO:2000054|GO:0030279|GO:0031333|GO:0001503|GO:0071374|GO:0045893|GO:0016055|GO:0090090|GO:0008201|GO:0008134
A_23_P138725	0.0478209	0.00568363	down	3.35766	-3.35766	-1.74746	1.51886	-0.228594	MARVELD1	Homo sapiens MARVEL domain containing 1 (MARVELD1), mRNA [NM_031484]	GO:0007049|GO:0005737|GO:0005886|GO:0005634|GO:0016021|GO:0005856
A_23_P216779	0.0281382	0.00112689	down	163.477	-163.477	-7.35295	6.71427	-0.638681	NTRK2	Homo sapiens neurotrophic tyrosine kinase, receptor, type 2 (NTRK2), transcript variant b, mRNA [NM_001007097]	GO:0035584|GO:0048709|GO:0010996|GO:0060291|GO:2000811|GO:0042803|GO:0043524|GO:0032314|GO:0046777|GO:0045211|GO:0071356|GO:0009416|GO:0007612|GO:0005791|GO:0048786|GO:0048403|GO:0009986|GO:0007616|GO:0051968|GO:0007568|GO:0046548|GO:0046928|GO:0018108|GO:0014068|GO:0060076|GO:0043235|GO:0046875|GO:0005887|GO:0010976|GO:0060175|GO:0050773|GO:0048935|GO:0007623|GO:0050772|GO:0010008|GO:0007631|GO:…
A_24_P354954	0.0359355	0.0026312	down	3.64198	-3.64198	-1.86472	1.72712	-0.1376	CCDC126	Homo sapiens coiled-coil domain containing 126 (CCDC126), mRNA [NM_138771]	GO:0030144|GO:0016020|GO:0005576|GO:0006487
A_23_P141965	0.0286782	0.00120874	down	1.64854	-1.64854	-0.721188	0.654678	-0.0665099	HAUS8	Homo sapiens HAUS augmin-like complex, subunit 8 (HAUS8), transcript variant 1, mRNA [NM_033417]	GO:0051297|GO:0003674|GO:0007067|GO:0005813|GO:0005737|GO:0000922|GO:0005874|GO:0070652|GO:0051225|GO:0051301
A_23_P208768	0.0195067	0.000243665	down	1.72737	-1.72737	-0.788575	0.745427	-0.0431477	FCAR	Homo sapiens Fc fragment of IgA, receptor for (FCAR), transcript variant 1, mRNA [NM_002000]	GO:0006955|GO:0019862|GO:0005886|GO:0005887|GO:0005576
A_23_P36496	0.0155424	4.75208e-05	down	3.90783	-3.90783	-1.96637	1.93288	-0.0334895	RBMS1	Homo sapiens RNA binding motif, single stranded interacting protein 1 (RBMS1), transcript variant 1, mRNA [NM_016836]	GO:0006260|GO:0005515|GO:0006396|GO:0003690|GO:0003697|GO:0000166|GO:0003723|GO:0005634
A_24_P945365	0.0301511	0.00152408	down	2.98389	-2.98389	-1.57719	1.40504	-0.172154	PTGER3	Homo sapiens prostaglandin E receptor 3 (subtype EP3) (PTGER3), transcript variant 5, mRNA [NM_198715]	GO:0008219|GO:0005886|GO:0007200|GO:0005635|GO:0004957|GO:0007204|GO:0006351|GO:0031622|GO:0007186|GO:0005887|GO:0032496|GO:0001660|GO:0015701|GO:0007188|GO:0016021|GO:0004879|GO:0035810|GO:0030522
A_23_P71778	0.0359355	0.00263309	down	1.50702	-1.50702	-0.591703	0.533532	-0.0581708	LCN15	Homo sapiens lipocalin 15 (LCN15), mRNA [NM_203347]	GO:0006629|GO:0005215|GO:0036094|GO:0006810|GO:0005576
A_23_P47340	0.0396795	0.00342113	down	23.4268	-23.4268	-4.55009	3.83432	-0.715767	DSCAML1	Homo sapiens Down syndrome cell adhesion molecule like 1 (DSCAML1), mRNA [NM_020693]	GO:0005886|GO:0009986|GO:0001709|GO:0048704|GO:0007409|GO:0009953|GO:0007417|GO:0005615|GO:0042803|GO:0070593|GO:0007162|GO:0007420|GO:0016021|GO:0007156
A_24_P927404	0.0375037	0.00290041	down	4.14873	-4.14873	-2.05267	1.87623	-0.176445	XRCC6BP1	Homo sapiens XRCC6 binding protein 1, mRNA (cDNA clone IMAGE:5742519), complete cds. [BC033881]	GO:0004677|GO:0006508|GO:0006468|GO:0005958|GO:0006303|GO:0004222|GO:0046872
A_32_P104432	0.0304316	0.00158648	down	6.74343	-6.74343	-2.75348	2.59344	-0.160045	LINC00087	Homo sapiens long intergenic non-protein coding RNA 87 (LINC00087), long non-coding RNA [NR_024493]
A_23_P104116	0.0321205	0.00191941	down	3.53275	-3.53275	-1.82079	1.66976	-0.151027	RBM8A	Homo sapiens RNA binding motif protein 8A (RBM8A), mRNA [NM_005105]	GO:0008380|GO:0005515|GO:0010467|GO:0006369|GO:0006366|GO:0003723|GO:0031124|GO:0005634|GO:0071013|GO:0003729|GO:0006417|GO:0005829|GO:0005737|GO:0006406|GO:0016607|GO:0000166|GO:0000184|GO:0000381|GO:0000398|GO:0005654|GO:0035145
A_23_P59791	0.0384331	0.0031322	down	1.54465	-1.54465	-0.627278	0.534397	-0.0928812	LUC7L2	Homo sapiens LUC7-like 2 (S. cerevisiae) (LUC7L2), transcript variant 1, mRNA [NM_016019]	GO:0005515|GO:0016607|GO:0006376|GO:0019899|GO:0003729|GO:0005685
A_23_P23834	0.0188042	0.000198141	down	25.6046	-25.6046	-4.67833	4.50848	-0.169847	LGR6	Homo sapiens leucine-rich repeat containing G protein-coupled receptor 6 (LGR6), transcript variant 1, mRNA [NM_001017403]	GO:0005515|GO:0030335|GO:0005886|GO:0004930|GO:0090263|GO:0030177|GO:0031982|GO:0032588|GO:0005737|GO:0007186|GO:0005887|GO:0005654|GO:0016055|GO:0004888
A_23_P346086	0.0454551	0.0049633	down	7.94959	-7.94959	-2.99088	2.43254	-0.558337	TPM3	Homo sapiens tropomyosin 3 (TPM3), transcript variant Tpm3.7, mRNA [NM_001043352]	GO:0001725|GO:0005862|GO:0030049|GO:0002102|GO:0006928|GO:0003779|GO:0032154|GO:0005829|GO:0030426|GO:0003674|GO:0006936|GO:0031941|GO:0030863|GO:0005856|GO:0070062
A_23_P165201	0.0481367	0.00576775	down	2.92811	-2.92811	-1.54997	1.26883	-0.28114	PRODH2	Homo sapiens proline dehydrogenase (oxidase) 2 (PRODH2), mRNA [NM_021232]	GO:0010133|GO:0005743|GO:0004657|GO:0055114
A_24_P167806	0.0248994	0.000718387	down	6.1815	-6.1815	-2.62796	2.51228	-0.115678	IDH3A	Homo sapiens isocitrate dehydrogenase 3 (NAD+) alpha (IDH3A), mRNA [NM_005530]	GO:0005739|GO:0051287|GO:0006099|GO:0000287|GO:0004449|GO:0005975|GO:0005759|GO:0005634|GO:0044281|GO:0044237
A_32_P173481	0.0323747	0.00196407	down	2.03397	-2.03397	-1.0243	0.985003	-0.0392958	IK	Homo sapiens IK cytokine, down-regulator of HLA II (IK), mRNA [NM_006083]	GO:0005515|GO:0006955|GO:0007267|GO:0005730|GO:0005654|GO:0005615|GO:0042802
A_24_P273857	0.0450232	0.00483092	down	11.5709	-11.5709	-3.53243	2.82092	-0.711503	ZFPM2	Homo sapiens zinc finger protein, FOG family member 2 (ZFPM2), mRNA [NM_012082]	GO:0005515|GO:0030324|GO:0045599|GO:0005634|GO:0007506|GO:0005737|GO:0003221|GO:0045944|GO:0048568|GO:0001085|GO:0060548|GO:2000195|GO:0001105|GO:0003714|GO:0060412|GO:0000122|GO:0003677|GO:0001701|GO:0006351|GO:0001078|GO:0007596|GO:0003148|GO:0005654|GO:0008270|GO:0001570|GO:0045892|GO:2000020|GO:0008134
A_24_P133162	0.0440665	0.0045082	down	4.47234	-4.47234	-2.16103	1.97204	-0.188984	STPG1	Homo sapiens sperm-tail PG-rich repeat containing 1 (STPG1), transcript variant 3, mRNA [NM_178122]	GO:0005737|GO:0006915|GO:0005634
A_23_P48175	0.0266692	0.00093845	down	7.16386	-7.16386	-2.84074	2.65466	-0.186074	TMEM106C	Homo sapiens transmembrane protein 106C (TMEM106C), transcript variant 2, mRNA [NM_024056]	GO:0008150|GO:0003674|GO:0005789|GO:0016021|GO:0005575
A_23_P79217	0.0286932	0.0012206	down	1.71248	-1.71248	-0.776083	0.702082	-0.0740016	LCT	Homo sapiens lactase (LCT), mRNA [NM_002299]	GO:0017042|GO:0016324|GO:0016020|GO:0005886|GO:0005975|GO:0005887|GO:0009405|GO:0044245|GO:0000016|GO:0044281
A_24_P396650	0.0295696	0.00145018	down	4.00544	-4.00544	-2.00196	1.89026	-0.111699	RPS6KA1	Homo sapiens ribosomal protein S6 kinase, 90kDa, polypeptide 1 (RPS6KA1), transcript variant 1, mRNA [NM_002953]	GO:0005515|GO:2000491|GO:0034142|GO:0030307|GO:0045597|GO:0007268|GO:0005634|GO:0043620|GO:0051403|GO:0005829|GO:0043555|GO:0002756|GO:0005737|GO:0007411|GO:0045944|GO:0002755|GO:0043154|GO:0034138|GO:0043027|GO:0048011|GO:0043066|GO:0038124|GO:0000287|GO:0038123|GO:0034134|GO:0005819|GO:0002224|GO:0005524|GO:0007165|GO:0007049|GO:0004674|GO:0045087|GO:0035666|GO:0005654|GO:0004712|GO:0006468|GO:…
A_23_P321501	0.0401915	0.0035813	down	10.5649	-10.5649	-3.40121	2.94794	-0.453272	DHRS2	Homo sapiens dehydrogenase/reductase (SDR family) member 2 (DHRS2), transcript variant 1, mRNA [NM_182908]	GO:0043066|GO:0004090|GO:0008285|GO:0009636|GO:0005634|GO:0005635|GO:0005739|GO:0005737|GO:0005759|GO:0008207|GO:0034599|GO:0043011|GO:0070062|GO:0055114
A_24_P251866	0.0360516	0.00265301	down	1.77484	-1.77484	-0.827692	0.698166	-0.129526	ADAMTS2	Homo sapiens ADAM metallopeptidase with thrombospondin type 1 motif, 2 (ADAMTS2), transcript variant 2, mRNA [NM_021599]	GO:0030324|GO:0005578|GO:0005576|GO:0007283|GO:0016485|GO:0030198|GO:0030199|GO:0030574|GO:0006508|GO:0008270|GO:0043588|GO:0004222|GO:0008237
A_24_P289043	0.0454775	0.00496686	down	5.41786	-5.41786	-2.43772	1.93839	-0.499337		heterogeneous nuclear ribonucleoprotein A1 pseudogene 41 [Source:HGNC Symbol;Acc:HGNC:48770] [ENST00000397777]
A_23_P154306	0.0378366	0.00296274	down	3.01004	-3.01004	-1.58978	1.49955	-0.0902309	TANK	Homo sapiens TRAF family member-associated NFKB activator (TANK), transcript variant 1, mRNA [NM_004180]	GO:0005515|GO:0034142|GO:0007249|GO:0002224|GO:0046872|GO:0005829|GO:0002756|GO:0007165|GO:0005737|GO:0045087|GO:0035666|GO:0034138|GO:0031625
A_32_P205110	0.0226249	0.000449272	down	3.97634	-3.97634	-1.99144	1.97071	-0.0207307	FOXC1	Homo sapiens forkhead box C1 (FOXC1), mRNA [NM_001453]	GO:0005515|GO:0001657|GO:0003700|GO:0055010|GO:0044212|GO:0006366|GO:0001756|GO:0001654|GO:0000981|GO:0003705|GO:0048844|GO:0005634|GO:0007507|GO:0001541|GO:0005737|GO:0050880|GO:0014032|GO:0007219|GO:0045944|GO:0030199|GO:0042475|GO:0043010|GO:0030203|GO:0001945|GO:0048010|GO:0046620|GO:0008354|GO:0006355|GO:0000977|GO:0035050|GO:0008301|GO:0001228|GO:0003677|GO:0001701|GO:0060038|GO:0043565|GO:…
A_23_P207299	0.0289925	0.00128326	down	2.59525	-2.59525	-1.37587	1.34884	-0.027036	RNFT1	Homo sapiens ring finger protein, transmembrane 1 (RNFT1), mRNA [NM_016125]	GO:0008270|GO:0016021
A_23_P8848	0.0359355	0.0026318	down	1.74436	-1.74436	-0.802694	0.739552	-0.0631428	INTS9	Homo sapiens integrator complex subunit 9 (INTS9), transcript variant 1, mRNA [NM_018250]	GO:0005515|GO:0005737|GO:0032039|GO:0005654|GO:0016180
A_23_P4036	0.0314892	0.00178911	down	10.9881	-10.9881	-3.45787	3.23618	-0.221684	TEX2	Homo sapiens testis expressed 2 (TEX2), transcript variant 1, mRNA [NM_018469]	GO:0006665|GO:0007165|GO:0003674|GO:0016021
A_24_P49997	0.0232681	0.000535346	down	3.81728	-3.81728	-1.93255	1.75873	-0.173814	PFN3	Homo sapiens profilin 3 (PFN3), mRNA [NM_001029886]	GO:0005737|GO:0030036|GO:0005634|GO:0003779|GO:0005856|GO:0008289
A_24_P720495	0.025573	0.000819957	down	3.9485	-3.9485	-1.9813	1.82926	-0.152044
A_23_P330561	0.0254406	0.000795004	down	2.06406	-2.06406	-1.04549	0.972627	-0.0728612	MCEMP1	Homo sapiens mast cell-expressed membrane protein 1 (MCEMP1), mRNA [NM_174918]	GO:0016021
A_23_P17204	0.0361338	0.00267673	down	1.55695	-1.55695	-0.638727	0.632879	-0.0058473	ANAPC1	Homo sapiens anaphase promoting complex subunit 1 (ANAPC1), mRNA [NM_022662]	GO:0007094|GO:0007067|GO:0070979|GO:0005680|GO:0051437|GO:0005654|GO:0051436|GO:0000278|GO:0031145|GO:0051439|GO:0051301|GO:0005829
A_23_P128728	0.0284523	0.00117914	down	34.7862	-34.7862	-5.12045	5.02738	-0.0930683	ARG2	Homo sapiens arginase 2 (ARG2), mRNA [NM_001172]	GO:0005739|GO:0034641|GO:0001657|GO:0005759|GO:0006941|GO:0000050|GO:0006525|GO:0044281|GO:0004053|GO:0046872|GO:0006809
A_23_P106741	0.0429141	0.00420075	down	2.7825	-2.7825	-1.47638	1.3609	-0.115482	PSMD7	Homo sapiens proteasome (prosome, macropain) 26S subunit, non-ATPase, 7 (PSMD7), mRNA [NM_002811]	GO:0005515|GO:0002474|GO:0010467|GO:0090263|GO:0005634|GO:0044281|GO:0031145|GO:0042803|GO:0005829|GO:0034641|GO:0000082|GO:0016032|GO:0090090|GO:0070062|GO:0006977|GO:0000209|GO:0000502|GO:0043066|GO:0005838|GO:0006521|GO:0051437|GO:0042590|GO:0006915|GO:0042981|GO:0051436|GO:0051439|GO:0016020|GO:0002479|GO:0005654|GO:0000278
A_23_P363826	0.0173296	0.000109225	down	2.11703	-2.11703	-1.08204	1.042	-0.0400365	FBXO3	Homo sapiens F-box protein 3 (FBXO3), transcript variant 2, mRNA [NM_033406]	GO:0005515|GO:0005737|GO:0004842|GO:0016567|GO:0006508|GO:0005654
A_23_P143673	0.0356345	0.00256083	down	3.14582	-3.14582	-1.65344	1.51472	-0.138715	RASD2	Homo sapiens RASD family, member 2 (RASD2), mRNA [NM_014310]	GO:0051897|GO:0031681|GO:0005886|GO:0007264|GO:0003924|GO:0005525|GO:0006184|GO:0043949|GO:0001963|GO:0033235|GO:0007626|GO:0031397|GO:0031624
A_23_P126727	0.0458695	0.0051012	down	3.03525	-3.03525	-1.60181	1.40901	-0.192807	NOL9	Homo sapiens nucleolar protein 9 (NOL9), mRNA [NM_024654]	GO:0051731|GO:0016310|GO:0000460|GO:0016020|GO:0003723|GO:0005730|GO:0005524|GO:0000448
A_24_P405205	0.0351021	0.00243023	down	2.3247	-2.3247	-1.21704	1.13447	-0.0825755	ATP2B4	Homo sapiens ATPase, Ca++ transporting, plasma membrane 4 (ATP2B4), transcript variant 1, mRNA [NM_001001396]	GO:0005515|GO:0050998|GO:1900082|GO:0005516|GO:0030346|GO:0030018|GO:0005886|GO:0046872|GO:0055074|GO:0033138|GO:0034220|GO:0045019|GO:0097110|GO:2000481|GO:0006357|GO:0006874|GO:0030315|GO:0070885|GO:0055085|GO:0005524|GO:0010751|GO:0005388|GO:0043234|GO:0071872|GO:0016020|GO:0051001|GO:0007596|GO:0005887|GO:0005901|GO:0051599|GO:0008152|GO:0070588|GO:0017080
A_23_P315815	0.0456619	0.00499842	down	3.87462	-3.87462	-1.95405	1.83908	-0.114978	NRG1	Homo sapiens neuregulin 1 (NRG1), transcript variant HRG-gamma, mRNA [NM_004495]	GO:0060045|GO:0005515|GO:0043496|GO:0043497|GO:0031594|GO:0030307|GO:0055012|GO:0046579|GO:0030879|GO:0009790|GO:0005615|GO:0043624|GO:0007171|GO:0030297|GO:0030296|GO:0007173|GO:0014032|GO:0000165|GO:0060956|GO:0060379|GO:0051155|GO:0010667|GO:0055007|GO:0043125|GO:0003712|GO:0038127|GO:0045213|GO:0007416|GO:0005125|GO:2000727|GO:0045785|GO:0005176|GO:0008543|GO:0005887|GO:0045087|GO:0007422|GO:…
A_24_P200652	0.0165301	9.37265e-05	down	5.42012	-5.42012	-2.43832	2.38469	-0.0536372	C6orf62	Homo sapiens chromosome 6 open reading frame 62 (C6orf62), mRNA [NM_030939]	GO:0005622|GO:0008150|GO:0003674
A_32_P78816	0.0446778	0.0047507	down	2.65699	-2.65699	-1.40979	1.30179	-0.107999	PSPH	Homo sapiens phosphoserine phosphatase (PSPH), mRNA [NM_004577]	GO:0043005|GO:0000287|GO:0005509|GO:0008652|GO:0044281|GO:0033574|GO:0042803|GO:0004647|GO:0005829|GO:0009612|GO:0034641|GO:0005737|GO:0016311|GO:0031667|GO:0006564|GO:0006563
A_24_P924681	0.0483829	0.00582956	down	5.09692	-5.09692	-2.34963	1.95752	-0.392104	RAP2B	Homo sapiens RAP2B, member of RAS oncogene family (RAP2B), mRNA [NM_002886]	GO:0030336|GO:0032486|GO:0005886|GO:0061097|GO:0030033|GO:0019904|GO:0044291|GO:0030168|GO:0005525|GO:0005829|GO:0070527|GO:0006184|GO:0007165|GO:0016020|GO:0045121|GO:0005923|GO:0019003|GO:0055038|GO:0070062|GO:0031954
A_23_P159101	0.0223416	0.000408943	down	3.47185	-3.47185	-1.7957	1.6975	-0.0982046	SNRNP35	Homo sapiens small nuclear ribonucleoprotein 35kDa (U11/U12) (SNRNP35), transcript variant 2, mRNA [NM_022717]	GO:0008380|GO:0006397|GO:0000166|GO:0003723|GO:0005634|GO:0005689
A_24_P106910	0.0349685	0.00240951	down	5.50059	-5.50059	-2.45959	2.12206	-0.337522	PTCH1	Homo sapiens patched 1 (PTCH1), transcript variant 1a, mRNA [NM_001083602]	GO:0005515|GO:0035137|GO:0001658|GO:0050680|GO:0032403|GO:0005113|GO:0007224|GO:0043231|GO:0061005|GO:0071397|GO:0060644|GO:0016485|GO:0009887|GO:0051782|GO:0060603|GO:0032355|GO:0005794|GO:0030332|GO:0014069|GO:0001843|GO:0030496|GO:0072372|GO:0000122|GO:0001701|GO:0072203|GO:0060037|GO:0061053|GO:0005119|GO:0008544|GO:0007420|GO:0072001|GO:0060170|GO:0048471|GO:0005886|GO:0072661|GO:0021532|GO:…
A_32_P29759	0.0466149	0.0053259	down	2.19289	-2.19289	-1.13283	1.02498	-0.107857	IK	Homo sapiens IK cytokine, down-regulator of HLA II (IK), mRNA [NM_006083]	GO:0005515|GO:0006955|GO:0007267|GO:0005730|GO:0005654|GO:0005615|GO:0042802
A_32_P168202	0.0339392	0.00223574	down	6.75274	-6.75274	-2.75547	2.49836	-0.257111	HNRNPA1L2	Homo sapiens heterogeneous nuclear ribonucleoprotein A1-like 2 (HNRNPA1L2), transcript variant 1, mRNA [NM_001011724]	GO:0005737|GO:0000166|GO:0003723|GO:0000380|GO:0005681|GO:0051028
A_24_P384059	0.0404415	0.00365887	down	2.71951	-2.71951	-1.44335	1.20605	-0.237302		heterogeneous nuclear ribonucleoprotein A1 pseudogene 16 [Source:HGNC Symbol;Acc:HGNC:39134] [ENST00000575692]
A_23_P142969	0.0487493	0.0060019	down	2.24585	-2.24585	-1.16726	1.07022	-0.097041	ZNF2	Homo sapiens zinc finger protein 2 (ZNF2), transcript variant 1, mRNA [NM_021088]	GO:0006355|GO:0003700|GO:0008270|GO:0005634|GO:0003677|GO:0006351
A_24_P135242	0.0398202	0.0034662	down	2.52545	-2.52545	-1.33654	1.11216	-0.224377		ribosomal protein L7 pseudogene 32 [Source:HGNC Symbol;Acc:HGNC:35692] [ENST00000457119]
A_32_P191735	0.0429571	0.00422589	down	4.16158	-4.16158	-2.05713	1.66265	-0.39448		ie09h05.y5 HR85 islet Homo sapiens cDNA clone IMAGE:5086712 5', mRNA sequence [CK820941]
A_23_P57576	0.035919	0.00262402	down	1.51508	-1.51508	-0.59939	0.504079	-0.0953104	SULT4A1	Homo sapiens sulfotransferase family 4A, member 1 (SULT4A1), mRNA [NM_014351]	GO:0005515|GO:0008150|GO:0006805|GO:0050427|GO:0008146|GO:0044281|GO:0008202|GO:0005829
A_23_P159775	0.0335355	0.00216263	down	7.46756	-7.46756	-2.90064	2.77286	-0.127778	GABRE	Homo sapiens gamma-aminobutyric acid (GABA) A receptor, epsilon (GABRE), mRNA [NM_004961]	GO:0005230|GO:0030054|GO:0005887|GO:0004890|GO:0045211|GO:0034707|GO:0006810|GO:0007214|GO:0005254
A_23_P17575	0.0279608	0.00108868	down	1.79639	-1.79639	-0.8451	0.806338	-0.0387615	AHCY	Homo sapiens adenosylhomocysteinase (AHCY), transcript variant 1, mRNA [NM_000687]	GO:0043005|GO:0042470|GO:0001666|GO:0002439|GO:0006805|GO:0007584|GO:0005634|GO:0019510|GO:0044281|GO:0032259|GO:0042802|GO:0005829|GO:0004013|GO:0034641|GO:0005737|GO:0042745|GO:0000096|GO:0071268|GO:0030554|GO:0006730|GO:0033353|GO:0070062
A_24_P25054	0.0273285	0.00100089	down	7.2896	-7.2896	-2.86584	2.66756	-0.198277	HNRNPA1L2	Homo sapiens heterogeneous nuclear ribonucleoprotein A1-like 2 (HNRNPA1L2), transcript variant 1, mRNA [NM_001011724]	GO:0005737|GO:0000166|GO:0003723|GO:0000380|GO:0005681|GO:0051028
A_23_P166297	0.0335685	0.00216803	down	5.59109	-5.59109	-2.48313	2.32094	-0.162193	ABCG1	Homo sapiens ATP-binding cassette, sub-family G (WHITE), member 1 (ABCG1), transcript variant 5, mRNA [NM_207627]	GO:0005515|GO:0019534|GO:0005886|GO:0033993|GO:0017127|GO:0010872|GO:0044281|GO:0042803|GO:0010875|GO:0043231|GO:0005739|GO:0005543|GO:0015485|GO:0046983|GO:0009720|GO:0008203|GO:0042987|GO:0042632|GO:0033344|GO:0006355|GO:0005794|GO:0010033|GO:0046982|GO:0010745|GO:0043691|GO:0005548|GO:0055085|GO:0005524|GO:0010887|GO:0055099|GO:0033700|GO:0043531|GO:0034374|GO:0000139|GO:0005887|GO:0034041|GO:…
A_32_P227400	0.0235943	0.00058508	down	2.30005	-2.30005	-1.20166	1.08149	-0.120178
A_24_P325035	0.0442435	0.00456618	down	1.61904	-1.61904	-0.695135	0.661257	-0.0338774	ZNF121	zinc finger protein 121 [Source:HGNC Symbol;Acc:HGNC:12904] [ENST00000586602]	GO:0006355|GO:0003700|GO:0005634|GO:0003677|GO:0046872|GO:0006351
A_23_P151870	0.0241005	0.000624645	down	4.21259	-4.21259	-2.07471	1.98313	-0.0915818	GLCE	Homo sapiens glucuronic acid epimerase (GLCE), mRNA [NM_015554]	GO:0005794|GO:0005975|GO:0047464|GO:0015012|GO:0044281|GO:0006024|GO:0000139|GO:0009405|GO:0016857|GO:0050379|GO:0016021|GO:0030203|GO:0030210
A_32_P192430	0.0333159	0.00212253	down	3.24278	-3.24278	-1.69723	1.50978	-0.187447	CKS1B	Homo sapiens CDC28 protein kinase regulatory subunit 1B (CKS1B), transcript variant 1, mRNA [NM_001826]	GO:0005515|GO:0000082|GO:0008283|GO:0016538|GO:0005654|GO:0000079|GO:0000278|GO:0051301
A_32_P76255	0.0452477	0.00489913	down	9.06346	-9.06346	-3.18006	2.83501	-0.345048	LOC101927765	Homo sapiens uncharacterized LOC101927765 (LOC101927765), transcript variant 2, long non-coding RNA [NR_125962]
A_23_P214281	0.0409589	0.00377918	down	6.44093	-6.44093	-2.68727	2.39825	-0.289018	PAQR8	Homo sapiens progestin and adipoQ receptor family member VIII (PAQR8), mRNA [NM_133367]	GO:0048477|GO:0005886|GO:0043401|GO:0003707|GO:0007275|GO:0016021|GO:0048545|GO:0005496
A_24_P204204	0.0397868	0.00344832	down	2.85618	-2.85618	-1.51409	1.33314	-0.180948		voltage-dependent anion channel 3 pseudogene 1 [Source:HGNC Symbol;Acc:HGNC:20722] [ENST00000604654]
A_32_P216426	0.0229293	0.00047094	down	4.16311	-4.16311	-2.05766	1.9253	-0.132363	HNRNPA1L2	Homo sapiens heterogeneous nuclear ribonucleoprotein A1-like 2 (HNRNPA1L2), transcript variant 1, mRNA [NM_001011724]	GO:0005737|GO:0000166|GO:0003723|GO:0000380|GO:0005681|GO:0051028
A_23_P317056	0.0176011	0.000115518	down	5.17538	-5.17538	-2.37167	2.24632	-0.125345	ND6	mitochondrially encoded NADH dehydrogenase 6 [Source:HGNC Symbol;Acc:HGNC:7462] [ENST00000361681]
A_23_P205789	0.0333691	0.00213577	down	4.3039	-4.3039	-2.10564	1.91159	-0.194052	GABPB1	Homo sapiens GA binding protein transcription factor, beta subunit 1 (GABPB1), transcript variant gamma-1, mRNA [NM_002041]	GO:0005515|GO:0006996|GO:0003700|GO:0046982|GO:0044212|GO:0006357|GO:0045944|GO:0005654|GO:0005634|GO:0007005|GO:0006351
A_32_P42780	0.0339392	0.00222466	down	4.34911	-4.34911	-2.12072	1.92045	-0.20027	ZNF271P	Homo sapiens zinc finger protein 271, pseudogene (ZNF271P), transcript variant 1, non-coding RNA [NR_024565]
A_23_P154315	0.0418396	0.00400649	down	4.05546	-4.05546	-2.01986	1.98764	-0.0322205	MRPS9	Homo sapiens mitochondrial ribosomal protein S9 (MRPS9), mRNA [NM_182640]	GO:0070124|GO:0005739|GO:0005515|GO:0070125|GO:0070126|GO:0032543|GO:0006996|GO:0003735|GO:0042769|GO:0005743|GO:0005730|GO:0005763
A_24_P254355	0.0404145	0.00364579	down	1.47759	-1.47759	-0.563243	0.486554	-0.0766888	AIRE	autoimmune regulator [Source:HGNC Symbol;Acc:HGNC:360] [ENST00000397994]	GO:0005515|GO:0006355|GO:0000977|GO:0044212|GO:0005634|GO:0001228|GO:0045182|GO:0006351|GO:0006417|GO:0042802|GO:0042393|GO:0005737|GO:0006955|GO:0045944|GO:0003682|GO:0006959|GO:0008270|GO:0045893
A_23_P53057	0.027434	0.00101193	down	4.50889	-4.50889	-2.17277	2.12783	-0.0449451	ZNF215	Homo sapiens zinc finger protein 215 (ZNF215), mRNA [NM_013250]	GO:0003700|GO:0006366|GO:0006357|GO:0000981|GO:0005634|GO:0003677|GO:0046872
A_23_P339773	0.0310582	0.00169428	down	1.4555	-1.4555	-0.541513	0.465523	-0.0759904	TPRG1L	Homo sapiens tumor protein p63 regulated 1-like (TPRG1L), mRNA [NM_182752]	GO:0008150|GO:0003674|GO:0030054|GO:0070062|GO:0042802|GO:0008021
A_23_P347059	0.0225108	0.000437881	down	4.18493	-4.18493	-2.0652	2.027	-0.038201	MOB1B	Homo sapiens MOB kinase activator 1B (MOB1B), transcript variant 2, mRNA [NM_173468]	GO:0005515|GO:0019209|GO:0005737|GO:0046777|GO:0005634|GO:0035329|GO:0019900|GO:0046872|GO:0070062|GO:0042327|GO:0005829
A_24_P323916	0.0436773	0.00439029	down	1.91975	-1.91975	-0.940917	0.831649	-0.109268
A_24_P226241	0.0486988	0.00597273	down	3.92438	-3.92438	-1.97246	1.62124	-0.351225	LIX1	Homo sapiens Lix1 homolog (chicken) (LIX1), mRNA [NM_153234]
A_32_P126222	0.0457674	0.00504752	down	19.1353	-19.1353	-4.25816	3.58156	-0.676598
A_24_P362646	0.0399028	0.0034838	down	2.74317	-2.74317	-1.45585	1.26156	-0.194291	TXNDC9	Homo sapiens thioredoxin domain containing 9 (TXNDC9), mRNA [NM_005783]	GO:0005515|GO:0008150|GO:0005813|GO:0005737|GO:0030496|GO:0045454|GO:0005634|GO:0005575
A_24_P67375	0.0190742	0.000218746	down	5.5453	-5.5453	-2.47127	2.30682	-0.164448	TPMT	Homo sapiens thiopurine S-methyltransferase (TPMT), mRNA [NM_000367]	GO:0006139|GO:0006805|GO:0008119|GO:0044281|GO:0032259|GO:0070062|GO:0005829
A_23_P31407	0.0483829	0.0058277	down	2.70376	-2.70376	-1.43497	1.22429	-0.210681	AGR2	Homo sapiens anterior gradient 2 (AGR2), mRNA [NM_006408]	GO:0070254|GO:0005739|GO:0005515|GO:0002162|GO:0005783|GO:0005576|GO:0060480
A_24_P366495	0.0261068	0.000875457	down	1.52273	-1.52273	-0.606663	0.548499	-0.0581643
A_23_P101246	0.0191785	0.000233822	down	4.66765	-4.66765	-2.2227	2.10221	-0.120488	VSIG10L	Homo sapiens V-set and immunoglobulin domain containing 10 like (VSIG10L), mRNA [NM_001163922]	GO:0016021
A_32_P194312	0.0448015	0.00477964	down	27.1782	-27.1782	-4.76438	4.00457	-0.759806	SDK2	Homo sapiens sidekick cell adhesion molecule 2 (SDK2), mRNA [NM_001144952]	GO:0016021|GO:0007155
A_32_P132206	0.0481661	0.00577716	down	5.28564	-5.28564	-2.40208	2.20191	-0.200171	USP18	Homo sapiens ubiquitin specific peptidase 18 (USP18), mRNA [NM_017414]	GO:0005515|GO:0004197|GO:0019785|GO:0016579|GO:0060337|GO:0004843|GO:0060338|GO:0061136|GO:0019221|GO:0043161|GO:0005634|GO:0005829
A_24_P922606	0.0327996	0.0020363	down	3.43678	-3.43678	-1.78106	1.59866	-0.182397	NUP160	Homo sapiens nucleoporin 160kDa (NUP160), mRNA [NM_015231]	GO:0005515|GO:0007077|GO:0010467|GO:0005975|GO:0019083|GO:0019221|GO:0019058|GO:0044281|GO:0005635|GO:0015031|GO:0055085|GO:0010827|GO:0005829|GO:0008645|GO:0006406|GO:0015758|GO:0005487|GO:0005643|GO:0031080|GO:0009405|GO:0016032|GO:0000776|GO:0000278
A_23_P211864	0.0487785	0.00602601	down	3.37142	-3.37142	-1.75336	1.52217	-0.231191	RPP14	Homo sapiens ribonuclease P/MRP 14kDa subunit (RPP14), transcript variant 2, mRNA [NM_007042]	GO:0004526|GO:0003723|GO:0005634|GO:0008033
A_24_P930276	0.0441425	0.00453434	down	31.8054	-31.8054	-4.9912	4.0009	-0.9903	NFE2L1	Homo sapiens NRF1 protein (NRF1) mRNA. [L24123]	GO:0003712|GO:0001190|GO:0003700|GO:0006366|GO:0001205|GO:0005634|GO:0009653|GO:0006783|GO:0006954|GO:0045944|GO:0030218|GO:0005789|GO:0000980|GO:0034599|GO:0016021
A_23_P75330	0.0466187	0.00532746	down	2.55654	-2.55654	-1.35419	1.19585	-0.158341	HNRNPF	Homo sapiens heterogeneous nuclear ribonucleoprotein F (HNRNPF), transcript variant 3, mRNA [NM_004966]	GO:0005515|GO:0008380|GO:0006396|GO:0010467|GO:0003727|GO:0003723|GO:0005634|GO:0071013|GO:0000166|GO:0016020|GO:0000398|GO:0005654|GO:0043484
A_23_P349406	0.0190742	0.000222306	down	2.97663	-2.97663	-1.57368	1.4873	-0.0863787	RIMKLA	Homo sapiens ribosomal modification protein rimK-like family member A (RIMKLA), mRNA [NM_173642]	GO:0005737|GO:0072590|GO:0005524|GO:0046872|GO:0006464
A_32_P206618	0.0477394	0.00564695	down	2.45412	-2.45412	-1.29521	1.11685	-0.178353	lnc-RHOG-2	602971010F1 NIH_MGC_12 Homo sapiens cDNA clone IMAGE:5110226 5', mRNA sequence [BI260813]
A_23_P317465	0.0346921	0.00235933	down	5.6672	-5.6672	-2.50264	2.43937	-0.0632623	RAB8B	Homo sapiens RAB8B, member RAS oncogene family (RAB8B), mRNA [NM_016530]	GO:0005515|GO:0048471|GO:0009306|GO:0005886|GO:0003924|GO:0045046|GO:0006904|GO:0005739|GO:0051286|GO:0048210|GO:0019882|GO:0017157|GO:0030670|GO:0051461|GO:0032482|GO:0030140|GO:0005778|GO:0070062|GO:0030911|GO:0032869|GO:0005102|GO:0005525|GO:0072659|GO:0016079|GO:0008021|GO:0045335|GO:0006184|GO:0042384|GO:0031346|GO:0019003|GO:0005768|GO:0030667|GO:0034332
A_32_P122891	0.0357237	0.00258242	down	3.30461	-3.30461	-1.72448	1.56419	-0.16029	RUVBL1	RuvB-like AAA ATPase 1 [Source:HGNC Symbol;Acc:HGNC:10474] [ENST00000585057]	GO:0005515|GO:0006325|GO:0005634|GO:0007283|GO:0000812|GO:0016363|GO:0043231|GO:0005737|GO:0071339|GO:0035267|GO:0032508|GO:0016887|GO:0070062|GO:0005794|GO:0005815|GO:0006357|GO:0006334|GO:0006310|GO:0005524|GO:0003678|GO:0006351|GO:0034080|GO:0031011|GO:0007067|GO:0006281|GO:0016020|GO:0043967|GO:0043968|GO:0005654|GO:0040008|GO:0051301
A_24_P128001	0.0266406	0.000934228	down	5.36409	-5.36409	-2.42333	2.14366	-0.279672	ZNF395	Homo sapiens zinc finger protein 395 (ZNF395), mRNA [NM_018660]	GO:0006355|GO:0005737|GO:0005634|GO:0000978|GO:0003677|GO:0046872|GO:0006351
A_23_P165927	0.0496116	0.00625311	down	5.21567	-5.21567	-2.38285	2.16647	-0.21638	STMN3	Homo sapiens stathmin-like 3 (STMN3), transcript variant 1, mRNA [NM_015894]	GO:0043005|GO:0030424|GO:0005794|GO:0035021|GO:0031110|GO:0019904|GO:0031122|GO:0031175|GO:0007399|GO:0030426|GO:0005737|GO:0032314|GO:0051493|GO:0015631|GO:0007019
A_23_P258972	0.0356339	0.0025402	down	1.82306	-1.82306	-0.866361	0.734529	-0.131832	GOLGA1	Homo sapiens golgin A1 (GOLGA1), mRNA [NM_002077]	GO:0005802|GO:0048471|GO:0005794|GO:0032580|GO:0043231|GO:0000042
A_23_P428999	0.0300176	0.00150139	down	4.74607	-4.74607	-2.24673	2.2162	-0.0305293	NCOA2	Homo sapiens nuclear receptor coactivator 2 (NCOA2), mRNA [NM_006540]	GO:0005515|GO:0035257|GO:0005634|GO:0044281|GO:2000273|GO:0010906|GO:0032870|GO:0030375|GO:0005737|GO:0030374|GO:0045944|GO:0046983|GO:0004871|GO:0004402|GO:0044255|GO:0016922|GO:0006355|GO:0016573|GO:0003713|GO:0000122|GO:0006351|GO:0032922|GO:0003682|GO:0005654|GO:0030522|GO:0008134
A_24_P245815	0.0460038	0.00514301	down	2.60369	-2.60369	-1.38056	1.25088	-0.12968	ASPHD2	Homo sapiens aspartate beta-hydroxylase domain containing 2 (ASPHD2), mRNA [NM_020437]	GO:0016020|GO:0018193|GO:0051213|GO:0016021|GO:0046872|GO:0055114
A_32_P202057	0.0278243	0.00106425	down	2.97982	-2.97982	-1.57522	1.49354	-0.0816838	YWHAQ	Homo sapiens tyrosine 3-monooxygenase/tryptophan 5-monooxygenase activation protein, theta (YWHAQ), mRNA [NM_006826]	GO:0005515|GO:0007264|GO:0019904|GO:0006915|GO:0006605|GO:0097193|GO:0005829|GO:0005737|GO:1900740|GO:0047485|GO:0016020|GO:0021762|GO:0061024|GO:0005925|GO:0045892|GO:0030659|GO:0070062
A_23_P64808	0.0191189	0.000232164	down	18.2297	-18.2297	-4.18822	4.04737	-0.140848	HOXC13	Homo sapiens homeobox C13 (HOXC13), mRNA [NM_017410]	GO:0043565|GO:0005515|GO:0001077|GO:0045944|GO:0003682|GO:0035878|GO:0005634|GO:0009952|GO:0043587|GO:0009653|GO:0001942|GO:0006351
A_23_P355525	0.0248994	0.000715036	down	4.29602	-4.29602	-2.103	1.94731	-0.155687	HECTD2	Homo sapiens HECT domain containing E3 ubiquitin protein ligase 2 (HECTD2), transcript variant 2, mRNA [NM_173497]	GO:0005737|GO:0004842|GO:0042787|GO:0016874|GO:0005634
A_32_P437227	0.0286932	0.00121444	down	4.61778	-4.61778	-2.2072	2.06208	-0.145123	FAM84B	Homo sapiens family with sequence similarity 84, member B (FAM84B), mRNA [NM_174911]	GO:0005515|GO:0005737|GO:0005886
A_23_P133536	0.0305896	0.00161507	down	10.1334	-10.1334	-3.34105	2.91669	-0.424359	CAPSL	Homo sapiens calcyphosine-like (CAPSL), transcript variant 1, mRNA [NM_144647]	GO:0005737|GO:0005509
A_23_P70888	0.0303022	0.00155919	down	2.53534	-2.53534	-1.34218	1.25723	-0.0849436	FBXO24	Homo sapiens F-box protein 24 (FBXO24), transcript variant 1, mRNA [NM_033506]	GO:0005515|GO:0004842|GO:0016567|GO:0000151
A_24_P923142	0.0232619	0.000531711	down	7.65448	-7.65448	-2.9363	2.84748	-0.08883	ZC3HAV1L	Homo sapiens cDNA FLJ40837 fis, clone TRACH2013495. [AK098156]
A_24_P76018	0.0242067	0.000654009	down	6.48386	-6.48386	-2.69685	2.62027	-0.0765874	ARIH2OS	Homo sapiens ariadne homolog 2 opposite strand (ARIH2OS), mRNA [NM_001123040]	GO:0016021
A_32_P117354	0.0248994	0.00071535	down	1.90672	-1.90672	-0.931092	0.839851	-0.0912406	LIMCH1	Homo sapiens LIM and calponin homology domains 1 (LIMCH1), transcript variant 1, mRNA [NM_014988]	GO:0031032|GO:0008270|GO:0003779
A_23_P88435	0.0441552	0.0045504	down	1.93195	-1.93195	-0.950058	0.767106	-0.182952	FOXN3	Homo sapiens forkhead box N3 (FOXN3), transcript variant 2, mRNA [NM_005197]	GO:0043565|GO:0007095|GO:0005515|GO:0003700|GO:0005634|GO:0008022|GO:0045892|GO:0006351
A_23_P20275	0.031914	0.00188393	down	2.45588	-2.45588	-1.29624	1.14045	-0.155785	PLEKHF2	Homo sapiens pleckstrin homology domain containing, family F (with FYVE domain) member 2 (PLEKHF2), mRNA [NM_024613]	GO:0030133|GO:0005515|GO:0005783|GO:0031901|GO:0015031|GO:0046872
A_24_P243881	0.0200379	0.000258928	down	5.5004	-5.5004	-2.45954	2.44588	-0.0136553	TCEB1	Homo sapiens transcription elongation factor B (SIII), polypeptide 1 (15kDa, elongin C) (TCEB1), transcript variant 3, mRNA [NM_001204858]	GO:0005515|GO:0070449|GO:0006511|GO:0010467|GO:0006368|GO:0006357|GO:0006366|GO:0030891|GO:0071456|GO:0061418|GO:0032403|GO:0005829|GO:0050434|GO:0032968|GO:0016032|GO:0005654
A_32_P136450	0.041833	0.00400012	down	3.13801	-3.13801	-1.64985	1.33302	-0.316833		AF220206 Nedd4 WW domain-binding protein 2 {Mus musculus} (exp=-1; wgp=0; cg=0), partial (52%) [THC2656784]
A_23_P933	0.0295696	0.00145163	down	4.98583	-4.98583	-2.31783	2.23422	-0.0836131	RWDD3	Homo sapiens RWD domain containing 3 (RWDD3), transcript variant 1, mRNA [NM_015485]	GO:0005515|GO:0005737|GO:0033235|GO:0032088|GO:0005634
A_32_P148058	0.032794	0.00202158	down	59.9471	-59.9471	-5.90562	5.15244	-0.753175	RUNX2	Homo sapiens runt-related transcription factor 2 (RUNX2), transcript variant 2, mRNA [NM_001015051]	GO:0071773|GO:0005515|GO:0010467|GO:0000790|GO:0008284|GO:0003700|GO:0006367|GO:0045879|GO:0048701|GO:0005737|GO:0002063|GO:0070491|GO:0042475|GO:0048469|GO:0032332|GO:0005667|GO:0019904|GO:0002051|GO:0043425|GO:0030509|GO:0000978|GO:0000979|GO:0005524|GO:0001649|GO:0048863|GO:0045669|GO:0001958|GO:0001077|GO:0040036|GO:0002076|GO:0001503|GO:0030217|GO:0003682|GO:0042487|GO:0005654|GO:0035115|GO:…
A_23_P85140	0.0428763	0.00419169	down	2.41233	-2.41233	-1.27043	1.17541	-0.0950203	TCEAL2	Homo sapiens transcription elongation factor A (SII)-like 2 (TCEAL2), mRNA [NM_080390]	GO:0006355|GO:0005634|GO:0006351
A_23_P82651	0.0409829	0.00379028	down	3.8398	-3.8398	-1.94103	1.74444	-0.196595	NPTX2	Homo sapiens neuronal pentraxin II (NPTX2), mRNA [NM_002523]	GO:0003674|GO:0030246|GO:0007268|GO:0005576|GO:0005575|GO:0046872
A_23_P96777	0.0339392	0.00223472	down	1.96911	-1.96911	-0.977543	0.889385	-0.0881583	LRRC47	Homo sapiens leucine rich repeat containing 47 (LRRC47), mRNA [NM_020710]	GO:0005515|GO:0008152|GO:0004826
A_32_P140289	0.0404145	0.00363171	down	2.84468	-2.84468	-1.50827	1.2546	-0.253666	THAP3	Homo sapiens THAP domain containing, apoptosis associated protein 3 (THAP3), transcript variant 3, mRNA [NM_001195753]	GO:0005515|GO:0003677|GO:0046872
A_23_P380614	0.02806	0.00111112	down	2.85765	-2.85765	-1.51483	1.38857	-0.126257	ATP9A	Homo sapiens ATPase, class II, type 9A (ATP9A), mRNA [NM_006045]	GO:0005802|GO:0048471|GO:0000287|GO:0005886|GO:0006890|GO:0005524|GO:0045332|GO:0006897|GO:0031901|GO:0004012|GO:0008152|GO:0016021|GO:0055037|GO:0005769
A_24_P312671	0.0401752	0.00357125	down	2.29035	-2.29035	-1.19557	1.01241	-0.183165	MRE11A	Homo sapiens MRE11 meiotic recombination 11 homolog A (S. cerevisiae) (MRE11A), transcript variant 2, mRNA [NM_005590]	GO:0007095|GO:0005515|GO:0008408|GO:0030870|GO:0090305|GO:0008283|GO:0031573|GO:0032876|GO:0005634|GO:0006303|GO:0005829|GO:0006302|GO:0004003|GO:0003690|GO:0000723|GO:0000724|GO:0032481|GO:0032508|GO:0000785|GO:0031954|GO:0007131|GO:0033674|GO:0000781|GO:0030145|GO:0035861|GO:0004520|GO:0006310|GO:0008022|GO:0003677|GO:0006974|GO:0007129|GO:0004518|GO:0004519|GO:0006281|GO:0045087|GO:0006284|GO:…
A_23_P200560	0.0235144	0.000573413	down	1.77912	-1.77912	-0.831166	0.801094	-0.0300722	CDC42	Homo sapiens cell division cycle 42 (CDC42), transcript variant 3, mRNA [NM_001039802]	GO:0045859|GO:0005515|GO:0043497|GO:0046330|GO:0031424|GO:0035088|GO:0042802|GO:0031069|GO:0042692|GO:0051489|GO:0043525|GO:0043552|GO:0007173|GO:0007411|GO:0043025|GO:0007030|GO:0031274|GO:0046847|GO:0051017|GO:0007088|GO:0005815|GO:0019901|GO:0032467|GO:0045740|GO:0042059|GO:0030496|GO:0031435|GO:0030742|GO:0051149|GO:0048554|GO:0045087|GO:0038096|GO:0005925|GO:0034332|GO:0043005|GO:0003161|GO:…
A_23_P214208	0.0311695	0.00170797	down	22.7058	-22.7058	-4.50499	4.35572	-0.149268	CNR1	Homo sapiens cannabinoid receptor 1 (brain) (CNR1), transcript variant 2, mRNA [NM_033181]	GO:0002866|GO:0030424|GO:0060405|GO:0005886|GO:0031999|GO:0045471|GO:0045776|GO:0007283|GO:0045777|GO:0042220|GO:0045759|GO:0033004|GO:0043231|GO:0004949|GO:0030426|GO:0031622|GO:0007413|GO:0008144|GO:0032496|GO:0007613|GO:0051966|GO:0060259|GO:0043065|GO:0007584|GO:0060135|GO:0007568|GO:0043278|GO:0042593|GO:0019233|GO:0051001|GO:0050796|GO:0007187|GO:0005887|GO:0032228|GO:0010976|GO:0007188|GO:…
A_23_P124022	0.0248994	0.000713718	down	5.80858	-5.80858	-2.53819	2.47711	-0.0610733	MED10	Homo sapiens mediator complex subunit 10 (MED10), mRNA [NM_032286]	GO:0005515|GO:0010467|GO:0006367|GO:0001104|GO:0045944|GO:0019827|GO:0016592|GO:0005654
A_32_P187599	0.0231037	0.000509353	down	4.13635	-4.13635	-2.04836	1.94072	-0.107638	SERBP1	Homo sapiens SERPINE1 mRNA binding protein 1 (SERBP1), transcript variant 1, mRNA [NM_001018067]	GO:0005515|GO:0043488|GO:0048471|GO:0005737|GO:0016020|GO:0005886|GO:0042981|GO:0005634|GO:0003730|GO:0070062
A_23_P83556	0.0137527	2.77778e-05	down	4.59472	-4.59472	-2.19998	2.15387	-0.0461044	CRK	Homo sapiens v-crk avian sarcoma virus CT10 oncogene homolog (CRK), transcript variant II, mRNA [NM_016823]	GO:0005515|GO:0008286|GO:0048010|GO:0048011|GO:0035020|GO:0048013|GO:0005886|GO:0006357|GO:0045309|GO:0030168|GO:0005634|GO:0015629|GO:0005829|GO:0000186|GO:0005737|GO:0046875|GO:0007596|GO:0045087|GO:0032956|GO:0005070|GO:0032319|GO:0042169|GO:0038096|GO:0070062
A_23_P205228	0.0498345	0.00631218	down	1.64242	-1.64242	-0.715824	0.574946	-0.140877	ATP7B	Homo sapiens ATPase, Cu++ transporting, beta polypeptide (ATP7B), transcript variant 1, mRNA [NM_000053]	GO:0005802|GO:0005515|GO:0048471|GO:0006882|GO:0015680|GO:0005739|GO:0016323|GO:0006878|GO:0034220|GO:0015677|GO:0060003|GO:0051208|GO:0005770|GO:0005507|GO:0005524|GO:0055085|GO:0004008|GO:0007595|GO:0000139|GO:0016020|GO:0005887|GO:0008152|GO:0016023|GO:0046688|GO:0006825
A_23_P167417	0.0434439	0.0043295	down	2.06912	-2.06912	-1.04902	1.00428	-0.0447334	CNOT6	Homo sapiens CCR4-NOT transcription complex, subunit 6 (CNOT6), mRNA [NM_001303241]	GO:0005515|GO:2000327|GO:0010467|GO:0006355|GO:0008284|GO:0003723|GO:0043928|GO:0004532|GO:0005634|GO:0070966|GO:0046872|GO:0030014|GO:0006351|GO:0006417|GO:0005829|GO:0004535|GO:0016020|GO:0010606|GO:0035195|GO:0000289|GO:0000288
A_23_P83320	0.0404805	0.00367285	down	6.4176	-6.4176	-2.68203	2.20963	-0.472406	GARNL3	Homo sapiens GTPase activating Rap/RanGAP domain-like 3 (GARNL3), transcript variant 1, mRNA [NM_032293]	GO:0043547|GO:0051056|GO:0005083|GO:0005096
A_24_P721898	0.0234137	0.000552808	down	2.64231	-2.64231	-1.4018	1.2808	-0.121002	BTBD7	Homo sapiens BTB (POZ) domain containing 7 (BTBD7), transcript variant 1, mRNA [NM_001002860]	GO:0060693|GO:0007275|GO:0005634
A_24_P935893	0.0312778	0.00173114	down	7.97298	-7.97298	-2.99512	2.57171	-0.423411	FAM46C	Homo sapiens family with sequence similarity 46, member C (FAM46C), mRNA [NM_017709]
A_23_P254978	0.0492577	0.00615766	down	2.28573	-2.28573	-1.19265	1.01995	-0.172702	TATDN1	Homo sapiens TatD DNase domain containing 1 (TATDN1), transcript variant 1, mRNA [NM_032026]	GO:0006308|GO:0004536|GO:0043229|GO:0005634|GO:0016888|GO:0000737|GO:0046872
A_23_P118712	0.0370957	0.00283456	down	2.43666	-2.43666	-1.28491	1.22493	-0.0599771	SSH2	Homo sapiens slingshot protein phosphatase 2 (SSH2), transcript variant 3, mRNA [NM_001282130]	GO:0030036|GO:0003779|GO:0003677|GO:0005615|GO:0035335|GO:0010591|GO:0005737|GO:0006470|GO:0008064|GO:0004721|GO:0008138|GO:0005856|GO:0050770|GO:0004725
A_23_P69670	0.032309	0.00195051	down	2.81353	-2.81353	-1.49238	1.40068	-0.0916993	BLOC1S4	Homo sapiens biogenesis of lysosomal organelles complex-1, subunit 4, cappuccino (BLOC1S4), mRNA [NM_018366]	GO:0070527|GO:0005515|GO:0048490|GO:0005737|GO:0031083|GO:0032438|GO:0050885|GO:0006892|GO:0061024|GO:0008089|GO:0031175|GO:0005829
A_24_P46725	0.0491792	0.00612685	down	2.03549	-2.03549	-1.02538	0.843243	-0.182133	SNRNP48	Homo sapiens small nuclear ribonucleoprotein 48kDa (U11/U12) (SNRNP48), mRNA [NM_152551]	GO:0008380|GO:0006397|GO:0005737|GO:0005654|GO:0046872|GO:0005689
A_23_P138480	0.0230173	0.00049429	down	2.61188	-2.61188	-1.38509	1.29196	-0.0931341	C10orf95	Homo sapiens chromosome 10 open reading frame 95 (C10orf95), mRNA [NM_024886]	GO:0005515
A_23_P430728	0.0316192	0.00182739	down	28.1667	-28.1667	-4.81592	4.35979	-0.456128	ATP4A	Homo sapiens ATPase, H+/K+ exchanging, alpha polypeptide (ATP4A), mRNA [NM_000704]	GO:0000287|GO:0046982|GO:0005886|GO:0042493|GO:0045851|GO:0008900|GO:0055085|GO:0005524|GO:0005615|GO:0034220|GO:0005887|GO:0008152|GO:0006810|GO:0015991|GO:0035725|GO:0010155|GO:0006813|GO:0005391
A_24_P67988	0.0334965	0.00215359	down	2.54488	-2.54488	-1.3476	1.23595	-0.111647	FRMD8	Homo sapiens FERM domain containing 8 (FRMD8), transcript variant 1, mRNA [NM_031904]	GO:0005856
A_23_P75033	0.0454281	0.00495351	down	3.49825	-3.49825	-1.80663	1.44975	-0.356881	REEP3	Homo sapiens receptor accessory protein 3 (REEP3), mRNA [NM_001001330]	GO:0007067|GO:0007084|GO:0005874|GO:0005789|GO:0006998|GO:0016021|GO:0051301
A_23_P39542	0.0443466	0.00462278	down	2.62747	-2.62747	-1.39367	1.2629	-0.130774	C2orf76	Homo sapiens chromosome 2 open reading frame 76 (C2orf76), mRNA [NM_001017927]
A_23_P200138	0.0359519	0.00264026	down	52.4184	-52.4184	-5.712	5.1104	-0.601605	SLAMF8	Homo sapiens SLAM family member 8 (SLAMF8), mRNA [NM_020125]	GO:0004872|GO:0033860|GO:0016021|GO:0090383|GO:0035690|GO:0043549|GO:0042742
A_23_P35066	0.0253604	0.000780074	down	4.96758	-4.96758	-2.31254	2.18519	-0.127355	SNX7	Homo sapiens sorting nexin 7 (SNX7), transcript variant 1, mRNA [NM_015976]	GO:0005515|GO:0016050|GO:0035091|GO:0015031|GO:0030659|GO:0019898|GO:0006897|GO:0005768
A_23_P148959	0.0377217	0.00294298	down	6.5468	-6.5468	-2.71079	2.55804	-0.152749	TM2D1	Homo sapiens TM2 domain containing 1 (TM2D1), mRNA [NM_032027]	GO:0001540|GO:0007186|GO:0005887|GO:0004930|GO:0005654|GO:0097190
A_23_P39910	0.0414675	0.00392214	down	2.45289	-2.45289	-1.29448	1.1884	-0.10608	COA5	Homo sapiens cytochrome c oxidase assembly factor 5 (COA5), mRNA [NM_001008215]	GO:0005739
A_24_P213110	0.0470299	0.00543911	down	2.75662	-2.75662	-1.4629	1.20208	-0.260826	COX11	Homo sapiens COX11 cytochrome c oxidase copper chaperone (COX11), transcript variant 1, mRNA [NM_004375]	GO:0005739|GO:0008535|GO:0007585|GO:0005507|GO:0004129|GO:0005743|GO:0009055|GO:0033132|GO:0016021
A_23_P157465	0.0271254	0.000976944	down	2.37496	-2.37496	-1.2479	1.15629	-0.0916179	UBXN8	Homo sapiens UBX domain protein 8 (UBXN8), transcript variant 1, mRNA [NM_005671]	GO:0007338|GO:0005515|GO:0030176|GO:0030433
A_23_P216149	0.0217738	0.000372155	down	2.4721	-2.4721	-1.30574	1.26553	-0.040205	TERF1	Homo sapiens telomeric repeat binding factor (NIMA-interacting) 1 (TERF1), transcript variant 1, mRNA [NM_017489]	GO:0051974|GO:0005515|GO:0008017|GO:0007094|GO:0005634|GO:0042803|GO:0003691|GO:0005737|GO:0032211|GO:0000723|GO:0000086|GO:0032214|GO:0051260|GO:0031627|GO:0000784|GO:0000783|GO:0000781|GO:0031116|GO:0043065|GO:0046982|GO:0008301|GO:0042493|GO:0042162|GO:0005730|GO:0005819|GO:0045840|GO:0003677|GO:0001309|GO:0045931|GO:0007067|GO:0003682|GO:0005654|GO:0008156|GO:0007004|GO:0051301
A_23_P88303	0.0180836	0.000136959	down	6.62808	-6.62808	-2.72859	2.6848	-0.0437937	HSPA2	Homo sapiens heat shock 70kDa protein 2 (HSPA2), mRNA [NM_021979]	GO:0005515|GO:0006986|GO:0090084|GO:0051861|GO:0000795|GO:0009986|GO:0036128|GO:0007286|GO:0072562|GO:0005634|GO:0005524|GO:0005829|GO:0005739|GO:0042026|GO:0016020|GO:0070194|GO:0051082|GO:0031662|GO:0019899|GO:0001673|GO:0007141|GO:0070062|GO:0007140
A_23_P355244	0.02806	0.00111415	down	7.24892	-7.24892	-2.85777	2.70598	-0.151786	SAMD9	Homo sapiens sterile alpha motif domain containing 9 (SAMD9), transcript variant 1, mRNA [NM_017654]	GO:0005515|GO:0005737|GO:0043231
A_23_P160582	0.0223416	0.000398375	down	2.52436	-2.52436	-1.33592	1.23757	-0.0983492	HYI	Homo sapiens hydroxypyruvate isomerase (putative) (HYI), transcript variant 1, mRNA [NM_031207]	GO:0008150|GO:0003674|GO:0008903|GO:0008152|GO:0005575
A_23_P335495	0.0155424	5.87133e-05	down	1.34739	-1.34739	-0.430168	0.414164	-0.0160039	ANO7	Homo sapiens anoctamin 7 (ANO7), transcript variant NGEP-L, mRNA [NM_001001891]	GO:0006821|GO:0030054|GO:0005886|GO:0005783|GO:0017128|GO:0005634|GO:0055085|GO:0005829|GO:0005622|GO:0034220|GO:0006869|GO:0005229|GO:0016021
A_23_P158239	0.030534	0.00160868	down	2.00508	-2.00508	-1.00366	0.933665	-0.0699962	SHMT2	Homo sapiens serine hydroxymethyltransferase 2 (mitochondrial) (SHMT2), transcript variant 1, mRNA [NM_005412]	GO:0042645|GO:0008284|GO:0005743|GO:0004372|GO:0008732|GO:0042802|GO:0035999|GO:0019264|GO:0005739|GO:0005758|GO:0051289|GO:0003682|GO:0005759|GO:0030170|GO:0015630|GO:0006564|GO:0006730|GO:0016597|GO:0070062
A_24_P493116	0.0403714	0.0036235	down	6.22159	-6.22159	-2.63728	2.37172	-0.265563
A_23_P94319	0.037716	0.00294162	down	14.9539	-14.9539	-3.90245	3.74228	-0.160175	KBTBD11	Homo sapiens kelch repeat and BTB (POZ) domain containing 11 (KBTBD11), mRNA [NM_014867]
A_24_P247596	0.0486235	0.00591273	down	2.23242	-2.23242	-1.15861	1.02348	-0.135124		chromobox homolog 1 pseudogene 1 [Source:HGNC Symbol;Acc:HGNC:38655] [ENST00000440184]
A_24_P174755	0.04906	0.00608877	down	2.71821	-2.71821	-1.44266	1.27366	-0.168994	SLC22A5	Homo sapiens solute carrier family 22 (organic cation/carnitine transporter), member 5 (SLC22A5), mRNA [NM_003060]	GO:0005515|GO:0060731|GO:0005886|GO:0052106|GO:0015697|GO:0070715|GO:0031526|GO:0030165|GO:0055085|GO:0005524|GO:0015651|GO:0016323|GO:0016324|GO:0006855|GO:0042891|GO:0016021|GO:0042895|GO:0006814|GO:0015879|GO:0015893|GO:0015238|GO:0015226|GO:0070062|GO:0015293
A_23_P49279	0.0319463	0.00189668	down	3.37858	-3.37858	-1.75642	1.64275	-0.113665	C16orf87	Homo sapiens chromosome 16 open reading frame 87 (C16orf87), mRNA [NM_001001436]	GO:0005515
A_24_P740705	0.0173296	0.000103999	down	3.87696	-3.87696	-1.95492	1.88947	-0.0654491	RPS19BP1	Homo sapiens ribosomal protein S19 binding protein 1 (RPS19BP1), transcript variant 1, mRNA [NM_194326]	GO:0005515|GO:0005737|GO:0005730|GO:0005654|GO:0019899
A_24_P264207	0.0278243	0.00105967	down	1.47138	-1.47138	-0.557166	0.523412	-0.033754	PTMA	Homo sapiens prothymosin, alpha (PTMA), transcript variant 2, mRNA [NM_002823]	GO:0005515|GO:0005737|GO:0005654|GO:0005634|GO:0006351|GO:0070062
A_24_P58597	0.0385321	0.00316595	down	1.7209	-1.7209	-0.783162	0.690519	-0.0926431	RNASEH1	ribonuclease H1 pseudogene 2 [Source:HGNC Symbol;Acc:HGNC:18715] [ENST00000419919]	GO:0005739|GO:0006369|GO:0000287|GO:0004523|GO:0003723|GO:0005634|GO:0004540|GO:0006264|GO:0003676|GO:0042803|GO:0006401
A_24_P922475	0.0278243	0.00106317	down	6.65719	-6.65719	-2.73491	2.53065	-0.204267	ATF7	Homo sapiens activating transcription factor 7 (ATF7), transcript variant 4, mRNA [NM_001206682]	GO:0005515|GO:0006355|GO:0003700|GO:0005634|GO:0000122|GO:0000978|GO:0046872|GO:0006351|GO:0043565|GO:0001078|GO:0005737|GO:0034399|GO:0016032|GO:0005654|GO:0019899|GO:0051019|GO:0008134
A_23_P385126	0.0266032	0.000919709	down	32.0243	-32.0243	-5.0011	4.72395	-0.277149	DEPDC7	Homo sapiens DEP domain containing 7 (DEPDC7), transcript variant 2, mRNA [NM_139160]	GO:0051056|GO:0008150|GO:0003674|GO:0007264|GO:0005575|GO:0005829
A_24_P845631	0.0321424	0.00192262	down	13.0911	-13.0911	-3.71052	3.63717	-0.0733498
A_23_P117506	0.0494049	0.00620853	down	4.61102	-4.61102	-2.20509	2.04535	-0.159741	DHRS7	Homo sapiens dehydrogenase/reductase (SDR family) member 7 (DHRS7), mRNA [NM_016029]	GO:0016020|GO:0016491|GO:0055114
A_23_P363163	0.0475145	0.00558133	down	1.62844	-1.62844	-0.703486	0.553925	-0.149562	CGGBP1	Homo sapiens CGG triplet repeat binding protein 1 (CGGBP1), transcript variant 1, mRNA [NM_001008390]	GO:0003690|GO:0000977|GO:0005654|GO:0005634|GO:0000122|GO:0001227|GO:0006351
A_23_P85862	0.0191125	0.000231622	down	3.68812	-3.68812	-1.88288	1.86042	-0.0224651	GON4L	Homo sapiens gon-4-like (C. elegans) (GON4L), transcript variant 2, mRNA [NM_032292]	GO:0006355|GO:0003682|GO:0005634|GO:0003677
A_24_P911676	0.0474548	0.0055512	down	4.90622	-4.90622	-2.29461	1.81054	-0.484073	SOX4	Homo sapiens SRY (sex determining region Y)-box 4 (SOX4), mRNA [NM_003107]	GO:0005515|GO:0003289|GO:0003700|GO:0006366|GO:0090263|GO:0003183|GO:0007507|GO:0060993|GO:0060548|GO:0002328|GO:0032024|GO:0031397|GO:0006977|GO:0000976|GO:0001105|GO:0046982|GO:0048485|GO:0001841|GO:0001501|GO:0021782|GO:0060174|GO:2000761|GO:0005654|GO:0045893|GO:0003357|GO:0035910|GO:0008284|GO:0008285|GO:0021510|GO:0030177|GO:0005634|GO:0003215|GO:0014009|GO:0005739|GO:0046826|GO:0005737|GO:…
A_32_P217390	0.0246748	0.000687355	down	2.35379	-2.35379	-1.23499	1.11417	-0.120816	SPATA8	Homo sapiens spermatogenesis associated 8 (SPATA8), mRNA [NM_173499]
A_32_P12327	0.0287075	0.00123681	down	4.45703	-4.45703	-2.15608	2.00127	-0.154818	USP46-AS1	Homo sapiens USP46 antisense RNA 1 (USP46-AS1), long non-coding RNA [NR_125363]
A_24_P84021	0.0246089	0.000680307	down	5.9932	-5.9932	-2.58333	2.39777	-0.185551		PREDICTED: Homo sapiens COMM domain-containing protein 5-like (LOC101928879), mRNA [XM_005265789]
A_24_P287392	0.0216128	0.000342334	down	1.90923	-1.90923	-0.932991	0.910244	-0.0227472	GPR162	Homo sapiens G protein-coupled receptor 162 (GPR162), transcript variant A-2, mRNA [NM_019858]	GO:0007186|GO:0005886|GO:0004930|GO:0016021
A_23_P419051	0.0297596	0.00147954	down	3.46879	-3.46879	-1.79443	1.70474	-0.0896915	PAPOLA	Homo sapiens poly(A) polymerase alpha (PAPOLA), transcript variant 1, mRNA [NM_032632]	GO:0008380|GO:0006369|GO:0010467|GO:0000287|GO:0030145|GO:0006366|GO:0003723|GO:0031124|GO:0043631|GO:0005634|GO:0005524|GO:0004652|GO:0005737|GO:0000398|GO:0005654
A_23_P351535	0.0485842	0.00590677	down	2.25028	-2.25028	-1.1701	1.14878	-0.0213216	DBIL5P	Homo sapiens diazepam binding inhibitor-like 5, pseudogene (DBIL5P), non-coding RNA [NR_024120]
A_23_P54441	0.0458197	0.00506555	down	1.27194	-1.27194	-0.347027	0.306246	-0.0407817	DEXI	Homo sapiens Dexi homolog (mouse) (DEXI), mRNA [NM_014015]
A_24_P187921	0.0486988	0.00597892	down	2.02992	-2.02992	-1.02143	0.940005	-0.0814217	MANEA	Homo sapiens mannosidase, endo-alpha (MANEA), mRNA [NM_024641]	GO:0005794|GO:0000139|GO:0016021|GO:0044267|GO:0004569|GO:0043687|GO:0018279
A_23_P110882	0.0415903	0.00395472	down	2.15366	-2.15366	-1.10679	1.05948	-0.0473054	TSPYL4	Homo sapiens TSPY-like 4 (TSPYL4), mRNA [NM_021648]	GO:0006334|GO:0005634
A_23_P12173	0.0289925	0.00128405	down	2.32937	-2.32937	-1.21994	1.15406	-0.0658855	CRTC2	Homo sapiens CREB regulated transcription coactivator 2 (CRTC2), mRNA [NM_181715]	GO:0005515|GO:0006094|GO:0042593|GO:0006351|GO:0032793|GO:0005737|GO:0008140|GO:0051289|GO:0045944|GO:0016032|GO:0005654|GO:0043970|GO:0070062
A_23_P204609	0.0243244	0.000665927	down	2.00243	-2.00243	-1.00175	0.942239	-0.0595131	VEZT	Homo sapiens vezatin, adherens junctions transmembrane protein (VEZT), transcript variant 1, mRNA [NM_017599]	GO:0016337|GO:0005737|GO:0005912|GO:0005886|GO:0001669|GO:0002142|GO:0017022|GO:0005654|GO:0016021|GO:0043009
A_23_P4522	0.0190742	0.000223849	down	1.18155	-1.18155	-0.240687	0.233596	-0.00709057	TXNL1	Homo sapiens thioredoxin-like 1 (TXNL1), transcript variant 1, mRNA [NM_004786]	GO:0005737|GO:0000502|GO:0006662|GO:0015035|GO:0015036|GO:0045454|GO:0005634|GO:0070062|GO:0055114
A_23_P257278	0.0295696	0.00143848	down	1.86693	-1.86693	-0.900668	0.820258	-0.08041	CDK5RAP1	Homo sapiens CDK5 regulatory subunit associated protein 1 (CDK5RAP1), transcript variant 2, mRNA [NM_016082]	GO:0005737|GO:0051539|GO:0019901|GO:0007420|GO:0045736|GO:0045664|GO:0005575|GO:0032403|GO:0046872|GO:0016740|GO:0006400
A_24_P67748	0.0281382	0.00112491	down	6.40053	-6.40053	-2.67819	2.5265	-0.15169		retinoblastoma binding protein 4 pseudogene 3 [Source:HGNC Symbol;Acc:HGNC:42370] [ENST00000619705]
A_32_P98854	0.0320212	0.00190446	down	1.91185	-1.91185	-0.934973	0.857517	-0.0774557
A_23_P97339	0.0195067	0.000244469	down	18.0882	-18.0882	-4.17698	4.09059	-0.0863899	SLC16A4	Homo sapiens solute carrier family 16, member 4 (SLC16A4), transcript variant 1, mRNA [NM_004696]	GO:0015718|GO:0034220|GO:0016020|GO:0005887|GO:0008028|GO:0016021|GO:0015293
A_32_P127454	0.0346921	0.00236199	down	3.40963	-3.40963	-1.76962	1.67391	-0.095705
A_32_P199796	0.0391124	0.00329799	down	1.69782	-1.69782	-0.763687	0.66822	-0.0954666	DMD	Homo sapiens dystrophin (DMD), transcript variant Dp140bc, mRNA [NM_004023]	GO:0050998|GO:0005515|GO:0030054|GO:0002162|GO:2000651|GO:0090287|GO:0005886|GO:0031527|GO:0005634|GO:0030175|GO:0014819|GO:0015629|GO:0060048|GO:0043623|GO:0005829|GO:0044458|GO:0016010|GO:0033137|GO:0030198|GO:0010880|GO:0060314|GO:0045211|GO:0016013|GO:0086001|GO:0008307|GO:0005856|GO:0030049|GO:0009986|GO:0043043|GO:0010881|GO:0003779|GO:0014809|GO:0016328|GO:0042383|GO:0043234|GO:0007517|GO:…
A_24_P17722	0.0216128	0.000364202	down	2.01994	-2.01994	-1.01431	0.962545	-0.0517658	TBC1D9B	Homo sapiens TBC1 domain family, member 9B (with GRAM domain) (TBC1D9B), transcript variant 1, mRNA [NM_198868]	GO:0005515|GO:0005509|GO:0032851|GO:0016021|GO:0005097
A_23_P113161	0.0272096	0.000983569	down	8.1083	-8.1083	-3.0194	2.87464	-0.144763	C1orf21	Homo sapiens chromosome 1 open reading frame 21 (C1orf21), mRNA [NM_030806]
A_23_P106859	0.029887	0.0014876	down	2.30803	-2.30803	-1.20666	1.16578	-0.0408815	EMC8	Homo sapiens ER membrane protein complex subunit 8 (EMC8), transcript variant 1, mRNA [NM_006067]	GO:0072546|GO:0005739|GO:0005737|GO:0016020|GO:0005634
A_24_P349489	0.0409921	0.00379579	down	2.37546	-2.37546	-1.24821	1.17818	-0.0700302
A_23_P23705	0.0486988	0.00594978	down	1.97488	-1.97488	-0.981764	0.8185	-0.163264	SPATA6	Homo sapiens spermatogenesis associated 6 (SPATA6), transcript variant 1, mRNA [NM_019073]	GO:0007275|GO:0005576|GO:0007283|GO:0030154
A_32_P99549	0.0448583	0.00479116	down	3.33834	-3.33834	-1.73913	1.44827	-0.290854	HNRNPM	Homo sapiens heterogeneous nuclear ribonucleoprotein M, mRNA (cDNA clone IMAGE:4829644). [BC045573]	GO:0005515|GO:0008380|GO:0010467|GO:0003723|GO:0019904|GO:0005730|GO:0071013|GO:0016363|GO:0031012|GO:0042382|GO:0000166|GO:0016020|GO:0000398|GO:0005887|GO:0000380|GO:0005654|GO:0005681|GO:0070062
A_24_P3461	0.0224024	0.000422029	down	3.74837	-3.74837	-1.90626	1.80047	-0.105793		mortality factor 4 [Source:HGNC Symbol;Acc:HGNC:15773] [ENST00000447135]
A_23_P126486	0.0291897	0.00135714	down	5.41195	-5.41195	-2.43615	2.11604	-0.320106	CROCCP2	Homo sapiens ciliary rootlet coiled-coil, rootletin pseudogene 2 (CROCCP2), non-coding RNA [NR_026752]
A_23_P145424	0.0400274	0.0035232	down	2.36563	-2.36563	-1.24222	1.13561	-0.106609	CEP162	Homo sapiens centrosomal protein 162kDa (CEP162), transcript variant 1, mRNA [NM_014895]	GO:0005515|GO:0042384|GO:0005813|GO:0005737|GO:0006996|GO:0005814|GO:0005819|GO:0005879|GO:0005654|GO:0005829
A_23_P72627	0.022818	0.000460463	down	1.58533	-1.58533	-0.66478	0.627692	-0.0370874	HGS	Homo sapiens hepatocyte growth factor-regulated tyrosine kinase substrate (HGS), mRNA [NM_004712]	GO:0005515|GO:0008285|GO:0046872|GO:0005829|GO:0043231|GO:0005737|GO:0007173|GO:0016197|GO:0061024|GO:0030141|GO:0070062|GO:0042176|GO:0008333|GO:0019904|GO:0032585|GO:0042059|GO:0072657|GO:0046426|GO:0010628|GO:0007165|GO:0031901|GO:0006622|GO:0010324|GO:0005769|GO:0005768
A_23_P44177	0.0309686	0.00168133	down	3.72797	-3.72797	-1.89839	1.74829	-0.150095	C3orf38	Homo sapiens chromosome 3 open reading frame 38 (C3orf38), mRNA [NM_173824]	GO:0006915
A_23_P110151	0.0190742	0.000224766	down	13.4149	-13.4149	-3.74576	3.5931	-0.152659	ARHGAP24	Homo sapiens Rho GTPase activating protein 24 (ARHGAP24), transcript variant 1, mRNA [NM_001025616]	GO:0005515|GO:0051056|GO:0035021|GO:0035313|GO:0007264|GO:0001525|GO:0042995|GO:0032863|GO:0030154|GO:0005829|GO:1900028|GO:0005856|GO:0005925|GO:0030675
A_23_P47848	0.0395465	0.00337406	down	1.65305	-1.65305	-0.725129	0.67379	-0.0513395	ARL6IP4	Homo sapiens ADP-ribosylation factor-like 6 interacting protein 4 (ARL6IP4), transcript variant 1, mRNA [NM_018694]	GO:0008380|GO:0006397|GO:0005515|GO:0016607|GO:0005730|GO:0005634
A_23_P423419	0.0459816	0.00513239	down	5.63899	-5.63899	-2.49544	2.22988	-0.26556	HMGN2P46	Homo sapiens high mobility group nucleosomal binding domain 2 pseudogene 46 (HMGN2P46), non-coding RNA [NR_022014]
A_23_P411235	0.0357237	0.00258729	down	2.62347	-2.62347	-1.39148	1.26801	-0.12347	C17orf77	Homo sapiens chromosome 17 open reading frame 77 (C17orf77), transcript variant 2, mRNA [NM_152460]	GO:0005576
A_23_P58747	0.0253956	0.000784905	down	4.57482	-4.57482	-2.19372	2.11991	-0.073808	N4BP3	Homo sapiens NEDD4 binding protein 3 (N4BP3), mRNA [NM_015111]	GO:0030659
A_23_P127676	0.0441126	0.0045232	down	2.03242	-2.03242	-1.0232	0.988726	-0.0344728	CTR9	Homo sapiens CTR9, Paf1/RNA polymerase II complex component (CTR9), mRNA [NM_014633]	GO:0005515|GO:0033523|GO:0080182|GO:0000993|GO:0035327|GO:0000122|GO:0007259|GO:0001711|GO:0006351|GO:0071222|GO:0051571|GO:0016607|GO:0045638|GO:0045944|GO:0019827|GO:0032968|GO:2001162|GO:0016593|GO:0070102|GO:0016055|GO:0042169|GO:0010390
A_23_P425826	0.0285879	0.00119519	down	3.53696	-3.53696	-1.82251	1.65032	-0.172188	MRFAP1L1	Homo sapiens Morf4 family associated protein 1-like 1 (MRFAP1L1), mRNA [NM_203462]	GO:0005515
A_23_P142380	0.0299755	0.00149684	down	2.91226	-2.91226	-1.54214	1.41241	-0.129729	AKAP8	Homo sapiens A kinase (PRKA) anchor protein 8 (AKAP8), mRNA [NM_005858]	GO:0034237|GO:0000793|GO:0007076|GO:0005794|GO:0005634|GO:0016363|GO:0005739|GO:0007165|GO:0007067|GO:0001939|GO:0003690|GO:0016020|GO:0005654|GO:0008270
A_23_P43425	0.0357608	0.00259789	down	5.2438	-5.2438	-2.39061	2.25751	-0.133107	C9orf40	Homo sapiens chromosome 9 open reading frame 40 (C9orf40), mRNA [NM_017998]
A_24_P801825	0.0245189	0.00067543	down	3.15176	-3.15176	-1.65616	1.60162	-0.0545346	LOC100507316	Homo sapiens uncharacterized LOC100507316 (LOC100507316), transcript variant 1, long non-coding RNA [NR_120682]
A_24_P411899	0.0257512	0.000840346	down	3.21639	-3.21639	-1.68544	1.56893	-0.116515	RNF19A	Homo sapiens ring finger protein 19A, RBR E3 ubiquitin protein ligase (RNF19A), transcript variant 1, mRNA [NM_183419]	GO:0005813|GO:0005737|GO:0016567|GO:0016874|GO:0000226|GO:0008270|GO:0016021|GO:0008134
A_23_P13632	0.0253385	0.000775934	down	2.46209	-2.46209	-1.29988	1.17483	-0.125047	WIBG	Homo sapiens within bgcn homolog (Drosophila) (WIBG), transcript variant 1, mRNA [NM_032345]	GO:0005515|GO:0005737|GO:0000184|GO:0005730|GO:0043022|GO:0045727|GO:0005654|GO:0035145
A_24_P276531	0.0267422	0.000945242	down	5.30593	-5.30593	-2.40761	2.27937	-0.128237	SNIP1	Homo sapiens Smad nuclear interacting protein 1 (SNIP1), mRNA [NM_024700]	GO:0005515|GO:0006355|GO:0005737|GO:0035196|GO:0007249|GO:0005654
A_23_P74129	0.0382441	0.00309959	down	5.8091	-5.8091	-2.53831	2.5105	-0.0278184	TMEM50A	Homo sapiens transmembrane protein 50A (TMEM50A), mRNA [NM_014313]	GO:0005783|GO:0016021
A_24_P171043	0.0454281	0.00495442	down	12.4541	-12.4541	-3.63855	3.3233	-0.315254		Homo sapiens mRNA; cDNA DKFZp547L112 (from clone DKFZp547L112). [AL512723]
A_32_P50431	0.0419357	0.00402158	down	1.47264	-1.47264	-0.558409	0.486822	-0.0715869	ST13	Homo sapiens suppression of tumorigenicity 13 (colon carcinoma) (Hsp70 interacting protein) (ST13), transcript variant 1, mRNA [NM_003932]	GO:0005515|GO:0032564|GO:0019904|GO:0051087|GO:0061084|GO:0032403|GO:0005829|GO:0042802|GO:0043234|GO:0005737|GO:0070389|GO:0006457|GO:0030544|GO:0051260|GO:0051082|GO:0030674|GO:0070062
A_24_P367645	0.0295482	0.00142342	down	56.2388	-56.2388	-5.81349	5.65896	-0.154534	MAP7D2	Homo sapiens MAP7 domain containing 2 (MAP7D2), transcript variant 2, mRNA [NM_152780]	GO:0005737|GO:0005198|GO:0015630|GO:0005874|GO:0000226
A_24_P918065	0.0387699	0.00324929	down	6.08275	-6.08275	-2.60472	2.19081	-0.413916	PXMP2	Homo sapiens peroxisomal membrane protein 2, 22kDa, mRNA (cDNA clone IMAGE:4098463), complete cds. [BC009836]	GO:0005739|GO:0005515|GO:0043234|GO:0008150|GO:0005737|GO:0016020|GO:0016021|GO:0005778
A_23_P103232	0.0413962	0.00388546	down	2.21482	-2.21482	-1.14719	1.06115	-0.086044	DUSP23	Homo sapiens dual specificity phosphatase 23 (DUSP23), mRNA [NM_017823]	GO:0005634|GO:0008138|GO:0035335|GO:0004725|GO:0070062|GO:0005829
A_24_P363259	0.039551	0.00337657	down	5.14879	-5.14879	-2.36423	2.22006	-0.144178	CNR1	Homo sapiens cannabinoid receptor 1 (brain) (CNR1), transcript variant 2, mRNA [NM_033181]	GO:0002866|GO:0030424|GO:0060405|GO:0005886|GO:0031999|GO:0045471|GO:0045776|GO:0007283|GO:0045777|GO:0042220|GO:0045759|GO:0033004|GO:0043231|GO:0004949|GO:0030426|GO:0031622|GO:0007413|GO:0008144|GO:0032496|GO:0007613|GO:0051966|GO:0060259|GO:0043065|GO:0007584|GO:0060135|GO:0007568|GO:0043278|GO:0042593|GO:0019233|GO:0051001|GO:0050796|GO:0007187|GO:0005887|GO:0032228|GO:0010976|GO:0007188|GO:…
A_24_P392151	0.0290872	0.00132932	down	3.47025	-3.47025	-1.79504	1.64663	-0.148408	C11orf86	Homo sapiens chromosome 11 open reading frame 86 (C11orf86), mRNA [NM_001136485]
A_24_P239330	0.0428763	0.00419237	down	2.24002	-2.24002	-1.16351	1.03917	-0.124344		Homo sapiens cDNA FLJ37227 fis, clone BRAMY2000277. [AK094546]
A_24_P66001	0.0304316	0.00158751	down	5.66251	-5.66251	-2.50144	2.24157	-0.259866	UQCR10	Homo sapiens ubiquinol-cytochrome c reductase, complex III subunit X (UQCR10), transcript variant 2, mRNA [NM_001003684]	GO:0022904|GO:0008121|GO:0006122|GO:0005743|GO:0005750|GO:0044281|GO:0044237|GO:0070062
A_23_P144465	0.0287719	0.00124939	down	2.41774	-2.41774	-1.27366	1.12794	-0.145724	PAPSS1	Homo sapiens 3'-phosphoadenosine 5'-phosphosulfate synthase 1 (PAPSS1), mRNA [NM_005443]	GO:0006805|GO:0050427|GO:0050428|GO:0005975|GO:0016779|GO:0044281|GO:0005524|GO:0005829|GO:0016310|GO:0001501|GO:0004020|GO:0000103|GO:0004781|GO:0009405|GO:0030203
A_23_P310560	0.0412621	0.00385354	down	3.01169	-3.01169	-1.59057	1.32734	-0.263236	NUDT16	Homo sapiens nudix (nucleoside diphosphate linked moiety X)-type motif 16 (NUDT16), transcript variant 2, mRNA [NM_152395]	GO:0008284|GO:0005634|GO:0044281|GO:0003729|GO:0035870|GO:0006382|GO:0042803|GO:0035863|GO:0005737|GO:0030515|GO:0006508|GO:0000287|GO:0030145|GO:0005730|GO:0055086|GO:0006402|GO:0005525|GO:0046709|GO:0050072|GO:0016077|GO:0090068|GO:0034656|GO:2000233|GO:0016311|GO:0008235|GO:0005654|GO:2000781|GO:0050897
A_24_P393470	0.0441467	0.0045374	down	7.90887	-7.90887	-2.98347	2.64547	-0.337997	MEF2BNB	Homo sapiens MEF2B neighbor (MEF2BNB), transcript variant 2, mRNA [NM_001145783]	GO:0007507|GO:0005515
A_32_P89976	0.0492276	0.00614551	down	1.37898	-1.37898	-0.463606	0.4425	-0.0211064	lnc-POLR1E-1	Homo sapiens mRNA for RNA polymerase I associated factor 53 variant, clone: adSE00728. [AK225050]
A_32_P88598	0.0285266	0.00118897	down	2.25608	-2.25608	-1.17382	1.06657	-0.10725	MAN1A2	mannosidase, alpha, class 1A, member 2 [Source:HGNC Symbol;Acc:HGNC:6822] [ENST00000356554]	GO:0005794|GO:0007585|GO:0048286|GO:0004571|GO:0005509|GO:0000139|GO:0016020|GO:0006491|GO:0016021|GO:0044267|GO:0018279|GO:0043687|GO:0070062
A_23_P59261	0.0215409	0.000326576	down	1.78525	-1.78525	-0.836127	0.812869	-0.0232585	TPBG	Homo sapiens trophoblast glycoprotein (TPBG), transcript variant 1, mRNA [NM_006670]	GO:0009986|GO:0005887|GO:0005783|GO:0007155
A_23_P429514	0.0496159	0.00626046	down	1.98758	-1.98758	-0.991016	0.883246	-0.107771	WFIKKN2	Homo sapiens WAP, follistatin/kazal, immunoglobulin, kunitz and netrin domain containing 2 (WFIKKN2), mRNA [NM_175575]	GO:0048747|GO:0032091|GO:0010951|GO:0001501|GO:0004867|GO:0008191|GO:0060021|GO:0007179|GO:0005576|GO:0043392
A_23_P81612	0.0370961	0.00283792	down	2.9992	-2.9992	-1.58458	1.41686	-0.167723	SRP19	Homo sapiens signal recognition particle 19kDa (SRP19), transcript variant 1, mRNA [NM_003135]	GO:0005786|GO:0010467|GO:0006614|GO:0042493|GO:0006613|GO:0008312|GO:0005730|GO:0005634|GO:0006412|GO:0005829|GO:0005739|GO:0005737|GO:0005654|GO:0044267
A_23_P106	0.0492534	0.00615416	down	2.59347	-2.59347	-1.37489	1.23623	-0.13866	USP33	Homo sapiens ubiquitin specific peptidase 33 (USP33), transcript variant 1, mRNA [NM_015017]	GO:0005515|GO:0032091|GO:0006511|GO:0043130|GO:0048471|GO:0016579|GO:0004843|GO:0030891|GO:0032092|GO:0005737|GO:0070536|GO:0007411|GO:0045111|GO:0009267|GO:0071108|GO:0005813|GO:0005794|GO:0005776|GO:0001664|GO:0044297|GO:0006897|GO:0004197|GO:0051298|GO:0008277|GO:0016477|GO:0061136|GO:0010506|GO:0008270|GO:0043161|GO:0017160
A_23_P502488	0.0409589	0.00377809	down	5.25983	-5.25983	-2.39502	2.2635	-0.131519	ATG4C	Homo sapiens autophagy related 4C, cysteine peptidase (ATG4C), transcript variant 1, mRNA [NM_032852]	GO:0006501|GO:0006995|GO:0000422|GO:0006914|GO:0005576|GO:0051697|GO:0005829|GO:0004197|GO:0005737|GO:0016485|GO:0006612|GO:0006508|GO:0008233|GO:0000045
A_24_P295245	0.0305045	0.00160343	down	2.7327	-2.7327	-1.45033	1.28035	-0.169981	ASPH	Homo sapiens aspartate beta-hydroxylase (ASPH), transcript variant 4, mRNA [NM_032467]	GO:0005515|GO:0007389|GO:0005513|GO:0008285|GO:0005886|GO:0042264|GO:0005783|GO:0010524|GO:0004597|GO:0030176|GO:0097202|GO:0060316|GO:0014701|GO:0010649|GO:0032237|GO:0006936|GO:0031647|GO:0010880|GO:0060314|GO:0071277|GO:0060021|GO:0033198|GO:0008307|GO:0035108|GO:0032541|GO:0031585|GO:0005509|GO:0033018|GO:0009055|GO:0010881|GO:0033017|GO:0090316|GO:0034704|GO:0045862|GO:0044325|GO:0060325|GO:…
A_23_P112113	0.0430001	0.00424366	down	1.47281	-1.47281	-0.558568	0.476072	-0.0824966	KIAA0196	Homo sapiens KIAA0196 (KIAA0196), mRNA [NM_014846]	GO:0005515|GO:0005783|GO:0016197|GO:0071203|GO:0005769|GO:0005829
A_23_P114445	0.0466121	0.00532331	down	2.35996	-2.35996	-1.23876	1.11102	-0.127741	MAGEE1	Homo sapiens melanoma antigen family E, 1 (MAGEE1), mRNA [NM_020932]	GO:0005515|GO:0008150|GO:0048471|GO:0016010|GO:0005886|GO:0045211|GO:0005634|GO:0030425
A_23_P154457	0.0382323	0.00308609	down	1.4752	-1.4752	-0.560914	0.488852	-0.072063	NOL10	Homo sapiens nucleolar protein 10 (NOL10), transcript variant 1, mRNA [NM_024894]	GO:0005730
A_23_P115703	0.0366779	0.0027582	down	1.96817	-1.96817	-0.976853	0.926832	-0.0500215	PCGF6	Homo sapiens polycomb group ring finger 6 (PCGF6), transcript variant 1, mRNA [NM_001011663]	GO:0035102|GO:0031519|GO:0005515|GO:0003700|GO:0000977|GO:0008270|GO:0005634|GO:0000122|GO:0045892|GO:0003677|GO:0001227|GO:0006351
A_23_P201342	0.0261147	0.000881442	down	2.38494	-2.38494	-1.25395	1.15981	-0.0941461	DVL1	Homo sapiens dishevelled segment polarity protein 1 (DVL1), mRNA [NM_004421]	GO:0005515|GO:0034504|GO:0006366|GO:0090263|GO:0035372|GO:0045202|GO:0031122|GO:0042802|GO:0005109|GO:0007507|GO:0007411|GO:0043025|GO:0016055|GO:0019901|GO:0060134|GO:0050808|GO:0001505|GO:0010976|GO:0035176|GO:0019899|GO:0045893|GO:0071340|GO:0032091|GO:0030424|GO:0030136|GO:0032436|GO:0030177|GO:0048675|GO:0030425|GO:0007269|GO:0005829|GO:0030426|GO:0035556|GO:0003674|GO:0005737|GO:0007528|GO:…
A_23_P359616	0.0408872	0.0037561	down	2.74322	-2.74322	-1.45587	1.37817	-0.0776974	RPF1	Homo sapiens ribosome production factor 1 homolog (S. cerevisiae) (RPF1), mRNA [NM_025065]	GO:0000460|GO:0003723|GO:0000470|GO:0005730|GO:0000027|GO:0030687|GO:0042134
A_24_P306814	0.0295696	0.00144354	down	3.33879	-3.33879	-1.73933	1.64033	-0.0989997		argininosuccinate synthetase 1 pseudogene 9 [Source:HGNC Symbol;Acc:HGNC:772] [ENST00000513426]
A_24_P415012	0.0278243	0.00106379	down	11.8438	-11.8438	-3.56606	3.14559	-0.420469	LRP12	Homo sapiens low density lipoprotein receptor-related protein 12 (LRP12), transcript variant 1, mRNA [NM_013437]	GO:0005515|GO:0005041|GO:0007165|GO:0005905|GO:0005887|GO:0016021|GO:0040008|GO:0006898|GO:0006897
A_32_P66035	0.0300176	0.0015099	down	4.06632	-4.06632	-2.02373	1.85347	-0.170252	TMEM86A	Homo sapiens transmembrane protein 86A (TMEM86A), mRNA [NM_153347]	GO:0016021
A_23_P44366	0.0316268	0.00183056	down	2.36668	-2.36668	-1.24287	1.08867	-0.154194	PRKAG2	Homo sapiens protein kinase, AMP-activated, gamma 2 non-catalytic subunit (PRKAG2), transcript variant a, mRNA [NM_016203]	GO:0008286|GO:0004679|GO:0008603|GO:0071901|GO:0044281|GO:0005615|GO:0005829|GO:0035556|GO:0006754|GO:0046324|GO:0045860|GO:0061024|GO:0006633|GO:0007050|GO:0044255|GO:0010800|GO:0006996|GO:0031588|GO:0016208|GO:0019901|GO:0006853|GO:0005977|GO:0046320|GO:0030295|GO:0019217|GO:0005524|GO:0006110|GO:0006112|GO:0043531|GO:0042304|GO:0016126|GO:0006468|GO:0005654|GO:0006469|GO:0004862|GO:0007005|GO:…
A_24_P196519	0.0323747	0.00196018	down	1.56039	-1.56039	-0.641902	0.582538	-0.0593642	MTAP	Homo sapiens methylthioadenosine phosphorylase (MTAP), mRNA [NM_002451]	GO:0005634|GO:0044281|GO:0006738|GO:0004645|GO:0033574|GO:0032259|GO:0005829|GO:0034641|GO:0006166|GO:0017061|GO:0005737|GO:0006139|GO:0000096|GO:0019509|GO:0006595|GO:0070062
A_23_P43684	0.0450461	0.00485725	down	3.35015	-3.35015	-1.74422	1.57685	-0.16737	BNC2	Homo sapiens basonuclin 2 (BNC2), mRNA [NM_017637]	GO:0006355|GO:0005737|GO:0003416|GO:0005886|GO:0060021|GO:0060485|GO:0005654|GO:0005634|GO:0043586|GO:0003677|GO:0046872|GO:0006351
A_24_P196534	0.0316268	0.00182942	down	2.42591	-2.42591	-1.27852	1.22771	-0.0508181	PKNOX1	Homo sapiens PBX/knotted 1 homeobox 1 (PKNOX1), transcript variant 1, mRNA [NM_004571]	GO:0005667|GO:0003700|GO:0006366|GO:0046982|GO:0003705|GO:0005634|GO:0001525|GO:0043565|GO:0005737|GO:0030217|GO:0045944|GO:0030218|GO:0043010
A_32_P171530	0.0443945	0.00464817	down	12.6185	-12.6185	-3.65747	2.97389	-0.683579	LIFR-AS1	Homo sapiens LIFR antisense RNA 1 (LIFR-AS1), transcript variant 2, long non-coding RNA [NR_103554]
A_23_P138025	0.0326141	0.00199845	down	2.6757	-2.6757	-1.41992	1.31822	-0.101696	GPN2	Homo sapiens GPN-loop GTPase 2 (GPN2), mRNA [NM_018066]	GO:0008150|GO:0003674|GO:0016787|GO:0008152|GO:0005575|GO:0005525
A_23_P128783	0.0217738	0.000372949	down	4.30811	-4.30811	-2.10706	2.06364	-0.0434109	EAPP	Homo sapiens E2F-associated phosphoprotein (EAPP), mRNA [NM_018453]	GO:0008284|GO:0005737|GO:0005794|GO:0032968|GO:0005654|GO:0005634|GO:0034244
A_24_P68222	0.0314892	0.00178055	down	3.56851	-3.56851	-1.83532	1.69312	-0.142201	CD99P1	Homo sapiens CD99 molecule pseudogene 1 (CD99P1), transcript variant 2, non-coding RNA [NR_033381]
A_23_P132973	0.0393391	0.00334487	down	2.82717	-2.82717	-1.49936	1.35423	-0.14513	PIGY	Homo sapiens phosphatidylinositol glycan anchor biosynthesis, class Y (PIGY), mRNA [NM_001042616]	GO:0005886|GO:0005789|GO:0016021|GO:0006506|GO:0000506
A_23_P24068	0.0226118	0.000447908	down	3.19352	-3.19352	-1.67515	1.54513	-0.130013	BMS1	Homo sapiens BMS1 ribosome biogenesis factor (BMS1), mRNA [NM_014753]	GO:0042255|GO:0005730|GO:0005634|GO:0005524
A_24_P8371	0.0216128	0.000350391	down	1.81069	-1.81069	-0.856544	0.791648	-0.0648956	SPNS2	Homo sapiens spinster homolog 2 (Drosophila) (SPNS2), mRNA [NM_001124758]	GO:0006665|GO:0001782|GO:0046624|GO:0003376|GO:0072676|GO:0005765|GO:0055085|GO:0031982|GO:0048535|GO:0040011|GO:0060348|GO:0048073|GO:0006869|GO:0002920|GO:0016021|GO:0043029
A_24_P367752	0.0351313	0.00243906	down	4.47073	-4.47073	-2.16051	1.9758	-0.184705	NDST1	PREDICTED: Homo sapiens N-deacetylase/N-sulfotransferase (heparan glucosaminyl) 1 (NDST1), transcript variant X9, mRNA [XM_005268441]	GO:0007585|GO:0005975|GO:0019213|GO:0048703|GO:0044281|GO:0015012|GO:0048702|GO:0006024|GO:0007224|GO:0015016|GO:0006954|GO:0000139|GO:0000165|GO:0008543|GO:0009405|GO:0030901|GO:0030900|GO:0016021|GO:0030203|GO:0030210|GO:0000271
A_24_P417281	0.0448116	0.00478181	down	1.30736	-1.30736	-0.386651	0.368012	-0.0186388	TMX3	Homo sapiens thioredoxin-related transmembrane protein 3 (TMX3), mRNA [NM_019022]	GO:0034976|GO:0009986|GO:0006457|GO:0005783|GO:0005789|GO:0003756|GO:0045454|GO:0016021
A_23_P141606	0.0187088	0.00017228	down	3.19759	-3.19759	-1.67699	1.6072	-0.0697908	BLMH	Homo sapiens bleomycin hydrolase (BLMH), mRNA [NM_000386]	GO:0000209|GO:0005515|GO:0002474|GO:0042493|GO:0009636|GO:0005634|GO:0005829|GO:0004197|GO:0005737|GO:0004177|GO:0004180|GO:0006508|GO:0005654|GO:0008234|GO:0070062
A_23_P417113	0.0369496	0.00279706	down	4.16547	-4.16547	-2.05848	1.99178	-0.0666959	RBM33	RNA binding motif protein 33 [Source:HGNC Symbol;Acc:HGNC:27223] [ENST00000287912]	GO:0000166
A_24_P754086	0.0202723	0.000266396	down	2.34067	-2.34067	-1.22692	1.16297	-0.0639524	NCL	Homo sapiens nucleolin (NCL), mRNA [NM_005381]	GO:0005515|GO:0003723|GO:0042162|GO:0005730|GO:0005634|GO:0001525|GO:0008022|GO:0042802|GO:0000166|GO:0016020|GO:0030529|GO:0005654|GO:0005938|GO:0070062
A_32_P66364	0.0450307	0.00483831	down	10.8504	-10.8504	-3.43967	3.06954	-0.370132	PPP1R1C	Homo sapiens protein phosphatase 1, regulatory (inhibitor) subunit 1C (PPP1R1C), transcript variant 3, mRNA [NM_001080545]	GO:0035556|GO:0007049|GO:0005737|GO:1900087|GO:0030307|GO:0004864|GO:0004865|GO:0006469|GO:0051301
A_23_P250554	0.0446013	0.00469228	down	1.6311	-1.6311	-0.705849	0.656533	-0.0493161	AGGF1	Homo sapiens angiogenic factor with G patch and FHA domains 1 (AGGF1), mRNA [NM_018046]	GO:0005515|GO:0006396|GO:0048471|GO:0005737|GO:0001938|GO:0005576|GO:0001525|GO:0007155|GO:0003676|GO:0001570|GO:0045766
A_24_P410610	0.0316882	0.00184968	down	28.8366	-28.8366	-4.84983	4.17641	-0.673419	DPYD	Homo sapiens dihydropyrimidine dehydrogenase (DPYD), transcript variant 2, mRNA [NM_001160301]	GO:0050661|GO:0017113|GO:0006214|GO:0051539|GO:0006210|GO:0050660|GO:0006212|GO:0006222|GO:0055086|GO:0044281|GO:0046872|GO:0042803|GO:0005829|GO:0019483|GO:0046135|GO:0005737|GO:0006145|GO:0004152|GO:0006206|GO:0055114|GO:0006208
A_24_P193295	0.0343016	0.00230136	down	10.0159	-10.0159	-3.32421	2.95338	-0.370832	RAB15	Homo sapiens RAB15, member RAS oncogene family (RAB15), mRNA [NM_198686]	GO:0005515|GO:0048471|GO:0009306|GO:0005886|GO:0003924|GO:0072372|GO:0005525|GO:0072659|GO:0006886|GO:0006904|GO:0006184|GO:0005737|GO:0017157|GO:0032482|GO:0019003|GO:0010008|GO:0070062
A_24_P479551	0.0187088	0.000173136	down	24.0843	-24.0843	-4.59002	4.45732	-0.1327	UBE2QL1	Homo sapiens ubiquitin-conjugating enzyme E2Q family-like 1 (UBE2QL1), mRNA [NM_001145161]	GO:0016567|GO:0016874|GO:0005524
A_24_P592591	0.0385412	0.00316917	down	2.41012	-2.41012	-1.2691	1.24733	-0.0217695
A_23_P161628	0.0475145	0.00558515	down	1.69895	-1.69895	-0.764645	0.730832	-0.0338132	MUS81	Homo sapiens MUS81 structure-specific endonuclease subunit (MUS81), mRNA [NM_025128]	GO:0005515|GO:0006281|GO:0005730|GO:0048257|GO:0006310|GO:0005634|GO:0072429|GO:0003677|GO:0000737|GO:0046872
A_23_P337422	0.0304316	0.0015942	down	8.08274	-8.08274	-3.01484	2.93529	-0.0795571	SERBP1	Homo sapiens SERPINE1 mRNA binding protein 1 (SERBP1), transcript variant 1, mRNA [NM_001018067]	GO:0005515|GO:0043488|GO:0048471|GO:0005737|GO:0016020|GO:0005886|GO:0042981|GO:0005634|GO:0003730|GO:0070062
A_23_P58953	0.0266032	0.000919721	down	2.84855	-2.84855	-1.51023	1.35091	-0.159319	NQO2	Homo sapiens NAD(P)H dehydrogenase, quinone 2 (NQO2), transcript variant 3, mRNA [NM_000904]	GO:0001512|GO:0005737|GO:0009055|GO:0007613|GO:0005654|GO:0046872|GO:0008753|GO:0070062|GO:0055114
A_24_P345822	0.0467838	0.00536869	down	2.07751	-2.07751	-1.05486	0.914106	-0.140752	TFG	Homo sapiens TRK-fused gene (TFG), transcript variant 1, mRNA [NM_006070]	GO:0005515|GO:0007165|GO:0005737|GO:0004871|GO:0043123|GO:0070062|GO:0042802
A_23_P301877	0.0471262	0.00546114	down	2.37171	-2.37171	-1.24593	1.10087	-0.145063	MED27	Homo sapiens mediator complex subunit 27 (MED27), transcript variant 1, mRNA [NM_004269]	GO:0005515|GO:0010467|GO:0005667|GO:0005737|GO:0006367|GO:0006357|GO:0019827|GO:0016592|GO:0003713|GO:0005730|GO:0005654|GO:0005634
A_23_P217528	0.0258131	0.000848914	down	1.95775	-1.95775	-0.969197	0.956162	-0.0130351	KLF8	Homo sapiens Kruppel-like factor 8 (KLF8), transcript variant 1, mRNA [NM_007250]	GO:0006355|GO:0005634|GO:0003677|GO:0046872|GO:0006351
A_24_P760945	0.0496159	0.0062616	down	2.7465	-2.7465	-1.45759	1.25545	-0.202145
A_24_P36847	0.0291897	0.00135524	down	2.71869	-2.71869	-1.44291	1.32392	-0.118989	DHX9	Homo sapiens DEAH (Asp-Glu-Ala-His) box helicase 9 (DHX9), transcript variant 1, mRNA [NM_001357]	GO:0005515|GO:0008380|GO:0003724|GO:0010467|GO:0005634|GO:0005829|GO:0004004|GO:0034605|GO:0005737|GO:0004003|GO:0001085|GO:0032481|GO:0032508|GO:0006396|GO:0005813|GO:0070934|GO:0005730|GO:0005524|GO:0003677|GO:0001649|GO:0016020|GO:0000398|GO:0030529|GO:0045087|GO:0007623|GO:0005654|GO:0070937
A_23_P141508	0.0476785	0.00563222	down	1.85199	-1.85199	-0.889073	0.838441	-0.0506328	CLEC10A	Homo sapiens C-type lectin domain family 10, member A (CLEC10A), transcript variant 2, mRNA [NM_006344]	GO:0005886|GO:0045087|GO:0030246|GO:0016021|GO:0006897
A_23_P140290	0.0338257	0.00220241	down	10.3814	-10.3814	-3.37593	3.04961	-0.326323	RTN1	Homo sapiens reticulon 1 (RTN1), transcript variant 1, mRNA [NM_021136]	GO:0005515|GO:0030182|GO:0005789|GO:0030176
A_32_P108870	0.0492563	0.00615628	down	42.8379	-42.8379	-5.42082	4.29123	-1.12958	PMP2	Homo sapiens peripheral myelin protein 2 (PMP2), mRNA [NM_002677]	GO:0005215|GO:0005737|GO:0005504|GO:0015485|GO:0006810|GO:0061024|GO:0070062
A_32_P145355	0.0316192	0.00182498	down	12.4567	-12.4567	-3.63885	3.29069	-0.348158
A_24_P127928	0.033118	0.00209337	down	3.04358	-3.04358	-1.60577	1.36583	-0.239937	RAB3GAP2	Homo sapiens RAB3 GTPase activating protein subunit 2 (non-catalytic) (RAB3GAP2), mRNA [NM_012414]	GO:0017112|GO:0017137|GO:0046982|GO:0005886|GO:0032851|GO:0043085|GO:0006886|GO:0043087|GO:0043547|GO:0043234|GO:0005737|GO:0097051|GO:0030234|GO:0008047|GO:0005096
A_24_P242820	0.0242067	0.000649076	down	2.56222	-2.56222	-1.35739	1.31181	-0.045585	TSN	Homo sapiens translin (TSN), transcript variant 1, mRNA [NM_004622]	GO:0043565|GO:0005515|GO:0010467|GO:0005737|GO:0003697|GO:0006310|GO:0005634|GO:0004521|GO:0003729|GO:0032403|GO:0003677|GO:0005829
A_32_P77139	0.0313004	0.00173784	down	3.12419	-3.12419	-1.64348	1.50278	-0.140698
A_24_P250614	0.0333159	0.00212242	down	3.60217	-3.60217	-1.84887	1.58292	-0.265951	SF3A1	Homo sapiens splicing factor 3a, subunit 1, 120kDa (SF3A1), mRNA [NM_005877]	GO:0008380|GO:0006397|GO:0005515|GO:0010467|GO:0000398|GO:0003723|GO:0005684|GO:0005681|GO:0005654|GO:0071013|GO:0000389
A_32_P145447	0.0357285	0.00259383	down	5.96994	-5.96994	-2.57772	2.46213	-0.115586	ENO1-AS1	Homo sapiens ENO1 antisense RNA 1 (ENO1-AS1), long non-coding RNA [NR_038351]
A_23_P156562	0.0316882	0.00185292	down	1.74984	-1.74984	-0.807221	0.752976	-0.0542444	CRIP3	Homo sapiens cysteine-rich protein 3 (CRIP3), mRNA [NM_206922]	GO:0005737|GO:0042098|GO:0008270
A_24_P940125	0.0289613	0.00127353	down	2.18517	-2.18517	-1.12775	1.11329	-0.0144625	CNOT6	Homo sapiens CCR4-NOT transcription complex, subunit 6 (CNOT6), mRNA [NM_001303241]	GO:0005515|GO:2000327|GO:0010467|GO:0006355|GO:0008284|GO:0003723|GO:0043928|GO:0004532|GO:0005634|GO:0070966|GO:0046872|GO:0030014|GO:0006351|GO:0006417|GO:0005829|GO:0004535|GO:0016020|GO:0010606|GO:0035195|GO:0000289|GO:0000288
A_24_P298877	0.0361544	0.0026808	down	3.14036	-3.14036	-1.65093	1.60917	-0.0417617	C1orf174	Homo sapiens chromosome 1 open reading frame 174 (C1orf174), mRNA [NM_207356]	GO:0005634
A_23_P96761	0.0450307	0.00484725	down	5.46035	-5.46035	-2.44899	2.30665	-0.142341	ACADM	Homo sapiens acyl-CoA dehydrogenase, C-4 to C-12 straight chain (ACADM), transcript variant 1, mRNA [NM_000016]	GO:0030424|GO:0006635|GO:0050660|GO:0005634|GO:0044281|GO:0019254|GO:0033539|GO:0042802|GO:0005739|GO:0005759|GO:0045329|GO:0051793|GO:0003995|GO:0051791|GO:0070991|GO:0044255|GO:0070062|GO:0055114
A_24_P377499	0.0476552	0.00562252	down	3.24378	-3.24378	-1.69767	1.66137	-0.0363027	OSBPL3	Homo sapiens oxysterol binding protein-like 3 (OSBPL3), transcript variant 1, mRNA [NM_015550]	GO:0005515|GO:0031965|GO:0016020|GO:0005886|GO:0015485|GO:0006869|GO:0097038|GO:0005829
A_24_P46953	0.0208827	0.000304082	down	3.44339	-3.44339	-1.78383	1.67398	-0.109848	SGK3	Homo sapiens serum/glucocorticoid regulated kinase family, member 3 (SGK3), transcript variant 1, mRNA [NM_013257]	GO:0030334|GO:0005515|GO:0005246|GO:0006950|GO:0015459|GO:0055085|GO:0001558|GO:0005524|GO:0005829|GO:0051090|GO:0034220|GO:0004672|GO:0004674|GO:0042127|GO:0016023|GO:0006468|GO:0055037|GO:0035091|GO:0017081|GO:0005769|GO:0017080
A_23_P200792	0.0307807	0.00166113	down	3.06397	-3.06397	-1.6154	1.54308	-0.0723235	NOTCH2	Homo sapiens notch 2 (NOTCH2), transcript variant 1, mRNA [NM_024408]	GO:0005515|GO:0010467|GO:0007220|GO:0006367|GO:0060674|GO:0003184|GO:0046579|GO:0007219|GO:0046849|GO:0009887|GO:0042742|GO:0009986|GO:0001709|GO:0005509|GO:0007275|GO:0000122|GO:0001701|GO:0043235|GO:0005929|GO:0005887|GO:0005789|GO:0016049|GO:0005654|GO:0072602|GO:0002437|GO:0007368|GO:0008284|GO:0008285|GO:0005886|GO:0005634|GO:0061073|GO:0030326|GO:0030513|GO:0061314|GO:0006959|GO:0007050|GO:…
A_23_P129606	0.0361955	0.0026865	down	3.13451	-3.13451	-1.64824	1.40433	-0.243913	DDX19A	Homo sapiens DEAD (Asp-Glu-Ala-Asp) box polypeptide 19A (DDX19A), mRNA [NM_018332]	GO:0031965|GO:0043065|GO:0003723|GO:0004386|GO:0015031|GO:0005524|GO:0010043|GO:0003674|GO:0008150|GO:0005737|GO:0016020|GO:0005643|GO:0008152|GO:0051028
A_32_P185317	0.0349631	0.00240412	down	35.8249	-35.8249	-5.16289	4.3785	-0.784393	MNX1-AS1	Homo sapiens MNX1 antisense RNA 1 (head to head) (MNX1-AS1), long non-coding RNA [NR_038835]
A_23_P350824	0.0253471	0.000778505	down	3.12203	-3.12203	-1.64249	1.56855	-0.0739381	DPYSL2	Homo sapiens dihydropyrimidinase-like 2 (DPYSL2), transcript variant 2, mRNA [NM_001386]	GO:0005515|GO:0021510|GO:0042220|GO:0030425|GO:0005829|GO:0030426|GO:0005739|GO:0014049|GO:0021772|GO:0007411|GO:0043195|GO:0007010|GO:0043025|GO:0070062|GO:0019901|GO:0042493|GO:0005874|GO:0048489|GO:0007399|GO:0006897|GO:0007165|GO:0006139|GO:0001975|GO:0016020|GO:0010975|GO:0004157|GO:0006208
A_32_P106117	0.0313004	0.00174662	down	2.91937	-2.91937	-1.54566	1.35143	-0.194231	GGA2	Homo sapiens golgi-associated, gamma adaptin ear containing, ARF binding protein 2 (GGA2), mRNA [NM_015044]	GO:0005802|GO:0005515|GO:0030131|GO:0005794|GO:0030306|GO:0030136|GO:0016192|GO:0006886|GO:0010008
A_23_P128940	0.0301486	0.0015231	down	1.78445	-1.78445	-0.835481	0.812239	-0.0232423	VCPKMT	Homo sapiens valosin containing protein lysine (K) methyltransferase (VCPKMT), transcript variant 1, mRNA [NM_024558]	GO:0005515|GO:0005737|GO:0005575|GO:0016279|GO:0018023
A_32_P184727	0.0486669	0.00592849	down	1.80656	-1.80656	-0.853243	0.765247	-0.0879952	KPNB1	Homo sapiens karyopherin (importin) beta 1 (KPNB1), transcript variant 1, mRNA [NM_002265]	GO:0005515|GO:0019221|GO:0019058|GO:0005635|GO:0044281|GO:0006606|GO:0006607|GO:0006921|GO:0005829|GO:0005737|GO:0006610|GO:0005643|GO:0008536|GO:0016032|GO:0070062|GO:0000060|GO:0031965|GO:0071782|GO:0019904|GO:0006915|GO:0016020|GO:0006309|GO:0008565|GO:0005654|GO:0008139|GO:0008270|GO:0019899
A_24_P186216	0.0187172	0.00019358	down	2.29635	-2.29635	-1.19935	1.15972	-0.0396252	PDS5A	Homo sapiens PDS5 cohesin associated factor A (PDS5A), transcript variant 3, mRNA [NM_001100400]	GO:0005515|GO:0005886|GO:0005694|GO:0005654|GO:0008156|GO:0000278|GO:0000785|GO:0000775|GO:0051301|GO:0007064|GO:0005829
A_24_P203678	0.0269119	0.000957908	down	5.86057	-5.86057	-2.55104	2.51172	-0.0393222	ACAT1	Homo sapiens acetyl-CoA acetyltransferase 1 (ACAT1), mRNA [NM_000019]	GO:0050662|GO:0014070|GO:0072229|GO:0005743|GO:0009083|GO:0044281|GO:0046872|GO:0042803|GO:0001889|GO:0005739|GO:0034641|GO:0042594|GO:0046952|GO:0007420|GO:0046951|GO:0005759|GO:0046950|GO:0003985|GO:0051260|GO:0009725|GO:0019899|GO:0060612|GO:0044255|GO:0070062
A_24_P55148	0.0448015	0.00477827	down	1.56236	-1.56236	-0.643724	0.601004	-0.0427202	HIST1H2BJ	Homo sapiens histone cluster 1, H2bj (HIST1H2BJ), mRNA [NM_021058]	GO:0046982|GO:0050830|GO:0019731|GO:0006334|GO:0006325|GO:0005654|GO:0005634|GO:0000786|GO:0005615|GO:0003677|GO:0002227
A_23_P202458	0.0446778	0.00474831	down	1.51425	-1.51425	-0.5986	0.5268	-0.0718006	ZNF22	Homo sapiens zinc finger protein 22 (ZNF22), mRNA [NM_006963]	GO:0006355|GO:0042476|GO:0008270|GO:0005654|GO:0005634|GO:0003677|GO:0006351
A_24_P50208	0.0461581	0.00519058	down	3.00182	-3.00182	-1.58584	1.36995	-0.215889	MAML3	mastermind-like 3 (Drosophila) [Source:HGNC Symbol;Acc:HGNC:16272] [ENST00000398940]	GO:0010467|GO:0006367|GO:0016607|GO:0007219|GO:0045944|GO:0003713|GO:0005654|GO:0005634
A_23_P118435	0.0388371	0.00326533	down	3.3286	-3.3286	-1.73492	1.58593	-0.148991	SUMO2	Homo sapiens small ubiquitin-like modifier 2 (SUMO2), transcript variant 1, mRNA [NM_006937]	GO:0005515|GO:0016925|GO:0016605|GO:0032436|GO:0005654|GO:0005634|GO:0044267|GO:0031625|GO:0043687
A_23_P51278	0.0373701	0.00288112	down	3.64112	-3.64112	-1.86438	1.70328	-0.1611	LRRC42	Homo sapiens leucine rich repeat containing 42 (LRRC42), transcript variant 2, mRNA [NM_052940]
A_24_P193498	0.0273516	0.00100337	down	2.43947	-2.43947	-1.28657	1.16303	-0.123533	TM2D3	Homo sapiens TM2 domain containing 3 (TM2D3), transcript variant 1, mRNA [NM_078474]	GO:0016021
A_23_P45831	0.0230173	0.000489759	down	1.33534	-1.33534	-0.417207	0.383881	-0.0333255	CHD1L	Homo sapiens chromodomain helicase DNA binding protein 1-like (CHD1L), transcript variant 1, mRNA [NM_004284]	GO:0005515|GO:0005886|GO:0005634|GO:0003677|GO:0005524|GO:0006974|GO:0005737|GO:0004003|GO:0006281|GO:0000166|GO:0005654|GO:0006338|GO:0032508|GO:0016887
A_24_P941148	0.0300176	0.00150605	down	3.06277	-3.06277	-1.61483	1.39342	-0.221418	HAUS6	Homo sapiens HAUS augmin-like complex, subunit 6 (HAUS6), transcript variant 1, mRNA [NM_017645]	GO:0051297|GO:0003674|GO:0007067|GO:0005813|GO:0005737|GO:0005815|GO:0005874|GO:0005819|GO:0070652|GO:0005654|GO:0051225|GO:0051301
A_23_P4124	0.0322858	0.00194183	down	3.09547	-3.09547	-1.63016	1.49969	-0.130472	CCDC43	Homo sapiens coiled-coil domain containing 43 (CCDC43), transcript variant 1, mRNA [NM_144609]
A_24_P119627	0.0415903	0.00395723	down	3.04165	-3.04165	-1.60486	1.34992	-0.254935	LOC100505824	Homo sapiens cDNA clone IMAGE:5297975. [BC033999]
A_23_P37484	0.0330741	0.00208802	down	3.48992	-3.48992	-1.80319	1.6946	-0.108591	CHSY1	Homo sapiens chondroitin sulfate synthase 1 (CHSY1), mRNA [NM_014918]	GO:0005975|GO:0005576|GO:0009954|GO:0044281|GO:0050510|GO:0046872|GO:0045880|GO:0030206|GO:0030279|GO:0000139|GO:0002063|GO:0016020|GO:0060349|GO:0032580|GO:0009405|GO:0051923|GO:0031667|GO:0016021|GO:0030204|GO:0047238|GO:0030203
A_23_P53957	0.0155424	6.45912e-05	down	1.81963	-1.81963	-0.863644	0.835397	-0.0282466	COX16	Homo sapiens COX16 cytochrome c oxidase assembly homolog (S. cerevisiae) (COX16), transcript variant 1, mRNA [NM_016468]	GO:0008150|GO:0003674|GO:0031966|GO:0016021|GO:0005575
A_23_P32785	0.0250122	0.000729699	down	1.74842	-1.74842	-0.806054	0.782794	-0.0232601	C3orf38	Homo sapiens chromosome 3 open reading frame 38 (C3orf38), mRNA [NM_173824]	GO:0006915
A_32_P99131	0.0465579	0.00530692	down	17.524	-17.524	-4.13126	3.62668	-0.504578
A_32_P113682	0.0303022	0.00156746	down	3.40963	-3.40963	-1.76962	1.54467	-0.224948	ZYG11B	Homo sapiens zyg-11 family member B, cell cycle regulator (ZYG11B), mRNA [NM_024646]
A_32_P165713	0.0303022	0.00154898	down	3.4131	-3.4131	-1.77108	1.59051	-0.18057	SARNP	Homo sapiens SAP domain containing ribonucleoprotein (SARNP), transcript variant 1, mRNA [NM_033082]	GO:0006355|GO:0006406|GO:0016607|GO:0000346|GO:0005654|GO:0005634|GO:0003677|GO:0006417|GO:0006351|GO:0043231
A_23_P217399	0.0460928	0.00518075	down	2.57465	-2.57465	-1.36438	1.16776	-0.196612	PIGA	Homo sapiens phosphatidylinositol glycan anchor biosynthesis, class A (PIGA), transcript variant 1, mRNA [NM_002641]	GO:0005515|GO:0006501|GO:0016254|GO:0008194|GO:0000506|GO:0017176|GO:0009893|GO:0016020|GO:0005789|GO:0016021|GO:0044267|GO:0006506|GO:0043687
A_23_P85441	0.0378366	0.00296457	down	15.6664	-15.6664	-3.9696	3.43378	-0.535821	IGSF9	Homo sapiens immunoglobulin superfamily, member 9 (IGSF9), transcript variant 2, mRNA [NM_020789]	GO:0030424|GO:0030054|GO:0005886|GO:0050807|GO:0060077|GO:0016021|GO:0007156|GO:0030425|GO:0016358
A_23_P203972	0.0487685	0.00601581	down	27.9571	-27.9571	-4.80514	4.23216	-0.572981	FZD10	Homo sapiens frizzled class receptor 10 (FZD10), mRNA [NM_007197]	GO:0005515|GO:0042813|GO:0017147|GO:0009986|GO:0071300|GO:0004930|GO:0034259|GO:0038031|GO:0032855|GO:0005737|GO:0007186|GO:0005887|GO:0030182|GO:0032956|GO:0043507|GO:0060070
A_23_P45871	0.0484649	0.00585452	down	21.9213	-21.9213	-4.45426	4.05599	-0.39827	IFI44L	Homo sapiens interferon-induced protein 44-like (IFI44L), mRNA [NM_006820]	GO:0051607|GO:0006955|GO:0005737
A_23_P5568	0.0282902	0.00115202	down	2.00945	-2.00945	-1.0068	0.89514	-0.111663	SFT2D3	Homo sapiens SFT2 domain containing 3 (SFT2D3), mRNA [NM_032740]	GO:0016021|GO:0016192|GO:0015031
A_23_P52147	0.045598	0.00498347	down	2.76843	-2.76843	-1.46907	1.27897	-0.190094	TBCE	Homo sapiens tubulin folding cofactor E (TBCE), transcript variant 1, mRNA [NM_001079515]	GO:0008344|GO:0005874|GO:0051087|GO:0000226|GO:0009791|GO:0005737|GO:0048589|GO:0006457|GO:0014889|GO:0051084|GO:0007023|GO:0048936|GO:0044267
A_24_P931476	0.048743	0.00599132	down	2.09466	-2.09466	-1.06672	0.950622	-0.116094	BOD1L1	biorientation of chromosomes in cell division 1-like 1 [Source:HGNC Symbol;Acc:HGNC:31792] [ENST00000482713]	GO:0005654|GO:0003677
A_23_P383118	0.0335067	0.00215915	down	2.11281	-2.11281	-1.07916	0.913421	-0.165741	ZSWIM5	Homo sapiens zinc finger, SWIM-type containing 5 (ZSWIM5), mRNA [NM_020883]	GO:0008270|GO:0005615
A_24_P242076	0.0387142	0.0032205	down	7.73589	-7.73589	-2.95157	2.74508	-0.206491	TMEM50A	transmembrane protein 50A [Source:HGNC Symbol;Acc:HGNC:30590] [ENST00000498135]	GO:0005783|GO:0016021
A_23_P120629	0.0393266	0.00333953	down	1.75242	-1.75242	-0.809353	0.741528	-0.0678247	ASIP	Homo sapiens agouti signaling protein (ASIP), mRNA [NM_001672]	GO:0008343|GO:0032438|GO:0005102|GO:0007267|GO:0006091|GO:0005615|GO:0032402|GO:0040030|GO:0007165|GO:0009755|GO:0042438|GO:0071514|GO:0031781|GO:0031782
A_23_P383819	0.0273027	0.00099156	down	37.8295	-37.8295	-5.24144	4.86007	-0.381373	TBX3	Homo sapiens T-box 3 (TBX3), transcript variant 2, mRNA [NM_016569]	GO:0005515|GO:0035136|GO:0008284|GO:0060596|GO:0003167|GO:0030879|GO:0005634|GO:0060931|GO:0045662|GO:0001947|GO:0030539|GO:0046884|GO:0030857|GO:0001085|GO:0060021|GO:0009887|GO:0048332|GO:0008595|GO:0010159|GO:0001102|GO:0043066|GO:0001568|GO:0006357|GO:0060412|GO:0007569|GO:2000648|GO:0000122|GO:0000978|GO:0045787|GO:0001701|GO:0060923|GO:0003151|GO:0006351|GO:0043565|GO:0001078|GO:0001501|GO:…
A_24_P921823	0.0290105	0.00128722	down	3.03989	-3.03989	-1.60402	1.39467	-0.209349	TCF7L2	Homo sapiens transcription factor 7-like 2 (T-cell specific, HMG-box) (TCF7L2), transcript variant 7, mRNA [NM_001198525]	GO:0005515|GO:0000790|GO:0003700|GO:0044212|GO:0008013|GO:0045599|GO:0009791|GO:0010909|GO:0032993|GO:0030538|GO:0045444|GO:0032024|GO:0001103|GO:0045295|GO:0019901|GO:0005977|GO:0000122|GO:0000978|GO:0007420|GO:0043588|GO:0005654|GO:0045892|GO:0008134|GO:0008283|GO:0021983|GO:0035257|GO:0005634|GO:0030282|GO:0043433|GO:0035411|GO:0044334|GO:0032092|GO:0046827|GO:0030514|GO:0005737|GO:0035264|GO:…
A_24_P41570	0.0243811	0.000669853	down	2.40189	-2.40189	-1.26417	1.14991	-0.114266	H2AFZ	Homo sapiens H2A histone family, member Z (H2AFZ), mRNA [NM_002106]	GO:0005515|GO:0001740|GO:0046982|GO:0005719|GO:0031492|GO:0005634|GO:0000978|GO:0000979|GO:0031490|GO:0005720|GO:0071392|GO:0045944|GO:0000980|GO:0000786|GO:0070062
A_24_P218765	0.0432221	0.00429294	down	2.42185	-2.42185	-1.27611	1.06174	-0.214374	RPS3	Homo sapiens ribosomal protein S3 (RPS3), transcript variant 3, mRNA [NM_001260506]	GO:0005515|GO:0003906|GO:0010467|GO:2001235|GO:0045738|GO:0019058|GO:0005743|GO:0005634|GO:0003729|GO:0006412|GO:0006413|GO:0071159|GO:0005829|GO:0006414|GO:0005737|GO:0051092|GO:0002181|GO:0000184|GO:0008534|GO:0016032|GO:0051018|GO:0070062|GO:0003735|GO:0051536|GO:0051059|GO:0019901|GO:0019083|GO:0006614|GO:0005819|GO:0005730|GO:0006915|GO:0032587|GO:0006415|GO:0006351|GO:0006417|GO:0006974|GO:…
A_24_P42373	0.0459383	0.00512003	down	3.0917	-3.0917	-1.6284	1.57379	-0.0546101	C17orf51	Homo sapiens chromosome 17 open reading frame 51 (C17orf51), mRNA [NM_001113434]
A_23_P148308	0.0377842	0.00294969	down	5.05059	-5.05059	-2.33645	1.98941	-0.347047	RBM3	Homo sapiens RNA binding motif (RNP1, RRM) protein 3 (RBM3), mRNA [NM_006743]	GO:0005515|GO:0006396|GO:0003723|GO:0009409|GO:0015934|GO:0045727|GO:0005634|GO:0006412|GO:0006417|GO:0030425|GO:0005737|GO:0000166|GO:0035196|GO:0043023
A_24_P153926	0.0190406	0.000208424	down	3.0439	-3.0439	-1.60592	1.55624	-0.0496833	SAYSD1	Homo sapiens SAYSVFN motif domain containing 1 (SAYSD1), mRNA [NM_018322]	GO:0016021|GO:0030659|GO:0043231
A_23_P16834	0.0290872	0.00131094	down	3.96808	-3.96808	-1.98844	1.94255	-0.0458921	FNDC4	Homo sapiens fibronectin type III domain containing 4 (FNDC4), mRNA [NM_022823]	GO:0005886|GO:0005783|GO:0016021
A_23_P75299	0.0279343	0.00108443	down	1.64757	-1.64757	-0.720339	0.70398	-0.0163584	LHPP	Homo sapiens phospholysine phosphohistidine inorganic pyrophosphate phosphatase (LHPP), transcript variant 1, mRNA [NM_022126]	GO:0008969|GO:0005737|GO:0006470|GO:0000287|GO:0004427|GO:0005654|GO:0005634|GO:0006796|GO:0042803|GO:0005829
A_23_P12950	0.0155424	4.67918e-05	down	2.09328	-2.09328	-1.06577	1.02177	-0.0439992	KBTBD4	Homo sapiens kelch repeat and BTB (POZ) domain containing 4 (KBTBD4), transcript variant 2, mRNA [NM_016506]
A_32_P8396	0.0303022	0.00156113	down	1.80843	-1.80843	-0.854737	0.74281	-0.111927	LOC101927021	Homo sapiens uncharacterized LOC101927021 (LOC101927021), transcript variant 1, long non-coding RNA [NR_110065]
A_24_P302332	0.0187088	0.000189329	down	3.718	-3.718	-1.89453	1.84643	-0.0481005	NECAP2	Homo sapiens NECAP endocytosis associated 2 (NECAP2), transcript variant 1, mRNA [NM_018090]	GO:0005622|GO:0030125|GO:0005905|GO:0005886|GO:0015031|GO:0006897
A_23_P347070	0.0475517	0.00559515	down	2.94483	-2.94483	-1.55818	1.37442	-0.183761	PAG1	Homo sapiens phosphoprotein membrane anchor with glycosphingolipid microdomains 1 (PAG1), mRNA [NM_018440]	GO:0005515|GO:0050852|GO:0050863|GO:0005886|GO:0050868|GO:0009967|GO:0035556|GO:0007165|GO:0007173|GO:0005070|GO:0045121|GO:0016021|GO:0042169
A_24_P153800	0.0324287	0.00197447	down	1.31826	-1.31826	-0.39863	0.347503	-0.0511268	SUPT16H	Homo sapiens suppressor of Ty 16 homolog (S. cerevisiae) (SUPT16H), mRNA [NM_007192]	GO:0005515|GO:0010467|GO:0006368|GO:0006366|GO:0005694|GO:0005634|GO:0006337|GO:0050434|GO:0006260|GO:0006281|GO:0032786|GO:0016032|GO:0005654
A_24_P712271	0.0487493	0.00601225	down	2.32934	-2.32934	-1.21992	0.988312	-0.23161	GPAT2	Homo sapiens glycerol-3-phosphate acyltransferase 2, mitochondrial (GPAT2), mRNA [NM_207328]	GO:0005739|GO:0019432|GO:0016024|GO:0005741|GO:0004366|GO:0044281|GO:0016021|GO:0006644|GO:0006072|GO:0006654|GO:0046474
A_23_P108948	0.0293659	0.00138296	down	5.52882	-5.52882	-2.46697	2.31773	-0.149239	MREG	Homo sapiens melanoregulin (MREG), mRNA [NM_018000]	GO:0043234|GO:0042470|GO:0016324|GO:0030318|GO:0032402
A_23_P26254	0.0478135	0.00567488	down	2.98656	-2.98656	-1.57849	1.42902	-0.149468	NDUFAF1	Homo sapiens NADH dehydrogenase (ubiquinone) complex I, assembly factor 1 (NDUFAF1), transcript variant 1, mRNA [NM_016013]	GO:0005515|GO:0005737|GO:0006461|GO:0005747|GO:0006120|GO:0051082
A_23_P139104	0.0216128	0.000339736	down	13.8824	-13.8824	-3.79518	3.51561	-0.279572	RTN4RL2	Homo sapiens reticulon 4 receptor-like 2 (RTN4RL2), mRNA [NM_178570]	GO:0031103|GO:0009986|GO:0045121|GO:0004872|GO:0046658|GO:0009897|GO:0070062
A_23_P74299	0.0252145	0.000761242	down	2.53605	-2.53605	-1.34258	1.23715	-0.105435	ADORA1	Homo sapiens adenosine A1 receptor (ADORA1), transcript variant 1, mRNA [NM_000674]	GO:0006909|GO:0005515|GO:0001659|GO:0043268|GO:0060087|GO:0046888|GO:0048167|GO:0006612|GO:0045211|GO:0043025|GO:0030673|GO:0048786|GO:0046982|GO:0051967|GO:0045741|GO:0060079|GO:0014069|GO:0002674|GO:0031683|GO:0016042|GO:0001609|GO:0042734|GO:0005887|GO:0001883|GO:0035814|GO:0032229|GO:0055118|GO:0051930|GO:0050995|GO:0008285|GO:0005886|GO:0005783|GO:0014050|GO:0007267|GO:0045776|GO:0045777|GO:…
A_24_P398064	0.0453574	0.00492835	down	4.25442	-4.25442	-2.08896	1.76048	-0.32848	RGP1	RGP1 retrograde golgi transport homolog (S. cerevisiae) [Source:HGNC Symbol;Acc:HGNC:21965] [ENST00000378078]	GO:0005515|GO:0043234|GO:0017112|GO:0017137|GO:0016020|GO:0034066|GO:0042147|GO:0032851|GO:0005829
A_23_P26783	0.0276656	0.00103247	down	2.55399	-2.55399	-1.35275	1.24733	-0.105428	PSMD3	Homo sapiens proteasome (prosome, macropain) 26S subunit, non-ATPase, 3 (PSMD3), mRNA [NM_002809]	GO:0006511|GO:0002474|GO:0010467|GO:0090263|GO:0005634|GO:0044281|GO:0031145|GO:0005829|GO:0034641|GO:0005737|GO:0000082|GO:0016032|GO:0030234|GO:0090090|GO:0070062|GO:0006977|GO:0000209|GO:0043066|GO:0000502|GO:0042176|GO:0006521|GO:0051437|GO:0042590|GO:0006915|GO:0042981|GO:0051436|GO:0051439|GO:0016020|GO:0008541|GO:0002479|GO:0005654|GO:0022624|GO:0000278
A_23_P78554	0.0359355	0.00263572	down	1.43792	-1.43792	-0.523981	0.437981	-0.0859995	FBXL12	Homo sapiens F-box and leucine-rich repeat protein 12 (FBXL12), mRNA [NM_017703]	GO:0005515|GO:0006511|GO:0005737|GO:0016567|GO:0000151
A_24_P398092	0.0206353	0.000279816	down	3.54413	-3.54413	-1.82543	1.74727	-0.0781581	RAD23B	Homo sapiens RAD23 homolog B (S. cerevisiae) (RAD23B), transcript variant 1, mRNA [NM_002874]	GO:0005515|GO:0000502|GO:0071942|GO:0032434|GO:0005634|GO:0007283|GO:0003684|GO:0005737|GO:0006281|GO:0003697|GO:0000715|GO:0043161|GO:0005654|GO:0006289|GO:0000718|GO:0031593
A_24_P330886	0.0197741	0.000250713	down	6.50846	-6.50846	-2.70232	2.55482	-0.147497	RNFT1	Homo sapiens ring finger protein, transmembrane 1 (RNFT1), mRNA [NM_016125]	GO:0008270|GO:0016021
A_23_P50276	0.041833	0.00399856	down	1.43772	-1.43772	-0.52378	0.471651	-0.0521285	ANGPTL6	Homo sapiens angiopoietin-like 6 (ANGPTL6), mRNA [NM_031917]	GO:0001525|GO:0030141|GO:0030154|GO:0070062
A_24_P123245	0.0454281	0.00495279	down	2.89659	-2.89659	-1.53435	1.34308	-0.191272	HNRNPD	Homo sapiens heterogeneous nuclear ribonucleoprotein D (AU-rich element RNA binding protein 1, 37kDa) (HNRNPD), transcript variant 1, mRNA [NM_031370]	GO:0005515|GO:0008380|GO:0043488|GO:0006396|GO:0010467|GO:0006355|GO:0003723|GO:0042162|GO:0045727|GO:0005634|GO:0006351|GO:0005829|GO:0006401|GO:0000166|GO:0000398|GO:0030529|GO:0042752|GO:0005654|GO:0097167|GO:0045893|GO:0070062
A_24_P64393	0.0182165	0.000140969	down	3.56349	-3.56349	-1.83329	1.74778	-0.0855157	MARCH5	Homo sapiens membrane-associated ring finger (C3HC4) 5 (MARCH5), mRNA [NM_017824]	GO:0000209|GO:0005515|GO:0004842|GO:0005783|GO:0016874|GO:0090344|GO:0005741|GO:0090141|GO:0090140|GO:0051865|GO:0051020|GO:0016020|GO:0070585|GO:0005789|GO:0008270|GO:0016021
A_24_P83544	0.0456619	0.00500549	down	3.0874	-3.0874	-1.62639	1.48283	-0.143562		transcription elongation factor B (SIII), polypeptide 1 pseudogene 3 [Source:HGNC Symbol;Acc:HGNC:29457] [ENST00000439303]
A_23_P314222	0.0282698	0.00113938	down	4.60821	-4.60821	-2.20421	2.04176	-0.162452	LEO1	Homo sapiens Leo1, Paf1/RNA polymerase II complex component, homolog (S. cerevisiae) (LEO1), transcript variant 1, mRNA [NM_138792]	GO:0005515|GO:0006378|GO:0033523|GO:0005730|GO:0001711|GO:0006351|GO:0045638|GO:0045944|GO:0019827|GO:0032968|GO:0016593|GO:0005654|GO:0016055|GO:0010390|GO:0031442
A_23_P34307	0.0341609	0.00227528	down	5.04934	-5.04934	-2.33609	2.27885	-0.0572427	PIGK	Homo sapiens phosphatidylinositol glycan anchor biosynthesis, class K (PIGK), mRNA [NM_005482]	GO:0005515|GO:0006501|GO:0034235|GO:0016255|GO:0003756|GO:0030176|GO:0003923|GO:0004197|GO:0016020|GO:0006457|GO:0005789|GO:0006508|GO:0042765|GO:0044267|GO:0043687
A_23_P96497	0.0487493	0.00601142	down	2.69346	-2.69346	-1.42946	1.23413	-0.195329	HSFX1	Homo sapiens heat shock transcription factor family, X linked 1 (HSFX1), mRNA [NM_016153]	GO:0043565|GO:0005515|GO:0006355|GO:0005737|GO:0003700|GO:0005634|GO:0006351
A_23_P213153	0.0302511	0.00153556	down	2.88888	-2.88888	-1.53051	1.44643	-0.0840782	HNRNPDL	Homo sapiens heterogeneous nuclear ribonucleoprotein D-like (HNRNPDL), transcript variant 2, mRNA [NM_031372]	GO:0010468|GO:0006396|GO:0006355|GO:0005634|GO:0003677|GO:0006351|GO:0005737|GO:0034046|GO:0003690|GO:0000166|GO:0003697|GO:0008143|GO:0005654|GO:0005681|GO:0070062
A_23_P164035	0.0382441	0.00310561	down	2.00155	-2.00155	-1.00112	0.903535	-0.0975815	PSMC5	Homo sapiens proteasome (prosome, macropain) 26S subunit, ATPase, 5 (PSMC5), transcript variant 1, mRNA [NM_002805]	GO:0005515|GO:0031597|GO:0010467|GO:0002474|GO:0031595|GO:0006366|GO:0090261|GO:0090263|GO:0034641|GO:0043069|GO:0006977|GO:0070062|GO:0000209|GO:0003712|GO:0000502|GO:0031531|GO:0017025|GO:0005654|GO:0000278|GO:0045893|GO:0045892|GO:0008134|GO:0006200|GO:0005634|GO:0072562|GO:0044281|GO:0031145|GO:0005829|GO:0000082|GO:0005737|GO:0016032|GO:0016887|GO:0090090|GO:0043066|GO:0005838|GO:0016234|GO:…
A_24_P389517	0.0446013	0.00469853	down	2.69939	-2.69939	-1.43263	1.26043	-0.172203	HNRNPK	Homo sapiens heterogeneous nuclear ribonucleoprotein K (HNRNPK), transcript variant 3, mRNA [NM_031262]	GO:0005515|GO:0008380|GO:0010467|GO:0000790|GO:0003723|GO:0002102|GO:0005634|GO:0042995|GO:0071013|GO:0005737|GO:0003697|GO:0045944|GO:0016032|GO:0010988|GO:0072369|GO:0070062|GO:0006396|GO:0045716|GO:0000978|GO:0006351|GO:0007165|GO:0001077|GO:0016020|GO:0000398|GO:0048260|GO:0005654|GO:0005925
A_23_P11286	0.0415903	0.00395492	down	2.44023	-2.44023	-1.28702	1.10299	-0.184027	HNRNPH2	Homo sapiens heterogeneous nuclear ribonucleoprotein H2 (H') (HNRNPH2), transcript variant 1, mRNA [NM_019597]	GO:0008380|GO:0010467|GO:0016020|GO:0000166|GO:0000398|GO:0030529|GO:0003723|GO:0005654|GO:0005634
A_23_P209735	0.0443466	0.00462468	down	1.02555	-1.02555	-0.0364015	0.0305762	-0.00582536	ARMC9	Homo sapiens armadillo repeat containing 9 (ARMC9), transcript variant 2, mRNA [NM_025139]	GO:0070062
A_32_P65395	0.0338513	0.00220936	down	3.0794	-3.0794	-1.62265	1.47264	-0.150006	ALG1	Homo sapiens ALG1, chitobiosyldiphosphodolichol beta-mannosyltransferase (ALG1), mRNA [NM_019109]	GO:0000030|GO:0016020|GO:0005783|GO:0005789|GO:0004578|GO:0006486|GO:0016021|GO:0006488|GO:0044267|GO:0009103|GO:0043687|GO:0018279
A_32_P77989	0.0258328	0.000854954	down	105.553	-105.553	-6.72182	6.60278	-0.11904	NETO2	Homo sapiens neuropilin (NRP) and tolloid (TLL)-like 2 (NETO2), transcript variant 1, mRNA [NM_018092]	GO:0032983|GO:0035255|GO:0014069|GO:2000312
A_24_P942604	0.0460928	0.00517438	down	3.9716	-3.9716	-1.98972	1.57782	-0.411901	SMC1A	Homo sapiens structural maintenance of chromosomes 1A (SMC1A), transcript variant 1, mRNA [NM_006306]	GO:0005515|GO:0008380|GO:0010467|GO:0007093|GO:0030893|GO:0008280|GO:0032876|GO:0005634|GO:0005829|GO:0005737|GO:0007052|GO:0009314|GO:0000794|GO:0046982|GO:0005694|GO:0005730|GO:0003777|GO:0005524|GO:0042770|GO:0000070|GO:0006281|GO:0007126|GO:0036033|GO:0000398|GO:0019827|GO:0003682|GO:0000777|GO:0000776|GO:0007062|GO:0005654|GO:0000278|GO:0000775|GO:0051301|GO:0007064
A_24_P98277	0.0224024	0.000418602	down	3.54887	-3.54887	-1.82736	1.66872	-0.15864	GOLGA7	Homo sapiens golgin A7 (GOLGA7), transcript variant 2, mRNA [NM_001002296]	GO:0005515|GO:0005795|GO:0043001|GO:0018230|GO:0031228|GO:0002178|GO:0050821|GO:0070062
A_32_P141892	0.0409523	0.00377304	down	3.26421	-3.26421	-1.70673	1.62107	-0.0856593	SUMO2	Homo sapiens small ubiquitin-like modifier 2 (SUMO2), transcript variant 1, mRNA [NM_006937]	GO:0005515|GO:0016925|GO:0016605|GO:0032436|GO:0005654|GO:0005634|GO:0044267|GO:0031625|GO:0043687
A_32_P148672	0.0303022	0.00154673	down	1.77242	-1.77242	-0.825718	0.734637	-0.091081	SNRPD1	Homo sapiens small nuclear ribonucleoprotein D1 polypeptide 16kDa (SNRPD1), transcript variant 1, mRNA [NM_006938]	GO:0005515|GO:0008380|GO:0000245|GO:0010467|GO:0003723|GO:0005634|GO:0034660|GO:0071013|GO:0000387|GO:0034709|GO:0005829|GO:0000398|GO:0030532|GO:0034715|GO:0005654|GO:0005687|GO:0034719|GO:0005685|GO:0005689
A_24_P382113	0.0217336	0.000367578	down	3.84632	-3.84632	-1.94348	1.86525	-0.0782274	LUC7L3	Homo sapiens LUC7-like 3 (S. cerevisiae) (LUC7L3), transcript variant 2, mRNA [NM_006107]	GO:0008380|GO:0005515|GO:0016607|GO:0006376|GO:0005654|GO:0005634|GO:0003729|GO:0003677|GO:0005685
A_23_P37579	0.0241235	0.000631826	down	4.26048	-4.26048	-2.09102	1.89463	-0.196385	MORF4L1	Homo sapiens mortality factor 4 like 1 (MORF4L1), transcript variant 2, mRNA [NM_206839]	GO:0005515|GO:0006355|GO:0016575|GO:0008283|GO:0006325|GO:0006351|GO:0047485|GO:0000724|GO:0016580|GO:0043967|GO:0043968|GO:0003682|GO:0035267|GO:0005654|GO:0040008
A_23_P114774	0.0356931	0.00257538	down	1.66851	-1.66851	-0.738562	0.650221	-0.0883411	PMVK	Homo sapiens phosphomevalonate kinase (PMVK), mRNA [NM_006556]	GO:0016310|GO:0006695|GO:0016020|GO:0016126|GO:0070723|GO:0004631|GO:0019287|GO:0044281|GO:0005524|GO:0070062|GO:0005829|GO:0005777
A_24_P381136	0.0286291	0.00119981	down	7.15919	-7.15919	-2.8398	2.60567	-0.234127	PACSIN3	Homo sapiens protein kinase C and casein kinase substrate in neurons 3 (PACSIN3), transcript variant 2, mRNA [NM_016223]	GO:0005515|GO:0008092|GO:0051044|GO:0005886|GO:0097320|GO:0031988|GO:0006897|GO:0008289|GO:0005737|GO:0005543|GO:0016020|GO:0019855|GO:0030100|GO:0045806|GO:0007010|GO:0051926|GO:0005654|GO:0070062|GO:0005768
A_23_P70951	0.0406155	0.00370543	down	2.22529	-2.22529	-1.15399	1.03067	-0.123319	KBTBD2	Homo sapiens kelch repeat and BTB (POZ) domain containing 2 (KBTBD2), mRNA [NM_015483]
A_24_P195724	0.0351981	0.00246	down	2.04591	-2.04591	-1.03274	1.00706	-0.025684		nucleophosmin 1 (nucleolar phosphoprotein B23, numatrin) pseudogene 8 [Source:HGNC Symbol;Acc:HGNC:7928] [ENST00000458237]
A_23_P162256	0.0396567	0.0034153	down	3.88125	-3.88125	-1.95652	1.76735	-0.189169	DENR	Homo sapiens density-regulated protein (DENR), mRNA [NM_003677]	GO:0005515|GO:0003674|GO:0002192|GO:0001731|GO:0003743|GO:0032790|GO:0005575
A_24_P54847	0.0486988	0.0059463	down	2.07426	-2.07426	-1.0526	0.823159	-0.229438	UBE2D3	Homo sapiens ubiquitin-conjugating enzyme E2D 3 (UBE2D3), transcript variant 8, mRNA [NM_181892]	GO:0005515|GO:0006511|GO:0010467|GO:0004842|GO:0034142|GO:0006367|GO:0006513|GO:0016567|GO:0005886|GO:0016874|GO:0061418|GO:0005829|GO:0002756|GO:0007179|GO:0032480|GO:0034138|GO:0070062|GO:0000209|GO:0071456|GO:0006915|GO:0000122|GO:0030509|GO:0002224|GO:0005524|GO:0006351|GO:0006281|GO:0070979|GO:0045087|GO:0043161|GO:0035666|GO:0005654|GO:0070936|GO:0006464|GO:0010008
A_24_P393461	0.0303022	0.00155412	down	1.71415	-1.71415	-0.777493	0.695422	-0.0820713	C1orf43	Homo sapiens chromosome 1 open reading frame 43 (C1orf43), transcript variant 2, mRNA [NM_138740]	GO:0050662|GO:0016021|GO:0055114|GO:0016616
A_23_P307940	0.0431652	0.00427038	down	4.26526	-4.26526	-2.09263	1.90425	-0.188386	CAPZA2	Homo sapiens capping protein (actin filament) muscle Z-line, alpha 2 (CAPZA2), mRNA [NM_006136]	GO:0006928|GO:0003779|GO:0005576|GO:0015629|GO:0005829|GO:0051016|GO:0006461|GO:0016020|GO:0007596|GO:0045087|GO:0008290|GO:0030863|GO:0070062
A_23_P160598	0.0295696	0.00144769	down	1.96172	-1.96172	-0.972117	0.842843	-0.129273	TOE1	Homo sapiens target of EGR1, member 1 (nuclear) (TOE1), mRNA [NM_025077]	GO:0005515|GO:0016607|GO:0005730|GO:0005654|GO:0005634|GO:0003676|GO:0046872
A_23_P2223	0.0339392	0.00223087	down	2.43655	-2.43655	-1.28484	1.24898	-0.0358642	MYL6B	Homo sapiens myosin, light chain 6B, alkali, smooth muscle and non-muscle (MYL6B), transcript variant 2, mRNA [NM_002475]	GO:0005515|GO:0030049|GO:0005509|GO:0016459|GO:0005829|GO:0003774|GO:0006936|GO:0016461|GO:0007519|GO:0008152|GO:0005859|GO:0008307|GO:0070062
A_24_P867868	0.0336735	0.00218575	down	1.65373	-1.65373	-0.725725	0.650232	-0.0754929	LINC01420	long intergenic non-protein coding RNA 1420 [Source:HGNC Symbol;Acc:HGNC:50713] [ENST00000423617]
A_23_P500844	0.0230173	0.00048406	down	27.1388	-27.1388	-4.76229	4.4306	-0.331686	PDE5A	Homo sapiens phosphodiesterase 5A, cGMP-specific (PDE5A), transcript variant 1, mRNA [NM_001083]	GO:0004114|GO:0047555|GO:0046069|GO:0005575|GO:0046872|GO:0005829|GO:0042130|GO:0007165|GO:0030553|GO:0060282|GO:0007596|GO:0043406|GO:0055119|GO:0055118|GO:0010613|GO:0030823
A_23_P82913	0.0338257	0.00220435	down	5.40216	-5.40216	-2.43354	2.2164	-0.217138	TRMT12	Homo sapiens tRNA methyltransferase 12 homolog (S. cerevisiae) (TRMT12), mRNA [NM_017956]	GO:0016740|GO:0008033
A_32_P117697	0.0333325	0.00212673	down	1.91149	-1.91149	-0.934701	0.90029	-0.0344105
A_24_P307963	0.0343016	0.00230058	down	5.09093	-5.09093	-2.34793	2.1528	-0.195134	lnc-ATP2B3-1	Homo sapiens cDNA clone IMAGE:4797878. [BC030106]
A_24_P32790	0.0456619	0.00500469	down	2.24171	-2.24171	-1.1646	0.962098	-0.202502	YOD1	Homo sapiens YOD1 deubiquitinase (YOD1), transcript variant 1, mRNA [NM_018566]	GO:0071108|GO:0005515|GO:0004843|GO:0070536|GO:0035523|GO:0030433|GO:0046872|GO:0035871|GO:0030968
A_23_P423543	0.0231037	0.000509019	down	4.59037	-4.59037	-2.19861	2.00115	-0.197458	REEP3	Homo sapiens receptor accessory protein 3 (REEP3), mRNA [NM_001001330]	GO:0007067|GO:0007084|GO:0005874|GO:0005789|GO:0006998|GO:0016021|GO:0051301
A_23_P110122	0.0309942	0.00168433	down	6.78998	-6.78998	-2.76341	2.66007	-0.103335	CCNG2	Homo sapiens cyclin G2 (CCNG2), mRNA [NM_004354]	GO:0007067|GO:0005737|GO:0051726|GO:0000075|GO:0051301
A_32_P128023	0.032633	0.00200358	down	1.44647	-1.44647	-0.532541	0.475051	-0.0574899		Homo sapiens cDNA FLJ43361 fis, clone NT2RP7015512. [AK125351]
A_24_P382130	0.025697	0.000837126	down	1.90074	-1.90074	-0.926561	0.894305	-0.0322561	NSRP1	Homo sapiens nuclear speckle splicing regulatory protein 1 (NSRP1), transcript variant 1, mRNA [NM_032141]	GO:0008380|GO:0006397|GO:0005515|GO:0032502|GO:0016607|GO:0000381|GO:0030529|GO:0005634|GO:0003729|GO:0006913
A_24_P299007	0.0436212	0.00436396	down	3.92596	-3.92596	-1.97304	1.67917	-0.29387		Homo sapiens sperm antigen-36 mRNA, complete cds. [AF187554]
A_32_P38404	0.0295696	0.00144754	down	3.50015	-3.50015	-1.80742	1.61931	-0.188103	MRPL50	mitochondrial ribosomal protein L50 [Source:HGNC Symbol;Acc:HGNC:16654] [ENST00000374865]	GO:0070124|GO:0070125|GO:0070126|GO:0032543|GO:0006996|GO:0005743|GO:0005840
A_23_P144911	0.022818	0.00046088	down	3.04296	-3.04296	-1.60548	1.49929	-0.106187	EGFLAM	Homo sapiens EGF-like, fibronectin type III and laminin G domains (EGFLAM), transcript variant 1, mRNA [NM_152403]	GO:0019800|GO:0030054|GO:0030198|GO:0010811|GO:0045202|GO:0005539|GO:0005614|GO:0005604
A_24_P222358	0.0404415	0.00365861	down	2.67394	-2.67394	-1.41896	1.2375	-0.181462	LINC01128	Homo sapiens long intergenic non-protein coding RNA 1128 (LINC01128), transcript variant 1, long non-coding RNA [NR_047519]
A_23_P2114	0.029657	0.00146445	down	2.41136	-2.41136	-1.26985	1.16188	-0.107963	LAMTOR1	Homo sapiens late endosomal/lysosomal adaptor, MAPK and MTOR activator 1 (LAMTOR1), mRNA [NM_017907]	GO:0005515|GO:0032418|GO:0032008|GO:0005886|GO:0032439|GO:0010872|GO:0005765|GO:0005764|GO:0010874|GO:0043231|GO:0005085|GO:0071986|GO:0071230|GO:0007032|GO:0060620|GO:0070062|GO:0042632|GO:0005794|GO:0043547|GO:0032947|GO:0001919|GO:0031902|GO:0016049|GO:0045121|GO:0034613|GO:0043410|GO:0007040
A_23_P319565	0.0268186	0.000952843	down	2.93269	-2.93269	-1.55223	1.48557	-0.0666521	PGBD3	Homo sapiens piggyBac transposable element derived 3 (PGBD3), mRNA [NM_170753]
A_23_P71433	0.0212089	0.000314317	down	1.67445	-1.67445	-0.743686	0.728218	-0.0154676	UBE2W	Homo sapiens ubiquitin-conjugating enzyme E2W (putative) (UBE2W), transcript variant 1, mRNA [NM_001001481]	GO:0004842|GO:0006513|GO:0016874|GO:0005634|GO:0005524|GO:0005737|GO:0006281|GO:0019787|GO:0070979|GO:0006515|GO:0043161|GO:0031625|GO:0071218
A_23_P103981	0.046236	0.00521163	down	7.47889	-7.47889	-2.90282	2.62363	-0.279192	HIST2H2AA4	Homo sapiens histone cluster 2, H2aa4 (HIST2H2AA4), mRNA [NM_001040874]	GO:0008150|GO:0003674|GO:0046982|GO:0005634|GO:0000786|GO:0003677|GO:0070062
A_32_P69149	0.0454551	0.00496231	down	3.91105	-3.91105	-1.96756	1.83781	-0.129745	STEAP1	Homo sapiens six transmembrane epithelial antigen of the prostate 1 (STEAP1), mRNA [NM_012449]	GO:0005215|GO:0005886|GO:0055072|GO:0055085|GO:0046872|GO:0016020|GO:0005887|GO:0005911|GO:0016491|GO:0010008|GO:0006811|GO:0015267|GO:0055114
A_24_P173895	0.043767	0.00441579	down	2.46985	-2.46985	-1.30442	1.15773	-0.146692
A_23_P351844	0.0252145	0.000765072	down	161.663	-161.663	-7.33685	6.7089	-0.627951	CD1B	Homo sapiens CD1b molecule (CD1B), mRNA [NM_001764]	GO:0071723|GO:0005515|GO:0030881|GO:0006955|GO:0009986|GO:0005886|GO:0030884|GO:0030883|GO:0048007|GO:0016021|GO:0005765|GO:0010008
A_24_P388940	0.0439933	0.00449577	down	3.0387	-3.0387	-1.60345	1.39083	-0.212618	SMIM8	Homo sapiens small integral membrane protein 8 (SMIM8), transcript variant 1, mRNA [NM_001042493]	GO:0016021
A_24_P332532	0.0404422	0.00366109	down	2.06159	-2.06159	-1.04376	0.901204	-0.142551
A_24_P732439	0.0360568	0.00265515	down	2.27438	-2.27438	-1.18548	1.05866	-0.126819
A_24_P919283	0.0282989	0.00116528	down	3.9368	-3.9368	-1.97702	1.73819	-0.238835
A_32_P206698	0.0390784	0.00329393	down	1.93284	-1.93284	-0.950726	0.840599	-0.110126	CKS1B	Homo sapiens CDC28 protein kinase regulatory subunit 1B (CKS1B), transcript variant 1, mRNA [NM_001826]	GO:0005515|GO:0000082|GO:0008283|GO:0016538|GO:0005654|GO:0000079|GO:0000278|GO:0051301
A_23_P349928	0.0328354	0.00205172	down	1.72491	-1.72491	-0.786518	0.735615	-0.0509036	SP100	Homo sapiens SP100 nuclear antigen (SP100), transcript variant 2, mRNA [NM_003113]	GO:0005515|GO:0030870|GO:0070087|GO:0019221|GO:0005634|GO:0043433|GO:0042803|GO:0042802|GO:0046826|GO:0051091|GO:0005737|GO:0060337|GO:0000723|GO:0016032|GO:0034340|GO:0006338|GO:0034341|GO:0032526|GO:0006978|GO:0019900|GO:0034097|GO:0060333|GO:0003714|GO:0003713|GO:0019904|GO:0005730|GO:0032897|GO:0045765|GO:0000122|GO:0003677|GO:0006351|GO:0043392|GO:0048384|GO:0010596|GO:0034399|GO:0003682|GO:…
A_23_P336198	0.0436212	0.00436639	down	7.89539	-7.89539	-2.98101	2.43291	-0.548103	GLCCI1	Homo sapiens glucocorticoid induced transcript 1 (GLCCI1), mRNA [NM_138426]	GO:0005737
A_24_P911827	0.0250122	0.000735099	down	9.14429	-9.14429	-3.19287	2.85653	-0.336344	FAM175A	Homo sapiens family with sequence similarity 175, member A, mRNA (cDNA clone IMAGE:4392057), complete cds. [BC016905]	GO:0005515|GO:0070531|GO:0010212|GO:0031572|GO:0005634|GO:0045739|GO:0031593|GO:0016568|GO:0006302
A_23_P135966	0.0483829	0.0058305	down	1.29365	-1.29365	-0.371443	0.292957	-0.0784858	SLC25A14	Homo sapiens solute carrier family 25 (mitochondrial carrier, brain), member 14 (SLC25A14), transcript variant 3, mRNA [NM_001282197]	GO:0009060|GO:0005739|GO:0005887|GO:0006810|GO:0005743|GO:0006839
A_24_P49371	0.0499424	0.00634759	down	3.68584	-3.68584	-1.88199	1.68049	-0.201504	C4orf27	Homo sapiens chromosome 4 open reading frame 27 (C4orf27), mRNA [NM_017867]	GO:0005634
A_24_P674479	0.0347591	0.00236979	down	1.77141	-1.77141	-0.824899	0.808653	-0.0162465	FAM122C	Homo sapiens family with sequence similarity 122C (FAM122C), transcript variant 4, mRNA [NM_001170781]
A_23_P15182	0.0194927	0.000240973	down	2.724	-2.724	-1.44572	1.36126	-0.084465	ARL2BP	Homo sapiens ADP-ribosylation factor-like 2 binding protein (ARL2BP), mRNA [NM_012106]	GO:0005515|GO:0005813|GO:0042517|GO:0003713|GO:0005819|GO:0030496|GO:0005634|GO:0005758|GO:0005929|GO:0007165|GO:0005083|GO:0050790|GO:0051457
A_24_P15898	0.0223901	0.000416133	down	4.81651	-4.81651	-2.26799	2.12581	-0.142175	C1orf145	Homo sapiens chromosome 1 open reading frame 145 (C1orf145), transcript variant 2, long non-coding RNA [NR_073155]
A_23_P362824	0.0291897	0.00135959	down	2.09393	-2.09393	-1.06621	0.97226	-0.0939515	CSTF1	Homo sapiens cleavage stimulation factor, 3' pre-RNA, subunit 1, 50kDa (CSTF1), transcript variant 2, mRNA [NM_001324]	GO:0005515|GO:0006379|GO:0008380|GO:0006369|GO:0006378|GO:0006396|GO:0010467|GO:0006366|GO:0003723|GO:0031124|GO:0005634|GO:0043231|GO:0005737|GO:0000398|GO:0005654
A_23_P97064	0.0282698	0.00113858	down	3.06049	-3.06049	-1.61376	1.46805	-0.145711	FBXO6	Homo sapiens F-box protein 6 (FBXO6), mRNA [NM_018438]	GO:0005515|GO:0006986|GO:0004842|GO:0016567|GO:0031146|GO:0030433|GO:0005737|GO:0001948|GO:0006281|GO:0006508|GO:0006516|GO:0030246|GO:0000077|GO:0019005
A_24_P369232	0.0291897	0.00135837	down	24.3258	-24.3258	-4.60442	4.2935	-0.310917	CCDC3	Homo sapiens coiled-coil domain containing 3 (CCDC3), transcript variant 1, mRNA [NM_031455]	GO:0005783|GO:0005576
A_24_P64918	0.0363509	0.00271307	down	2.6929	-2.6929	-1.42916	1.26325	-0.165912	ZBTB1	Homo sapiens zinc finger and BTB domain containing 1 (ZBTB1), transcript variant 2, mRNA [NM_014950]	GO:2000176|GO:0033077|GO:0046982|GO:0048538|GO:0005634|GO:0000122|GO:0032825|GO:0002711|GO:0003677|GO:0046872|GO:0042803|GO:0016604|GO:0045087|GO:0030183|GO:0051260|GO:0005654|GO:0042789|GO:0045582
A_23_P43988	0.044077	0.00451254	down	28.2299	-28.2299	-4.81915	4.24641	-0.572737	DPYD	Homo sapiens dihydropyrimidine dehydrogenase (DPYD), transcript variant 1, mRNA [NM_000110]	GO:0050661|GO:0017113|GO:0006214|GO:0051539|GO:0006210|GO:0050660|GO:0006212|GO:0006222|GO:0055086|GO:0044281|GO:0046872|GO:0042803|GO:0005829|GO:0019483|GO:0046135|GO:0005737|GO:0006145|GO:0004152|GO:0006206|GO:0055114|GO:0006208
A_32_P82119	0.0256677	0.000833249	down	2.27289	-2.27289	-1.18453	1.10617	-0.078359
A_23_P363936	0.0216128	0.000342526	down	20.3689	-20.3689	-4.3483	4.13232	-0.215974	HSPA4L	Homo sapiens heat shock 70kDa protein 4-like (HSPA4L), mRNA [NM_014278]	GO:0006986|GO:0005737|GO:0006457|GO:0005634|GO:0005524|GO:0005829
A_32_P51082	0.0321134	0.0019154	down	6.04215	-6.04215	-2.59506	2.33444	-0.260624
A_23_P43226	0.0353293	0.00248167	down	2.0213	-2.0213	-1.01529	0.929267	-0.0860195	KCTD9	Homo sapiens potassium channel tetramerization domain containing 9 (KCTD9), mRNA [NM_017634]	GO:0051260
A_23_P47125	0.0290872	0.00130919	down	2.77956	-2.77956	-1.47486	1.32017	-0.154685	OR5P2	Homo sapiens olfactory receptor, family 5, subfamily P, member 2 (OR5P2), mRNA [NM_153444]	GO:0050911|GO:0004984|GO:0007186|GO:0005886|GO:0004930|GO:0016021
A_23_P105592	0.0424999	0.00412455	down	3.61371	-3.61371	-1.85348	1.63772	-0.215761	MVK	Homo sapiens mevalonate kinase (MVK), transcript variant 1, mRNA [NM_000431]	GO:0016310|GO:0006695|GO:0050728|GO:0004496|GO:0019287|GO:0044281|GO:0008299|GO:0005524|GO:0070062|GO:0042802|GO:0005829|GO:0005777
A_24_P846755	0.0278773	0.0010723	down	1.84989	-1.84989	-0.887441	0.849251	-0.0381902
A_23_P334218	0.043749	0.00441185	down	5.93216	-5.93216	-2.56856	2.28915	-0.27941	TBC1D31	Homo sapiens TBC1 domain family, member 31 (TBC1D31), transcript variant 1, mRNA [NM_145647]	GO:0005813|GO:0032851|GO:0005097
A_23_P155688	0.0235943	0.000590397	down	3.21382	-3.21382	-1.68429	1.56358	-0.120712	SPINK2	Homo sapiens serine peptidase inhibitor, Kazal type 2 (acrosin-trypsin inhibitor) (SPINK2), transcript variant 2, mRNA [NM_021114]	GO:0010951|GO:0004866|GO:0004867|GO:0005576
A_23_P11598	0.0459147	0.00510846	down	3.42419	-3.42419	-1.77576	1.60784	-0.167926	ZNF684	Homo sapiens zinc finger protein 684 (ZNF684), mRNA [NM_152373]	GO:0006355|GO:0005634|GO:0003677|GO:0046872|GO:0006351
A_23_P134191	0.0478209	0.00568008	down	3.80447	-3.80447	-1.9277	1.6699	-0.257792	TRMT11	Homo sapiens tRNA methyltransferase 11 homolog (S. cerevisiae) (TRMT11), mRNA [NM_001031712]	GO:0000049|GO:0008168|GO:0032259|GO:0008033
A_32_P179746	0.0280942	0.00112132	down	2.49885	-2.49885	-1.32126	1.25532	-0.0659479	LOC101929687	PREDICTED: Homo sapiens uncharacterized LOC101929687 (LOC101929687), transcript variant X2, ncRNA [XR_427741]
A_23_P110212	0.0224579	0.000427635	down	4.29528	-4.29528	-2.10275	2.05148	-0.0512749	ACSL1	Homo sapiens acyl-CoA synthetase long-chain family member 1 (ACSL1), transcript variant 1, mRNA [NM_001995]	GO:0014070|GO:0001676|GO:0071902|GO:0005886|GO:0033211|GO:0005741|GO:0035338|GO:0044281|GO:0005739|GO:0019432|GO:0044539|GO:0005778|GO:0044255|GO:0008610|GO:0007584|GO:0042178|GO:0042493|GO:0034201|GO:0036109|GO:0005524|GO:0004467|GO:0033559|GO:0043651|GO:0016020|GO:0005789|GO:0016021
A_23_P41604	0.0316882	0.00185782	down	2.08925	-2.08925	-1.06298	0.998444	-0.064539	TAF9	Homo sapiens TAF9 RNA polymerase II, TATA box binding protein (TBP)-associated factor, 32kDa (TAF9), transcript variant 4, mRNA [NM_001015892]	GO:0005515|GO:0010467|GO:0006368|GO:0006367|GO:0006366|GO:0044212|GO:0030307|GO:0006325|GO:0032435|GO:0002039|GO:0000125|GO:0071339|GO:0045944|GO:0016032|GO:0033613|GO:0070555|GO:0004402|GO:0043066|GO:0005669|GO:0046982|GO:0030914|GO:0060760|GO:0003713|GO:0070761|GO:0050821|GO:0003677|GO:0006974|GO:0033276|GO:0043966|GO:0070742|GO:0005654
A_23_P88680	0.0339392	0.00223372	down	2.10753	-2.10753	-1.07555	1.00555	-0.0700035	EMC7	Homo sapiens ER membrane protein complex subunit 7 (EMC7), mRNA [NM_020154]	GO:0072546|GO:0008150|GO:0030246|GO:0016021
A_23_P151653	0.0248994	0.000714682	down	3.21106	-3.21106	-1.68305	1.57426	-0.108787	APEX1	Homo sapiens APEX nuclease (multifunctional DNA repair enzyme) 1 (APEX1), transcript variant 3, mRNA [NM_080649]	GO:0005515|GO:0004844|GO:0003906|GO:0008408|GO:0070301|GO:0008311|GO:0032403|GO:0004528|GO:0004523|GO:0080111|GO:0006297|GO:0006298|GO:0043488|GO:0005813|GO:0008081|GO:0003714|GO:0003713|GO:0007568|GO:0004520|GO:0031490|GO:0004519|GO:0006281|GO:0006283|GO:0006284|GO:0016491|GO:0045454|GO:0005654|GO:0006289|GO:0000278|GO:0000737|GO:0000738|GO:0055114|GO:0048471|GO:1900087|GO:0016890|GO:0005783|GO:…
A_23_P320250	0.0380005	0.00301004	down	2.37458	-2.37458	-1.24767	1.15974	-0.0879339	MYO19	Homo sapiens myosin XIX (MYO19), transcript variant 1, mRNA [NM_025109]	GO:0005737|GO:0003774|GO:0008152|GO:0005741|GO:0003779|GO:0016459|GO:0005524
A_32_P168812	0.0474276	0.0055434	down	2.42934	-2.42934	-1.28057	1.0323	-0.248261		Homo sapiens cDNA FLJ37206 fis, clone BRALZ2007545. [AK094525]
A_24_P191326	0.027434	0.00101476	down	97.334	-97.334	-6.60487	5.82843	-0.776443	MYL1	Homo sapiens myosin, light chain 1, alkali; skeletal, fast (MYL1), transcript variant 1f, mRNA [NM_079420]	GO:0030049|GO:0006936|GO:0005509|GO:0005859|GO:0030016|GO:0008307|GO:0060048|GO:0030017|GO:0005829
A_23_P145841	0.0414675	0.00390537	down	19.3672	-19.3672	-4.27554	3.9125	-0.363043	SOSTDC1	Homo sapiens sclerostin domain containing 1 (SOSTDC1), mRNA [NM_015464]	GO:0030514|GO:0007389|GO:0010454|GO:0060648|GO:0042475|GO:0016055|GO:0090090|GO:0005615|GO:0031069
A_23_P336954	0.0442435	0.00457908	down	2.66118	-2.66118	-1.41206	1.27303	-0.139038	SLC8A2	Homo sapiens solute carrier family 8 (sodium/calcium exchanger), member 2 (SLC8A2), mRNA [NM_015063]	GO:0005516|GO:0007154|GO:0005886|GO:0007596|GO:0035725|GO:0006816|GO:0016021|GO:0055085|GO:0005432|GO:0006811
A_23_P422724	0.0224579	0.000429559	down	3.71348	-3.71348	-1.89277	1.88385	-0.00892734	PPIC	Homo sapiens peptidylprolyl isomerase C (cyclophilin C) (PPIC), mRNA [NM_000943]	GO:0000413|GO:0016018|GO:0005737|GO:0006457|GO:0003755|GO:0070062
A_23_P151746	0.0414675	0.00391684	down	1.77631	-1.77631	-0.828882	0.80856	-0.0203218	ISCA2	Homo sapiens iron-sulfur cluster assembly 2 (ISCA2), transcript variant 1, mRNA [NM_194279]	GO:0005739|GO:0051536|GO:0016226|GO:0005198|GO:0046872
A_24_P902091	0.0439933	0.0044848	down	2.06834	-2.06834	-1.04848	0.845687	-0.202788	ELK4	Homo sapiens ELK4, ETS-domain protein (SRF accessory protein 1) (ELK4), transcript variant a, mRNA [NM_001973]	GO:0003712|GO:0005515|GO:0070932|GO:0003700|GO:0006366|GO:0000981|GO:0001047|GO:0000122|GO:0003677|GO:0030154|GO:0043565|GO:0005737|GO:0003682|GO:0005654
A_24_P278839	0.0302511	0.00153428	down	2.27083	-2.27083	-1.18322	1.11308	-0.070138	RNF34	Homo sapiens ring finger protein 34, E3 ubiquitin protein ligase (RNF34), transcript variant 1, mRNA [NM_194271]	GO:0005515|GO:0016567|GO:0005886|GO:0016874|GO:0005634|GO:0035872|GO:0070417|GO:0005829|GO:0012505|GO:0002039|GO:0005737|GO:0042787|GO:0016607|GO:2001271|GO:2000374|GO:0043161|GO:0008270|GO:0070936|GO:0031625
A_23_P84860	0.0232619	0.000533247	down	5.15559	-5.15559	-2.36614	2.18164	-0.184497	FAM107A	Homo sapiens family with sequence similarity 107, member A (FAM107A), transcript variant 1, mRNA [NM_007177]	GO:0043005|GO:0003674|GO:0005634|GO:0001558
A_24_P325015	0.0289807	0.00127617	down	2.98668	-2.98668	-1.57854	1.48606	-0.0924803	TCFL5	Homo sapiens transcription factor-like 5 (basic helix-loop-helix) (TCFL5), transcript variant 2, mRNA [NM_001301726]	GO:0006355|GO:0003700|GO:0006366|GO:0042127|GO:0046983|GO:0045595|GO:0007275|GO:0005634|GO:0007283|GO:0001673|GO:0003677|GO:0030154
A_32_P75792	0.0450307	0.00484934	down	2.89518	-2.89518	-1.53365	1.25671	-0.276942	FAM132A	Homo sapiens family with sequence similarity 132, member A (FAM132A), mRNA [NM_001014980]	GO:0045721|GO:0051897|GO:0046324|GO:0005179|GO:0035774|GO:0050728|GO:0046326|GO:0046628|GO:0005576|GO:0005615
A_23_P108554	0.0463796	0.00525935	down	1.75166	-1.75166	-0.808719	0.735473	-0.0732457	DDX1	Homo sapiens DEAD (Asp-Glu-Ala-Asp) box helicase 1 (DDX1), mRNA [NM_004939]	GO:0005515|GO:0003725|GO:0006388|GO:0003724|GO:0090305|GO:0010494|GO:0005634|GO:0071920|GO:0072669|GO:0006302|GO:0005737|GO:0004527|GO:0008143|GO:0032508|GO:0003712|GO:0008026|GO:0000245|GO:0006355|GO:0033677|GO:0007275|GO:0009615|GO:0005524|GO:0003677|GO:0006351|GO:0004518|GO:0016020|GO:0003682|GO:0030529|GO:0006446|GO:0005654|GO:0043330
A_32_P41405	0.0436212	0.00436473	down	1.47317	-1.47317	-0.558929	0.512631	-0.0462974	THOC3	Homo sapiens THO complex 3 (THOC3), mRNA [NM_032361]	GO:0008380|GO:0006397|GO:0006406|GO:0005794|GO:0016607|GO:0003723|GO:0000346|GO:0005654|GO:0000445|GO:0046784|GO:0043231
A_24_P944222	0.0404145	0.0036433	down	2.71108	-2.71108	-1.43887	1.27987	-0.159	TMTC3	Homo sapiens transmembrane and tetratricopeptide repeat containing 3 (TMTC3), mRNA [NM_181783]	GO:0048747|GO:0010468|GO:0048286|GO:0016021|GO:0009791|GO:0060447
A_23_P39616	0.0468354	0.00539151	down	1.47558	-1.47558	-0.561279	0.489171	-0.0721076	ORC2	Homo sapiens origin recognition complex, subunit 2 (ORC2), transcript variant 1, mRNA [NM_006190]	GO:0000792|GO:0005515|GO:0000808|GO:0005886|GO:0005634|GO:0000122|GO:0003688|GO:0006260|GO:0000082|GO:0016020|GO:0006270|GO:0005654|GO:0005664|GO:0000278|GO:0000939
A_24_P468810	0.0444321	0.00465481	down	2.6621	-2.6621	-1.41257	1.16047	-0.252101	RBBP4	Homo sapiens retinoblastoma binding protein 4 (RBBP4), transcript variant 1, mRNA [NM_005610]	GO:0005515|GO:0010467|GO:0000790|GO:0008285|GO:0033186|GO:0042826|GO:0006325|GO:0005634|GO:0042393|GO:0016581|GO:0031497|GO:0016580|GO:0000086|GO:0051726|GO:0006338|GO:0016589|GO:0008094|GO:0006355|GO:0043044|GO:0006334|GO:0031492|GO:0006335|GO:0006336|GO:0000978|GO:0006351|GO:0034080|GO:0006260|GO:0043234|GO:0035098|GO:0045814|GO:0040029|GO:0005654|GO:0000980|GO:0000278
A_23_P164468	0.0354614	0.00251465	down	1.92828	-1.92828	-0.947318	0.881364	-0.0659536	ADNP2	Homo sapiens ADNP homeobox 2 (ADNP2), mRNA [NM_014913]	GO:0005515|GO:0006355|GO:0030307|GO:0071300|GO:0005634|GO:0005575|GO:0003677|GO:0006351|GO:0046872|GO:0003674|GO:0030182|GO:0060548|GO:0034599
A_24_P82948	0.0427476	0.00417042	down	2.98725	-2.98725	-1.57882	1.54659	-0.0322237	RNF114	Homo sapiens ring finger protein 114 (RNF114), mRNA [NM_018683]	GO:0005622|GO:0005737|GO:0016567|GO:0016874|GO:0008270|GO:0007275|GO:0005634|GO:0007283|GO:0030154
A_32_P34522	0.0289807	0.00127632	down	1.41214	-1.41214	-0.497884	0.441868	-0.056016	ARID3A	AT rich interactive domain 3A (BRIGHT-like) [Source:HGNC Symbol;Acc:HGNC:3031] [ENST00000263620]	GO:0005515|GO:0005737|GO:0005794|GO:0000977|GO:0045944|GO:0003682|GO:0005730|GO:0045121|GO:0005654|GO:0001228|GO:0042803|GO:0006351
A_23_P118916	0.0291897	0.00135138	down	1.56799	-1.56799	-0.648916	0.625291	-0.0236244	PQLC1	Homo sapiens cDNA: FLJ22378 fis, clone HRC07430. [AK026031]	GO:0016021
A_23_P74034	0.020595	0.000278344	down	3.13351	-3.13351	-1.64778	1.53435	-0.113427	CACYBP	Homo sapiens calcyclin binding protein (CACYBP), transcript variant 1, mRNA [NM_014412]	GO:0005515|GO:0043005|GO:0060416|GO:0007568|GO:0045740|GO:0030877|GO:0042803|GO:0044297|GO:0005737|GO:0005641|GO:0071277|GO:0060548|GO:0005654|GO:0055007|GO:0070062
A_24_P401830	0.027434	0.00101284	down	6.44184	-6.44184	-2.68747	2.38121	-0.306267	MATN1-AS1	Homo sapiens MATN1 antisense RNA 1 (MATN1-AS1), long non-coding RNA [NR_034182]
A_24_P115796	0.0225108	0.000438463	down	9.08791	-9.08791	-3.18395	3.09027	-0.0936832
A_23_P372308	0.0185977	0.000158797	down	9.58169	-9.58169	-3.26028	3.15526	-0.105024	RGMA	Homo sapiens repulsive guidance molecule family member a (RGMA), transcript variant 4, mRNA [NM_020211]	GO:0005886|GO:0007411|GO:0005783|GO:0031225|GO:0030509|GO:0015026|GO:0070062
A_32_P201496	0.0282366	0.00113556	down	3.13588	-3.13588	-1.64887	1.57441	-0.0744569	POLR3H	Homo sapiens polymerase (RNA) III (DNA directed) polypeptide H (22.9kD) (POLR3H), transcript variant 2, mRNA [NM_001018052]	GO:0010467|GO:0005813|GO:0006386|GO:0006385|GO:0003899|GO:0006384|GO:0003677|GO:0006383|GO:0043231|GO:0005829|GO:0051607|GO:0006139|GO:0001056|GO:0045087|GO:0005666|GO:0032481|GO:0005654
A_23_P319153	0.0401915	0.00357528	down	7.11807	-7.11807	-2.83149	2.32994	-0.501544	NADSYN1	NAD synthetase 1 [Source:HGNC Symbol;Acc:HGNC:29832] [ENST00000531236]	GO:0005737|GO:0003952|GO:0016810|GO:0006766|GO:0019674|GO:0006767|GO:0044281|GO:0009435|GO:0005524|GO:0005829
A_23_P11341	0.034452	0.00232957	down	3.64662	-3.64662	-1.86656	1.83927	-0.0272942	FAM104B	Homo sapiens family with sequence similarity 104, member B (FAM104B), transcript variant 6, mRNA [NM_001166703]
A_24_P11061	0.0463253	0.0052405	down	2.72132	-2.72132	-1.44431	1.29337	-0.150936	CSAG1	Homo sapiens chondrosarcoma associated gene 1 (CSAG1), transcript variant a, mRNA [NM_153478]
A_23_P45756	0.0408872	0.00375352	down	7.72758	-7.72758	-2.95002	2.63756	-0.312453	SYF2	Homo sapiens SYF2 pre-mRNA-splicing factor (SYF2), transcript variant 1, mRNA [NM_015484]	GO:0007095|GO:0007369|GO:0000398|GO:0048568|GO:0005634|GO:0071013|GO:0001701
A_23_P106463	0.0339344	0.00222187	down	1.84171	-1.84171	-0.881048	0.781849	-0.0991983	OAZ2	Homo sapiens ornithine decarboxylase antizyme 2 (OAZ2), transcript variant 1, mRNA [NM_002537]	GO:0005515|GO:0034641|GO:0008073|GO:0045732|GO:0006596|GO:0006521|GO:0006595|GO:0005634|GO:0090316|GO:0044281|GO:0043086|GO:0005829
A_24_P400616	0.0254695	0.000805297	down	6.021	-6.021	-2.59	2.33236	-0.257648		lysyl-tRNA synthetase pseudogene 1 [Source:HGNC Symbol;Acc:HGNC:39207] [ENST00000451871]
A_24_P345290	0.0285266	0.00118556	down	2.05439	-2.05439	-1.03871	0.926685	-0.112028	AK4	Homo sapiens adenylate kinase 4 (AK4), transcript variant 1, mRNA [NM_001005353]	GO:0046033|GO:0046034|GO:0042493|GO:0004550|GO:0004017|GO:0009142|GO:0005525|GO:0046899|GO:0005524|GO:0001889|GO:0005739|GO:0006165|GO:0007420|GO:0005759|GO:0046039|GO:0006172|GO:0070062
A_23_P89199	0.0406058	0.00370179	down	2.20113	-2.20113	-1.13824	1.11051	-0.0277332	COPS3	Homo sapiens COP9 signalosome subunit 3 (COPS3), transcript variant 1, mRNA [NM_003653]	GO:0005515|GO:0007165|GO:0006511|GO:0005737|GO:0008180|GO:0010388|GO:0009416|GO:0005654|GO:0005634|GO:0001701
A_23_P413641	0.0357237	0.00257916	down	1.87493	-1.87493	-0.906838	0.801888	-0.10495	PREX1	Homo sapiens phosphatidylinositol-3,4,5-trisphosphate-dependent Rac exchange factor 1 (PREX1), mRNA [NM_020820]	GO:0005515|GO:0048471|GO:0005886|GO:0030593|GO:0006801|GO:0032855|GO:0005100|GO:0043231|GO:0005829|GO:0030426|GO:0035556|GO:0005737|GO:0030833|GO:0005543|GO:1900026|GO:0007186|GO:0030217|GO:0043198|GO:0050773|GO:0030041|GO:0042119|GO:0005089|GO:0019899
A_23_P54000	0.0458514	0.00507823	down	1.87685	-1.87685	-0.908313	0.737294	-0.17102	SNX6	Homo sapiens sorting nexin 6 (SNX6), transcript variant 1, mRNA [NM_021249]	GO:0005515|GO:0034452|GO:0005634|GO:0006886|GO:0042803|GO:0006897|GO:0005622|GO:0016050|GO:0005737|GO:0007175|GO:0031901|GO:0042147|GO:0016023|GO:0035091|GO:0045892|GO:0030512|GO:0019898|GO:0030904
A_24_P304458	0.0418954	0.00401285	down	2.75047	-2.75047	-1.45968	1.35612	-0.103557	NAP1L1	Homo sapiens nucleosome assembly protein 1-like 1 (NAP1L1), transcript variant 2, mRNA [NM_004537]	GO:0006260|GO:0005515|GO:0042470|GO:0008284|GO:0016020|GO:0006334|GO:0005634
A_24_P411573	0.0399507	0.00350236	down	2.37428	-2.37428	-1.24749	1.08184	-0.165652	NPY6R	Homo sapiens neuropeptide Y receptor Y6 (pseudogene) (NPY6R), non-coding RNA [NR_002713]	GO:0004983|GO:0007186|GO:0016021
A_23_P79927	0.0401	0.00355594	down	3.33956	-3.33956	-1.73966	1.63953	-0.100125	NOP56	Homo sapiens NOP56 ribonucleoprotein (NOP56), transcript variant 1, mRNA [NM_006392]	GO:0005515|GO:0005737|GO:0030515|GO:0031428|GO:0016020|GO:0006364|GO:0003723|GO:0070761|GO:0005730|GO:0005732|GO:0005654|GO:0000154
A_24_P89887	0.0290872	0.00130461	down	1.76665	-1.76665	-0.821018	0.724113	-0.0969054	C9orf3	Homo sapiens chromosome 9 open reading frame 3 (C9orf3), transcript variant 2, mRNA [NM_032823]	GO:0019370|GO:0005737|GO:0004177|GO:0006508|GO:0005730|GO:0008270|GO:0008237
A_23_P215227	0.0271648	0.000979686	down	1.83971	-1.83971	-0.879476	0.814771	-0.0647046	DNAJB6	Homo sapiens DnaJ (Hsp40) homolog, subfamily B, member 6 (DNAJB6), transcript variant 2, mRNA [NM_005494]	GO:0005515|GO:0090084|GO:0048471|GO:0030018|GO:0045109|GO:0051087|GO:0005634|GO:0032781|GO:0005829|GO:0005737|GO:0016020|GO:0006457|GO:0031072|GO:0005654|GO:0051082|GO:0043154|GO:0001671
A_23_P395595	0.0441648	0.0045548	down	3.60592	-3.60592	-1.85037	1.51177	-0.338596	FNBP4	Homo sapiens formin binding protein 4 (FNBP4), mRNA [NM_015308]	GO:0005515|GO:0005654
A_23_P252700	0.0297372	0.00147626	down	3.28247	-3.28247	-1.71478	1.69096	-0.023826	UNC50	Homo sapiens unc-50 homolog (C. elegans) (UNC50), mRNA [NM_014044]	GO:0000139|GO:0003723|GO:0005637|GO:0016021|GO:0015031|GO:0007166
A_23_P97473	0.038108	0.00305299	down	1.98772	-1.98772	-0.991113	0.904552	-0.0865615	MRPL20	Homo sapiens mitochondrial ribosomal protein L20 (MRPL20), mRNA [NM_017971]	GO:0070124|GO:0005515|GO:0070125|GO:0070126|GO:0032543|GO:0006996|GO:0003735|GO:0005761|GO:0005743|GO:0019843
A_24_P97001	0.0134561	3.60075e-06	down	6.73011	-6.73011	-2.75063	2.71098	-0.0396516	PRPF38A	Homo sapiens pre-mRNA processing factor 38A (PRPF38A), mRNA [NM_032864]	GO:0008380|GO:0006397|GO:0005515|GO:0031965|GO:0005634|GO:0071011
A_23_P137427	0.0254045	0.000788386	down	2.28403	-2.28403	-1.19158	1.11609	-0.075496	ZMPSTE24	Homo sapiens zinc metallopeptidase STE24 (ZMPSTE24), mRNA [NM_005857]	GO:0016020|GO:0008235|GO:0006508|GO:0005789|GO:0071586|GO:0005637|GO:0030327|GO:0006998|GO:0016021|GO:0004222|GO:0046872|GO:0070062
A_24_P149844	0.0373282	0.00287307	down	1.89555	-1.89555	-0.922616	0.861924	-0.0606922	ABI1	Homo sapiens abl-interactor 1 (ABI1), transcript variant 1, mRNA [NM_005470]	GO:0008092|GO:0005515|GO:0031209|GO:0008285|GO:0030054|GO:0005783|GO:0061098|GO:0001756|GO:0006928|GO:0005634|GO:0030175|GO:0032403|GO:0005829|GO:0030426|GO:0005622|GO:0030296|GO:0045211|GO:0005856|GO:0070062|GO:0072673|GO:0048010|GO:0014069|GO:0018108|GO:0030027|GO:0035855|GO:0008154|GO:0045087|GO:0007169|GO:0038096
A_24_P378907	0.0462298	0.00520765	down	1.36998	-1.36998	-0.454151	0.409368	-0.0447834	PKNOX1	Homo sapiens PBX/knotted 1 homeobox 1 (PKNOX1), transcript variant 1, mRNA [NM_004571]	GO:0005667|GO:0003700|GO:0006366|GO:0046982|GO:0003705|GO:0005634|GO:0001525|GO:0043565|GO:0005737|GO:0030217|GO:0045944|GO:0030218|GO:0043010
A_23_P169189	0.0475738	0.00560398	down	1.63542	-1.63542	-0.709659	0.618281	-0.0913779	IKBKAP	Homo sapiens inhibitor of kappa light polypeptide gene enhancer in B-cells, kinase complex-associated protein (IKBKAP), mRNA [NM_003640]	GO:0045859|GO:0005515|GO:0006368|GO:0030335|GO:0006357|GO:0000993|GO:0005730|GO:0006325|GO:0008023|GO:0007165|GO:0033588|GO:0005737|GO:0006955|GO:0006461|GO:0000123|GO:0006468|GO:0008607|GO:0004871
A_24_P221198	0.0446032	0.00473677	down	3.85935	-3.85935	-1.94836	1.8761	-0.0722561	MBLAC1	Homo sapiens metallo-beta-lactamase domain containing 1 (MBLAC1), mRNA [NM_203397]	GO:0016787|GO:0008152|GO:0046872
A_23_P75989	0.0351313	0.00244468	down	2.42258	-2.42258	-1.27655	1.19055	-0.0859904	PAK1	Homo sapiens p21 protein (Cdc42/Rac)-activated kinase 1 (PAK1), transcript variant 2, mRNA [NM_002576]	GO:0005515|GO:0030018|GO:0005518|GO:0060244|GO:0006887|GO:0046777|GO:0004702|GO:0007411|GO:0000165|GO:0023014|GO:0031965|GO:0032869|GO:0005794|GO:0019901|GO:0031532|GO:0016358|GO:0043234|GO:0045087|GO:0051496|GO:0042060|GO:0033148|GO:0000278|GO:0005925|GO:0038096|GO:0038095|GO:0050852|GO:0030424|GO:0005886|GO:0031295|GO:0030425|GO:0005829|GO:0030426|GO:0005737|GO:0033138|GO:0014704|GO:0007528|GO:…
A_24_P794515	0.0476785	0.00563299	down	3.6497	-3.6497	-1.86778	1.66566	-0.202119	RAB30-AS1	Homo sapiens RAB30 antisense RNA 1 (head to head) (RAB30-AS1), long non-coding RNA [NR_038903]
A_32_P506600	0.0448704	0.00479355	down	1.99033	-1.99033	-0.993008	0.882628	-0.110379	RAN	Homo sapiens RAN, member RAS oncogene family (RAN), transcript variant 1, mRNA [NM_006325]	GO:0005515|GO:0010467|GO:0030036|GO:0007264|GO:0019058|GO:0003924|GO:0007286|GO:0005634|GO:0050681|GO:0044281|GO:0006606|GO:0032092|GO:0005829|GO:0005737|GO:0005643|GO:0034629|GO:0006611|GO:0016032|GO:0007052|GO:0000785|GO:0070062|GO:0042470|GO:0019904|GO:0003713|GO:0006259|GO:0005525|GO:0006184|GO:0007165|GO:0007067|GO:0016020|GO:0003682|GO:0005654|GO:0055037|GO:0045893|GO:0019003|GO:0030521|GO:…
A_32_P101264	0.022917	0.000469572	down	3.0198	-3.0198	-1.59445	1.45697	-0.13748	SLC35G1	solute carrier family 35, member G1 [Source:HGNC Symbol;Acc:HGNC:26607] [ENST00000371408]	GO:0005515|GO:0005886|GO:0051480|GO:0005789|GO:0016021
A_23_P135454	0.0283565	0.00117034	down	1.74648	-1.74648	-0.80445	0.766076	-0.0383736	AFG3L2	Homo sapiens AFG3-like AAA ATPase 2 (AFG3L2), mRNA [NM_006796]	GO:0005515|GO:0034982|GO:0042552|GO:0005743|GO:0016265|GO:0021675|GO:0007409|GO:0005524|GO:0048747|GO:0005739|GO:0008053|GO:0007528|GO:0040014|GO:0006508|GO:0008270|GO:0051082|GO:0016021|GO:0004222|GO:0042407|GO:0060013
A_23_P152487	0.0187088	0.0001694	down	4.85105	-4.85105	-2.2783	2.25955	-0.0187472	KARS	Homo sapiens lysyl-tRNA synthetase (KARS), transcript variant 2, mRNA [NM_005548]	GO:0005515|GO:0010467|GO:0000049|GO:0005886|GO:0015966|GO:0005576|GO:0005634|GO:0004824|GO:0005524|GO:0046872|GO:0017101|GO:0008033|GO:0005829|GO:0006418|GO:0005739|GO:0005737|GO:0005759|GO:0006430|GO:0015630|GO:0016032|GO:0016597
A_23_P43946	0.0329768	0.00207845	down	3.99722	-3.99722	-1.999	1.84897	-0.15003	SARNP	Homo sapiens SAP domain containing ribonucleoprotein (SARNP), transcript variant 1, mRNA [NM_033082]	GO:0006355|GO:0006406|GO:0016607|GO:0000346|GO:0005654|GO:0005634|GO:0003677|GO:0006417|GO:0006351|GO:0043231
A_32_P163858	0.0177906	0.000120789	down	13.2785	-13.2785	-3.73102	3.63507	-0.0959533	SCD	Homo sapiens stearoyl-CoA desaturase (delta-9-desaturase) (SCD), mRNA [NM_005063]	GO:0016020|GO:0005506|GO:0005783|GO:0004768|GO:0005789|GO:0006633|GO:0016021|GO:0055114
A_24_P494807	0.0353076	0.00247294	down	3.59409	-3.59409	-1.84563	1.70304	-0.142588		proteasome 26S subunit, non-ATPase, 10 pseudogene 1 [Source:HGNC Symbol;Acc:HGNC:16602] [ENST00000436861]
A_23_P371933	0.030363	0.00157545	down	8.03929	-8.03929	-3.00707	2.86436	-0.142712	HSD17B12	Homo sapiens hydroxysteroid (17-beta) dehydrogenase 12, mRNA (cDNA clone IMAGE:4281565), complete cds. [BC012536]	GO:0005515|GO:0004303|GO:0006703|GO:0005518|GO:0010811|GO:0044281|GO:0035338|GO:0031012|GO:0030198|GO:0005789|GO:0019432|GO:0006633|GO:0016021|GO:0001968|GO:0008201|GO:0044255|GO:0055114
A_23_P202905	0.0283959	0.00117611	down	2.85093	-2.85093	-1.51143	1.43367	-0.0777601	TIRAP	Homo sapiens toll-interleukin 1 receptor (TIR) domain containing adaptor protein (TIRAP), transcript variant 2, mRNA [NM_148910]	GO:0005515|GO:0050830|GO:0007249|GO:0046330|GO:0032757|GO:0042803|GO:0032648|GO:0002755|GO:0005080|GO:0032496|GO:0030099|GO:0070374|GO:0030674|GO:0043123|GO:0044130|GO:0045410|GO:0038124|GO:0032760|GO:0038123|GO:0046982|GO:0034134|GO:0005546|GO:0002224|GO:0045087|GO:0045088|GO:0090023|GO:0035665|GO:0005654|GO:0034145|GO:0035663|GO:0035662|GO:0034142|GO:0005886|GO:0034141|GO:0030890|GO:0032738|GO:…
A_24_P924543	0.0440536	0.00450582	down	2.80202	-2.80202	-1.48647	1.33647	-0.149993
A_23_P208446	0.0257717	0.000842896	down	2.36634	-2.36634	-1.24266	1.13574	-0.10692	SAFB	Homo sapiens scaffold attachment factor B (SAFB), transcript variant 3, mRNA [NM_002967]	GO:0005515|GO:0006325|GO:0001047|GO:0005634|GO:0006351|GO:0003690|GO:0000166|GO:0003682|GO:0045944|GO:0005654|GO:0042445|GO:0040007|GO:0030520
A_24_P260134	0.034257	0.0022928	down	51.8135	-51.8135	-5.69526	4.90924	-0.786012	NMNAT3	Homo sapiens nicotinamide nucleotide adenylyltransferase 3 (NMNAT3), transcript variant 1, mRNA [NM_178177]	GO:0005739|GO:0000309|GO:0006766|GO:0004515|GO:0019674|GO:0009611|GO:0006767|GO:0044281|GO:0009435|GO:0005524|GO:0005829
A_23_P338479	0.0441552	0.0045422	down	5.03734	-5.03734	-2.33266	1.99737	-0.33529	CD274	Homo sapiens CD274 molecule (CD274), transcript variant 1, mRNA [NM_014143]	GO:0005515|GO:2001181|GO:0070232|GO:0005886|GO:0032693|GO:0046006|GO:0046007|GO:0031295|GO:0012505|GO:0007165|GO:0006955|GO:0042102|GO:0016021|GO:0032689|GO:0007166|GO:0009897|GO:0070062
A_24_P823708	0.0302901	0.00154186	down	6.65976	-6.65976	-2.73547	2.36282	-0.372649	LINC00869	Homo sapiens long intergenic non-protein coding RNA 869 (LINC00869), transcript variant 8, long non-coding RNA [NR_111952]
A_23_P23894	0.0469835	0.00541989	down	2.96916	-2.96916	-1.57006	1.29629	-0.273761	DSTYK	Homo sapiens dual serine/threonine and tyrosine protein kinase (DSTYK), transcript variant 1, mRNA [NM_015375]	GO:0033674|GO:0030054|GO:0045743|GO:0018108|GO:0005524|GO:0044344|GO:0016323|GO:0005737|GO:0016324|GO:0004674|GO:0004712|GO:0004713|GO:0070374
A_23_P339240	0.0264858	0.000909438	down	5.96476	-5.96476	-2.57646	2.53334	-0.0431253	PLCH1	Homo sapiens phospholipase C, eta 1 (PLCH1), transcript variant 2, mRNA [NM_014996]	GO:0016042|GO:0005737|GO:0043647|GO:0005886|GO:0004435|GO:0050429|GO:0048015|GO:0005509|GO:0044281|GO:0004871|GO:0043231|GO:0005829
A_24_P76644	0.0409589	0.00377701	down	1.48431	-1.48431	-0.569788	0.533842	-0.0359462		ens
A_24_P137372	0.0347654	0.00237562	down	1.79625	-1.79625	-0.844992	0.756876	-0.088116	ATP2C1	Homo sapiens ATPase, Ca++ transporting, type 2C, member 1 (ATP2C1), transcript variant 2, mRNA [NM_001001487]	GO:0005802|GO:0046872|GO:0016339|GO:0034220|GO:0006816|GO:0004871|GO:0043123|GO:0005794|GO:0030145|GO:0031532|GO:0032468|GO:0005509|GO:0006874|GO:0055085|GO:0005524|GO:0030026|GO:0007165|GO:0005388|GO:0008544|GO:0000139|GO:0016020|GO:0008152|GO:0070588|GO:0006828|GO:0016021|GO:0015410|GO:0071421|GO:0032472
A_24_P263543	0.0456913	0.00502178	down	3.10809	-3.10809	-1.63603	1.48327	-0.152759		small nuclear ribonucleoprotein D2 pseudogene 1 [Source:HGNC Symbol;Acc:HGNC:31459] [ENST00000489253]
A_24_P203328	0.0191703	0.000233255	down	82.1459	-82.1459	-6.36012	6.07795	-0.282165	TPRXL	Homo sapiens tetra-peptide repeat homeobox-like (TPRXL), non-coding RNA [NR_002223]
A_23_P78018	0.0405832	0.0036892	down	10.4337	-10.4337	-3.38318	2.81	-0.573181	ABCA5	Homo sapiens ATP-binding cassette, sub-family A (ABC1), member 5 (ABCA5), transcript variant 1, mRNA [NM_018672]	GO:0005215|GO:0033344|GO:0010745|GO:0005770|GO:0043691|GO:0005765|GO:0005524|GO:0005764|GO:0000139|GO:0008152|GO:0031902|GO:0034375|GO:0016021|GO:0016887
A_32_P71571	0.0410855	0.00381571	down	65.0422	-65.0422	-6.0233	5.31029	-0.713013	FAM19A4	Homo sapiens family with sequence similarity 19 (chemokine (C-C motif)-like), member A4 (FAM19A4), transcript variant 1, mRNA [NM_182522]	GO:0042391|GO:0005576|GO:0051930
A_24_P174063	0.0241281	0.000634717	down	7.94064	-7.94064	-2.98926	2.78505	-0.20421
A_24_P350589	0.0243555	0.000667965	down	20.0235	-20.0235	-4.32362	3.92765	-0.395973	RNF150	Homo sapiens ring finger protein 150 (RNF150), mRNA [NM_020724]	GO:0008270|GO:0016021
A_23_P146084	0.0273732	0.00100785	down	1.95953	-1.95953	-0.970511	0.927684	-0.042827	GSR	Homo sapiens glutathione reductase (GSR), transcript variant 1, mRNA [NM_000637]	GO:0050661|GO:0015949|GO:0050660|GO:0006749|GO:0009055|GO:0055086|GO:0044281|GO:0004362|GO:0005829|GO:0045340|GO:0050787|GO:0005759|GO:0045454|GO:0000302|GO:0009897|GO:0016152|GO:0070062|GO:0055114
A_24_P280628	0.0343668	0.00230907	down	2.32463	-2.32463	-1.217	1.02425	-0.192756	VPS13B	Homo sapiens vacuolar protein sorting 13 homolog B (yeast) (VPS13B), transcript variant 1, mRNA [NM_152564]	GO:0015031
A_32_P183609	0.0176011	0.000116075	down	1.72268	-1.72268	-0.784651	0.763582	-0.0210689	ASB1	Homo sapiens ankyrin repeat and SOCS box containing 1 (ASB1), mRNA [NM_001040445]	GO:0042036|GO:0035556|GO:0005622|GO:0030539|GO:0003674|GO:0016567
A_23_P55045	0.0493696	0.00619112	down	1.93959	-1.93959	-0.955748	0.760387	-0.195361	SLC25A19	Homo sapiens solute carrier family 25 (mitochondrial thiamine pyrophosphate carrier), member 19 (SLC25A19), transcript variant 2, mRNA [NM_021734]	GO:0030302|GO:0005743|GO:0005634|GO:0016021|GO:0055085|GO:0030233
A_23_P70677	0.0156576	8.35099e-05	down	2.55114	-2.55114	-1.35114	1.28744	-0.0636978	SMIM13	Homo sapiens small integral membrane protein 13 (SMIM13), mRNA [NM_001135575]	GO:0016021
A_32_P130641	0.0373282	0.00287306	down	6.88535	-6.88535	-2.78353	2.44372	-0.339807	STARD9	Homo sapiens StAR-related lipid transfer (START) domain containing 9 (STARD9), mRNA [NM_020759]	GO:0008017|GO:0005871|GO:0005794|GO:0005814|GO:0005634|GO:0003777|GO:0051225|GO:0005524|GO:0008289|GO:0005737|GO:0008152|GO:0008574|GO:0005654|GO:0016887|GO:0007018
A_23_P87902	0.0492046	0.00613905	down	1.40247	-1.40247	-0.487967	0.435849	-0.0521186	DYRK4	Homo sapiens dual-specificity tyrosine-(Y)-phosphorylation regulated kinase 4 (DYRK4), transcript variant 1, mRNA [NM_003845]	GO:0005515|GO:0005737|GO:0004674|GO:0018108|GO:0005634|GO:0004712|GO:0004713|GO:0005524|GO:0046872|GO:0043231
A_24_P738859	0.0291338	0.00133671	down	90.8511	-90.8511	-6.50543	6.05138	-0.454051		Homo sapiens cDNA FLJ90705 fis, clone PLACE1007591. [AK075186]
A_24_P222835	0.0460928	0.00517877	down	3.14151	-3.14151	-1.65146	1.62578	-0.0256766	S100PBP	Homo sapiens S100P binding protein (S100PBP), transcript variant 1, mRNA [NM_022753]	GO:0005634|GO:0048306
A_32_P90551	0.0163072	9.11877e-05	down	1.66873	-1.66873	-0.738748	0.701223	-0.0375247	SRP68	Homo sapiens signal recognition particle 68kDa (SRP68), transcript variant 1, mRNA [NM_014230]	GO:0005786|GO:0010467|GO:0005783|GO:0042493|GO:0030942|GO:0006614|GO:0008312|GO:0005730|GO:0045047|GO:0006412|GO:0005829|GO:0005737|GO:0005840|GO:0005047|GO:0005048|GO:0044267|GO:0005925
A_23_P37475	0.0357237	0.00258872	down	1.79487	-1.79487	-0.843882	0.795138	-0.0487445	VWA9	Homo sapiens von Willebrand factor A domain containing 9 (VWA9), transcript variant 1, mRNA [NM_001136043]
A_32_P7783	0.0235144	0.000576228	down	2.67342	-2.67342	-1.41869	1.32601	-0.0926776	lnc-OIP5-1	LNCipedia lincRNA (lnc-OIP5-1), lincRNA [lnc-OIP5-1:2]
A_24_P416097	0.0366214	0.0027493	down	1.79242	-1.79242	-0.841911	0.832943	-0.00896756		unc-45 homolog A (C. elegans) [Source:HGNC Symbol;Acc:HGNC:30594] [ENST00000495068]
A_23_P258321	0.0408298	0.00374188	down	2.13239	-2.13239	-1.09247	0.964733	-0.127741	MRPS17	Homo sapiens mitochondrial ribosomal protein S17 (MRPS17), mRNA [NM_015969]	GO:0070124|GO:0070125|GO:0070126|GO:0032543|GO:0006996|GO:0003735|GO:0005743|GO:0019843|GO:0006412|GO:0005763
A_23_P135548	0.0278243	0.00106491	down	9.98891	-9.98891	-3.32033	3.11333	-0.206993	DPYD	Homo sapiens dihydropyrimidine dehydrogenase (DPYD), transcript variant 1, mRNA [NM_000110]	GO:0050661|GO:0017113|GO:0006214|GO:0051539|GO:0006210|GO:0050660|GO:0006212|GO:0006222|GO:0055086|GO:0044281|GO:0046872|GO:0042803|GO:0005829|GO:0019483|GO:0046135|GO:0005737|GO:0006145|GO:0004152|GO:0006206|GO:0055114|GO:0006208
A_23_P203023	0.0499559	0.00635071	down	2.66186	-2.66186	-1.41243	1.26177	-0.150668	RDX	Homo sapiens radixin (RDX), transcript variant 3, mRNA [NM_002906]	GO:0005515|GO:0005886|GO:0030033|GO:0045177|GO:0032420|GO:0030315|GO:0045176|GO:0003779|GO:0030175|GO:0032154|GO:0001726|GO:0005615|GO:0030027|GO:0071944|GO:0051693|GO:0010628|GO:0051286|GO:0005737|GO:0061028|GO:0005856|GO:0005925|GO:0070062|GO:0019898
A_24_P923381	0.0491718	0.00611701	down	6.91638	-6.91638	-2.79002	2.28297	-0.507045		Human effector cell protease receptor-1 (EPR-1) mRNA, partial cds. [L26245]
A_23_P27334	0.0409829	0.00378732	down	2.78051	-2.78051	-1.47535	1.29259	-0.182759	ZBTB14	Homo sapiens zinc finger and BTB domain containing 14 (ZBTB14), transcript variant 2, mRNA [NM_003409]	GO:0043565|GO:0005515|GO:0005737|GO:0003700|GO:0044212|GO:0005654|GO:0005634|GO:0000122|GO:0045892|GO:0046872|GO:0006351
A_32_P131100	0.030751	0.00165006	down	4.00393	-4.00393	-2.00142	1.76614	-0.235274		DB053791 TESTI2 Homo sapiens cDNA clone TESTI2044444 5', mRNA sequence [DB053791]
A_23_P366366	0.0346921	0.00235961	down	9.31855	-9.31855	-3.22011	2.95103	-0.269072	SCRN1	Homo sapiens secernin 1 (SCRN1), transcript variant 2, mRNA [NM_014766]	GO:0003674|GO:0031965|GO:0005737|GO:0006508|GO:0005634|GO:0006887|GO:0016805
A_32_P102966	0.0278243	0.00104746	down	30.3796	-30.3796	-4.92503	4.39498	-0.53005	KCNJ2-AS1	Homo sapiens KCNJ2 antisense RNA 1 (head to head) (KCNJ2-AS1), long non-coding RNA [NR_036534]
A_24_P111342	0.0358574	0.00261429	down	2.96902	-2.96902	-1.56999	1.43251	-0.137481	CASP9	Homo sapiens caspase 9, apoptosis-related cysteine peptidase (CASP9), transcript variant alpha, mRNA [NM_001229]	GO:0005515|GO:0017124|GO:2001020|GO:0005634|GO:0005829|GO:0005739|GO:0034644|GO:0043525|GO:0043293|GO:0007173|GO:0006508|GO:0032496|GO:0032025|GO:0032355|GO:0046677|GO:0030220|GO:0034349|GO:0048011|GO:0043065|GO:0008635|GO:0008630|GO:0019901|GO:0048015|GO:0007568|GO:0006915|GO:0097190|GO:0097193|GO:0006974|GO:0004197|GO:0042770|GO:0008543|GO:0045087|GO:0008233|GO:0008047|GO:0038095|GO:0071549
A_32_P86318	0.0187088	0.000188747	down	3.89774	-3.89774	-1.96264	1.83725	-0.125392	RAB43	Homo sapiens RAB43, member RAS oncogene family (RAB43), transcript variant 1, mRNA [NM_198490]	GO:0005515|GO:0005794|GO:0003924|GO:0019068|GO:0005525|GO:0006886|GO:0045335|GO:0006184|GO:0035526|GO:0007030|GO:0030670|GO:0032482|GO:0019003|GO:0090382|GO:0070062|GO:0005768
A_23_P410456	0.032794	0.00202715	down	3.59027	-3.59027	-1.84409	1.57838	-0.265711
A_23_P363313	0.0414675	0.00390644	down	1.24525	-1.24525	-0.316433	0.274684	-0.0417488	SLC16A11	Homo sapiens solute carrier family 16, member 11 (SLC16A11), mRNA [NM_153357]	GO:0006629|GO:0015718|GO:0034220|GO:0008028|GO:0005789|GO:0016021|GO:0015293
A_24_P24982	0.0235144	0.000563267	down	2.73779	-2.73779	-1.45301	1.38851	-0.0644976
A_24_P126425	0.0293659	0.0013905	down	2.71208	-2.71208	-1.4394	1.29941	-0.139983	FAM188B	Homo sapiens family with sequence similarity 188, member B (FAM188B), mRNA [NM_032222]
A_24_P76675	0.0290872	0.00132604	down	8.70925	-8.70925	-3.12255	3.0064	-0.116148	MFAP3L	Homo sapiens microfibrillar-associated protein 3-like (MFAP3L), transcript variant 1, mRNA [NM_021647]	GO:0005886|GO:0016021
A_23_P66481	0.0406058	0.00370175	down	12.6511	-12.6511	-3.66119	3.22844	-0.432748	RTN4RL1	Homo sapiens reticulon 4 receptor-like 1 (RTN4RL1), mRNA [NM_178568]	GO:0031103|GO:0009986|GO:0045121|GO:0004872|GO:0046658|GO:0009897|GO:0070062
A_23_P109322	0.0187088	0.00019096	down	85.8839	-85.8839	-6.42432	6.1113	-0.313011	PCP4	Homo sapiens Purkinje cell protein 4 (PCP4), mRNA [NM_006198]	GO:0005516|GO:0005634|GO:0007417|GO:0005829
A_23_P81581	0.0328186	0.00204133	down	2.29347	-2.29347	-1.19753	1.13895	-0.058585	BHMT	Homo sapiens betaine--homocysteine S-methyltransferase (BHMT), mRNA [NM_001713]	GO:0010243|GO:0047150|GO:0044281|GO:0050666|GO:0032403|GO:0033528|GO:0005829|GO:0034641|GO:0043234|GO:0005737|GO:0000096|GO:0046500|GO:0006479|GO:0008270|GO:0071267|GO:0006579|GO:0008898|GO:0006577|GO:0070062
A_32_P95223	0.0346921	0.00236301	down	3.22348	-3.22348	-1.68862	1.53347	-0.155149	FDPSP2	Homo sapiens farnesyl diphosphate synthase pseudogene 2 (FDPSP2), non-coding RNA [NR_003262]
A_23_P22614	0.0288912	0.00126622	down	4.33943	-4.33943	-2.1175	1.96937	-0.148138	2006-09-01	Homo sapiens septin 6 (SEPT6), transcript variant V, mRNA [NM_145802]	GO:0005515|GO:0000910|GO:0005819|GO:0000777|GO:0030496|GO:0016032|GO:0043679|GO:0005525|GO:0032154|GO:0008021
A_23_P79889	0.0384331	0.00314414	down	1.87546	-1.87546	-0.907245	0.773046	-0.134198	RAB22A	Homo sapiens RAB22A, member RAS oncogene family (RAB22A), mRNA [NM_020673]	GO:0005515|GO:0005886|GO:0003924|GO:0005525|GO:0015629|GO:0001726|GO:0006886|GO:0006897|GO:0045335|GO:0006184|GO:0030670|GO:0007032|GO:0032482|GO:0019003|GO:0005769|GO:0010008|GO:0070062
A_23_P427122	0.0295875	0.00145792	down	7.61017	-7.61017	-2.92793	2.77236	-0.155566	ART5	Homo sapiens ADP-ribosyltransferase 5 (ART5), transcript variant 1, mRNA [NM_053017]	GO:0006471|GO:0003953|GO:0016020|GO:0003956|GO:0005576|GO:0003950
A_23_P50897	0.0279343	0.00108406	down	2.22908	-2.22908	-1.15645	1.04906	-0.107387	NIFK	Homo sapiens nucleolar protein interacting with the FHA domain of MKI67 (NIFK), mRNA [NM_032390]	GO:0005515|GO:0016072|GO:0005737|GO:0000794|GO:0006461|GO:0000166|GO:0010923|GO:0009303|GO:0003723|GO:0005730|GO:0005654|GO:0005634
A_23_P83278	0.0475145	0.00558593	down	2.89903	-2.89903	-1.53557	1.46594	-0.0696332	CHMP5	Homo sapiens charged multivesicular body protein 5 (CHMP5), transcript variant 1, mRNA [NM_016410]	GO:0005515|GO:0006997|GO:0008333|GO:0019058|GO:0005634|GO:0010824|GO:0015031|GO:0005829|GO:0000920|GO:0001919|GO:0016197|GO:0061024|GO:0016032|GO:0007080|GO:0007040|GO:0010008|GO:0070062
A_32_P126157	0.0458508	0.00507011	down	28.7541	-28.7541	-4.8457	4.36028	-0.485416	ST6GAL2	Homo sapiens ST6 beta-galactosamide alpha-2,6-sialyltranferase 2 (ST6GAL2), transcript variant 1, mRNA [NM_032528]	GO:0009311|GO:0000139|GO:0032580|GO:0007275|GO:0016021|GO:0006488|GO:0044267|GO:0040007|GO:0003835|GO:0043687|GO:0018279
A_23_P327069	0.0357285	0.00259331	down	3.08121	-3.08121	-1.6235	1.40584	-0.217663	KIAA0232	Homo sapiens KIAA0232 (KIAA0232), transcript variant 1, mRNA [NM_014743]	GO:0005524
A_24_P406060	0.0243811	0.000669805	down	4.591	-4.591	-2.19881	2.09028	-0.108529	RNF144B	Homo sapiens ring finger protein 144B (RNF144B), mRNA [NM_182757]	GO:0005515|GO:0005737|GO:0004842|GO:0031966|GO:0042787|GO:0016874|GO:0006915|GO:0000151|GO:0008270|GO:0016021
A_23_P2554	0.0438537	0.00444794	down	2.62213	-2.62213	-1.39074	1.17119	-0.219543	MLEC	malectin [Source:HGNC Symbol;Acc:HGNC:28973] [ENST00000228506]	GO:0016020|GO:0006457|GO:0005783|GO:0005789|GO:0030246|GO:0016021|GO:0019899|GO:0044267|GO:0043687|GO:0018279
A_24_P24890	0.0231037	0.000509749	down	1.42701	-1.42701	-0.512997	0.465622	-0.0473747
A_23_P214037	0.0391621	0.003306	down	2.00227	-2.00227	-1.00164	0.864996	-0.13664	NPM1	Homo sapiens nucleophosmin (nucleolar phosphoprotein B23, numatrin) (NPM1), transcript variant 1, mRNA [NM_002520]	GO:0060735|GO:0005515|GO:0008285|GO:0007098|GO:0003723|GO:0060699|GO:0032071|GO:0005634|GO:0046599|GO:0051259|GO:0006886|GO:0042803|GO:0005829|GO:0042393|GO:0005737|GO:0051092|GO:0008104|GO:0016032|GO:0043023|GO:0043024|GO:0043066|GO:0005813|GO:0051059|GO:0046982|GO:0019901|GO:0042255|GO:0007569|GO:0003713|GO:0006334|GO:0005730|GO:0006950|GO:0010826|GO:0045727|GO:0030957|GO:0006913|GO:0034080|GO:…
A_24_P647163	0.0317301	0.00186331	down	4.00498	-4.00498	-2.00179	1.82963	-0.172165	LOC100506100	Homo sapiens uncharacterized LOC100506100 (LOC100506100), long non-coding RNA [NR_046240]
A_23_P327907	0.0286932	0.00123219	down	2.32901	-2.32901	-1.21972	1.15887	-0.0608476	C8orf37	Homo sapiens chromosome 8 open reading frame 37 (C8orf37), mRNA [NM_177965]	GO:0005737|GO:0030054|GO:0005886
A_23_P135157	0.0409921	0.00380164	down	3.05538	-3.05538	-1.61135	1.53265	-0.0787004	PLAA	Homo sapiens phospholipase A2-activating protein (PLAA), mRNA [NM_001031689]	GO:0016005|GO:0005515|GO:0007165|GO:0006954|GO:0043085|GO:0006644|GO:0070062
A_24_P924185	0.0187088	0.000175563	down	12.772	-12.772	-3.67491	3.60874	-0.0661677		RC1=NADH dehydrogenase subunit 3 homolog/ND3 homolog [human, renal cell carcinoma, mRNA Mitochondrial Partial, 65 nt]. [S81524]
A_24_P406334	0.0442435	0.00457986	down	3.34655	-3.34655	-1.74267	1.65192	-0.0907583	STEAP1	Homo sapiens six transmembrane epithelial antigen of the prostate 1 (STEAP1), mRNA [NM_012449]	GO:0005215|GO:0005886|GO:0055072|GO:0055085|GO:0046872|GO:0016020|GO:0005887|GO:0005911|GO:0016491|GO:0010008|GO:0006811|GO:0015267|GO:0055114
A_23_P161156	0.0404716	0.00366532	down	3.21017	-3.21017	-1.68265	1.49659	-0.186063	ZNF438	Homo sapiens zinc finger protein 438 (ZNF438), transcript variant 2, mRNA [NM_182755]	GO:0006355|GO:0005737|GO:0003700|GO:0005654|GO:0005634|GO:0045892|GO:0003677|GO:0046872|GO:0006351
A_23_P399921	0.0134561	2.21523e-05	down	6.65917	-6.65917	-2.73534	2.66098	-0.0743609	SEC61A2	Sec61 alpha 2 subunit (S. cerevisiae) [Source:HGNC Symbol;Acc:HGNC:17702] [ENST00000304267]	GO:0008150|GO:0003674|GO:0002474|GO:0042590|GO:0005789|GO:0043022|GO:0002479|GO:0016021|GO:0015031
A_23_P314755	0.0231594	0.000514504	down	2.37069	-2.37069	-1.24531	1.17256	-0.0727444	STC1	Homo sapiens stanniocalcin 1 (STC1), mRNA [NM_003155]	GO:0030336|GO:0007566|GO:0006874|GO:0071456|GO:0005634|GO:0033280|GO:0090280|GO:0035988|GO:0005615|GO:0071385|GO:0060348|GO:0046697|GO:0010596|GO:0044070|GO:0005737|GO:0016324|GO:0001503|GO:0005179|GO:0001886|GO:0003421|GO:0051926|GO:0071320|GO:0086004
A_24_P247316	0.0252145	0.000767424	down	3.17938	-3.17938	-1.66874	1.54773	-0.12101	EXOC3-AS1	Homo sapiens EXOC3 antisense RNA 1 (EXOC3-AS1), long non-coding RNA [NR_126522]	GO:0005576
A_24_P71890	0.0208827	0.00030151	down	37.5387	-37.5387	-5.23031	5.03089	-0.199412	NPFFR2	Homo sapiens neuropeptide FF receptor 2 (NPFFR2), transcript variant 2, mRNA [NM_053036]	GO:0042277|GO:0005886|GO:0004930|GO:0007268|GO:0015629|GO:0008188|GO:0032870|GO:0009582|GO:0007186|GO:0005887|GO:0007218|GO:0043408|GO:2000479|GO:0045761|GO:0031628
A_23_P59045	0.0232009	0.000518169	down	3.68168	-3.68168	-1.88036	1.8309	-0.0494633	HIST1H2AE	Homo sapiens histone cluster 1, H2ae (HIST1H2AE), mRNA [NM_021052]	GO:0008150|GO:0046982|GO:0005634|GO:0000786|GO:0003677|GO:0070062
A_32_P183301	0.0439933	0.00449643	down	5.57673	-5.57673	-2.47942	2.30754	-0.17188		Homo sapiens mRNA; cDNA DKFZp451G0416 (from clone DKFZp451G0416). [AL832582]
A_32_P234935	0.0252145	0.000765012	down	3.15489	-3.15489	-1.65759	1.58274	-0.0748514	TARDBP	Homo sapiens TAR DNA binding protein (TARDBP), mRNA [NM_007375]	GO:0008380|GO:0005515|GO:0006397|GO:0034976|GO:0003700|GO:0006366|GO:0035061|GO:0003723|GO:0001205|GO:0005634|GO:0043922|GO:0042802|GO:0005726|GO:0005737|GO:0003690|GO:0016607|GO:0000166|GO:0045944|GO:0032024|GO:0005654|GO:0003730|GO:0070935
A_23_P127033	0.0452359	0.00489534	down	2.92587	-2.92587	-1.54887	1.53213	-0.0167351	ECHDC3	Homo sapiens enoyl CoA hydratase domain containing 3 (ECHDC3), mRNA [NM_024693]	GO:0005739|GO:0008152|GO:0003824
A_23_P377299	0.0324653	0.00197989	down	3.139	-3.139	-1.65031	1.49785	-0.152453	ECE2	Homo sapiens endothelin converting enzyme 2 (ECE2), transcript variant 1, mRNA [NM_014693]	GO:0008168|GO:0007267|GO:0032259|GO:0046872|GO:0007507|GO:0000139|GO:0016486|GO:0007420|GO:0006508|GO:0010002|GO:0016021|GO:0004222|GO:0030659
A_24_P927976	0.0256565	0.000831014	down	6.25159	-6.25159	-2.64422	2.61869	-0.0255388	KATNAL2	Homo sapiens mRNA; cDNA DKFZp667C165 (from clone DKFZp667C165). [AL512748]	GO:0008568|GO:0008017|GO:0051013|GO:0005737|GO:0008152|GO:0005874|GO:0031122|GO:0005634|GO:0005524
A_23_P139600	0.0229074	0.00046579	down	2.08789	-2.08789	-1.06205	0.994729	-0.0673191	RASAL1	Homo sapiens RAS protein activator like 1 (GAP1 like) (RASAL1), transcript variant 2, mRNA [NM_004658]	GO:0035556|GO:0005099|GO:0046580|GO:0007165|GO:0005737|GO:0005543|GO:0032320|GO:0005886|GO:0031235|GO:0046872|GO:0005829
A_23_P35656	0.0444631	0.00466184	down	3.36014	-3.36014	-1.74852	1.60602	-0.142503		Homo sapiens weakly similar to zinc finger protein 195, mRNA (cDNA clone IMAGE:3606289), partial cds. [BC003519]
A_23_P100868	0.0241137	0.000630172	down	3.12193	-3.12193	-1.64244	1.57982	-0.0626119	MYO19	Homo sapiens myosin XIX (MYO19), transcript variant 3, mRNA [NM_001033580]	GO:0005737|GO:0003774|GO:0008152|GO:0005741|GO:0003779|GO:0016459|GO:0005524
A_23_P157556	0.0277921	0.0010433	down	4.43858	-4.43858	-2.1501	2.00542	-0.144677	HHLA1	Homo sapiens HERV-H LTR-associating 1 (HHLA1), mRNA [NM_001145095]	GO:0005576
A_24_P236003	0.0405452	0.00368323	down	2.29746	-2.29746	-1.20004	1.0824	-0.117644	H2AFJ	Homo sapiens H2A histone family, member J (H2AFJ), transcript variant 1, mRNA [NM_177925]	GO:0008150|GO:0003674|GO:0046982|GO:0005634|GO:0000786|GO:0003677|GO:0070062
A_23_P215599	0.0429616	0.00423103	down	1.60678	-1.60678	-0.684172	0.619504	-0.0646674	SRPK2	Homo sapiens SRSF protein kinase 2 (SRPK2), transcript variant 2, mRNA [NM_182691]	GO:0005515|GO:0008380|GO:0000245|GO:0048024|GO:0008284|GO:0000287|GO:0035063|GO:0005730|GO:0005634|GO:0001525|GO:0045787|GO:0005524|GO:0030154|GO:0035556|GO:0010628|GO:0071889|GO:0005737|GO:0043525|GO:0004674|GO:0045087|GO:0005654|GO:0006468|GO:0045070|GO:0045071
A_23_P29885	0.0223416	0.000405093	down	2.47231	-2.47231	-1.30586	1.28242	-0.0234416	MAEA	Homo sapiens macrophage erythroblast attacher (MAEA), transcript variant 1, mRNA [NM_001017405]	GO:0005826|GO:0005819|GO:0003779|GO:0005634|GO:0016363|GO:0007346|GO:0005737|GO:0007049|GO:0043249|GO:0048822|GO:0005887|GO:0007010|GO:0005654|GO:0005856|GO:0007155|GO:0033033|GO:0051301
A_24_P478726	0.0308803	0.00167232	down	2.12767	-2.12767	-1.08928	0.972894	-0.116384	CDPF1	Homo sapiens chromosome 22 open reading frame 40, mRNA (cDNA clone MGC:87534 IMAGE:30338205), complete cds. [BC067871]
A_32_P225173	0.0208385	0.000288543	down	2.82523	-2.82523	-1.49837	1.4446	-0.053765		PREDICTED: Homo sapiens uncharacterized LOC100996592 (LOC100996592), misc_RNA [XR_159322]
A_23_P165657	0.0290872	0.00131603	down	5.06417	-5.06417	-2.34033	2.12791	-0.212416	SLC20A1	Homo sapiens solute carrier family 20 (phosphate transporter), member 1 (SLC20A1), mRNA [NM_005415]	GO:0005886|GO:0035435|GO:0006796|GO:0055085|GO:0007165|GO:0005436|GO:0016020|GO:0005887|GO:0006810|GO:0035725|GO:0004872|GO:0005315|GO:0004871|GO:0005316|GO:0043123|GO:0006811
A_24_P163009	0.0250122	0.000735896	down	4.75677	-4.75677	-2.24998	2.02742	-0.222568	LINC01106	Homo sapiens long intergenic non-protein coding RNA 1106 (LINC01106), long non-coding RNA [NR_027244]
A_23_P10121	0.0236601	0.000598813	down	42.743	-42.743	-5.41761	4.88301	-0.534609	SFRP1	Homo sapiens secreted frizzled-related protein 1 (SFRP1), mRNA [NM_003012]	GO:0005515|GO:0001657|GO:0014070|GO:0017147|GO:0030308|GO:0033689|GO:0030307|GO:0050732|GO:0050680|GO:0010564|GO:0005615|GO:0032855|GO:0042802|GO:0005109|GO:0005622|GO:0014034|GO:0006508|GO:0046676|GO:0050679|GO:0030336|GO:0009986|GO:0004930|GO:0001843|GO:0048546|GO:0001649|GO:0045600|GO:0045893|GO:0045892|GO:0001954|GO:0045578|GO:0008284|GO:0008285|GO:0005886|GO:0048147|GO:0030178|GO:0030177|GO:…
A_32_P57184	0.0397543	0.00344297	down	8.70762	-8.70762	-3.12228	3.00765	-0.114626
A_32_P151933	0.0359355	0.00263306	down	1.73257	-1.73257	-0.792914	0.755268	-0.0376455	FECH	Homo sapiens ferrochelatase (FECH), transcript variant 1, mRNA [NM_001012515]	GO:0010468|GO:0005515|GO:0046685|GO:0045471|GO:0005743|GO:0006091|GO:0010999|GO:0044281|GO:0034379|GO:0055072|GO:0004325|GO:0005759|GO:0030350|GO:0046984|GO:0009416|GO:0008203|GO:0010288|GO:0051537|GO:0042493|GO:0008198|GO:0006783|GO:0051597|GO:0006778|GO:0030218|GO:0017085|GO:0046501|GO:0070541|GO:0009589|GO:0071549|GO:0020037
A_24_P60887	0.0462116	0.00520391	down	12.3623	-12.3623	-3.62788	3.17397	-0.45391	ANGPT1	Homo sapiens angiopoietin 1 (ANGPT1), transcript variant 1, mRNA [NM_001146]	GO:0051897|GO:0005886|GO:0072012|GO:0050731|GO:0002040|GO:0050900|GO:0005615|GO:0030154|GO:0002740|GO:0043524|GO:0007171|GO:0033138|GO:0031398|GO:0070374|GO:0043122|GO:0070062|GO:0030097|GO:0030971|GO:0043066|GO:0048014|GO:0032680|GO:2000446|GO:0031589|GO:0043393|GO:0005576|GO:0014068|GO:0001701|GO:0050918|GO:0045785|GO:0010595|GO:0043536|GO:0005902|GO:0007162|GO:0007596|GO:0001936|GO:0034394|GO:…
A_24_P919640	0.0497303	0.00628654	down	3.45234	-3.45234	-1.78757	1.52984	-0.257736		Human soluble CD44 (CD44) mRNA, with exon v10 extension, partial cds. [U94903]
A_23_P38677	0.0157063	8.48512e-05	down	4.56058	-4.56058	-2.18922	2.14839	-0.0408246	SLMO1	Homo sapiens slowmo homolog 1 (Drosophila) (SLMO1), transcript variant 2, mRNA [NM_006553]	GO:0005758|GO:0015914
A_24_P315921	0.0365069	0.00273156	down	3.41064	-3.41064	-1.77004	1.5005	-0.269545	lnc-PABPC4-2	Homo sapiens cDNA FLJ36340 fis, clone THYMU2006468. [AK093659]
A_23_P316410	0.045179	0.00488216	down	14.0898	-14.0898	-3.81658	3.03437	-0.782209	NOX1	Homo sapiens NADPH oxidase 1 (NOX1), transcript variant 1, mRNA [NM_007052]	GO:0050661|GO:0005515|GO:0045730|GO:0008284|GO:0030054|GO:0006801|GO:0046330|GO:0046872|GO:0003081|GO:0006954|GO:0016175|GO:0030198|GO:0071438|GO:0034765|GO:0042743|GO:0042554|GO:0072592|GO:0071455|GO:0006739|GO:0001525|GO:0045726|GO:0048661|GO:0010575|GO:0030171|GO:0048365|GO:0007165|GO:0016477|GO:0051454|GO:0008217|GO:0016021|GO:0043020|GO:0005769|GO:0055114|GO:0015992
A_23_P19115	0.0380138	0.00302368	down	10.0169	-10.0169	-3.32437	2.90479	-0.41958	GSPT2	Homo sapiens G1 to S phase transition 2 (GSPT2), mRNA [NM_018094]	GO:0005515|GO:0010467|GO:0007049|GO:0000184|GO:0003924|GO:0006415|GO:0005525|GO:0044267|GO:0006412|GO:0005829
A_23_P83714	0.0349689	0.00241225	down	4.10339	-4.10339	-2.03682	1.74396	-0.292851	ZNF707	Homo sapiens zinc finger protein 707 (ZNF707), transcript variant 1, mRNA [NM_173831]	GO:0006355|GO:0005634|GO:0003677|GO:0046872|GO:0006351
A_23_P84775	0.0375538	0.00290908	down	2.44246	-2.44246	-1.28834	1.10477	-0.183564	PLRG1	Homo sapiens pleiotropic regulator 1 (PLRG1), transcript variant 1, mRNA [NM_002669]	GO:0005515|GO:0008380|GO:0010467|GO:0034504|GO:1900087|GO:0003714|GO:0005634|GO:0071013|GO:0007165|GO:0016607|GO:0000398|GO:0005654|GO:0004871|GO:0005662
A_23_P258891	0.0232539	0.000526899	down	1.99259	-1.99259	-0.994642	0.968169	-0.0264729	SNX16	Homo sapiens sorting nexin 16 (SNX16), transcript variant 1, mRNA [NM_022133]	GO:0005770|GO:0031901|GO:0031313|GO:0031902|GO:0008333|GO:0006622|GO:0045022|GO:0035091|GO:0005764|GO:0005769|GO:0042802
A_32_P793319	0.0446013	0.00469855	down	1.7633	-1.7633	-0.818277	0.725849	-0.092428		Homo sapiens cDNA FLJ25883 fis, clone CBR02735. [AK098749]
A_32_P378035	0.0443466	0.00462981	down	2.99755	-2.99755	-1.58379	1.32784	-0.255945	KIAA1656	Homo sapiens KIAA1656 protein (KIAA1656), long non-coding RNA [NR_046312]
A_32_P50587	0.0462754	0.00522481	down	2.64924	-2.64924	-1.40558	1.36855	-0.0370286		Q5BZZ9_SCHJA (Q5BZZ9) SJCHGC04398 protein (Fragment), partial (28%) [THC2732175]
A_23_P318300	0.0290872	0.00130943	down	5.14675	-5.14675	-2.36366	2.14393	-0.219728	ZAK	Homo sapiens sterile alpha motif and leucine zipper containing kinase AZK (ZAK), transcript variant 2, mRNA [NM_133646]	GO:0009314|GO:0005515|GO:0008219|GO:0043065|GO:0000287|GO:0008283|GO:0006950|GO:0005634|GO:0007257|GO:0005524|GO:0030154|GO:0035556|GO:0000186|GO:0005737|GO:0004674|GO:0007010|GO:0000075|GO:0007050|GO:0006468|GO:0000077|GO:0004709
A_24_P134727	0.0303022	0.00156795	down	2.77588	-2.77588	-1.47295	1.38199	-0.0909541	TFAM	Homo sapiens transcription factor A, mitochondrial (TFAM), transcript variant 1, mRNA [NM_003201]	GO:0042645|GO:0005515|GO:0010467|GO:0006996|GO:0003700|GO:0008301|GO:0006356|GO:0006391|GO:0005634|GO:0006390|GO:0000978|GO:0005829|GO:0005739|GO:0006261|GO:0001077|GO:0045944|GO:0031072|GO:0003682|GO:0005759|GO:0033108|GO:0006338|GO:0007005|GO:0045893|GO:0070363
A_23_P106663	0.0436773	0.00438043	down	36.6891	-36.6891	-5.19728	4.42131	-0.775968	CKLF-CMTM1	Homo sapiens CKLF-CMTM1 readthrough (CKLF-CMTM1), transcript variant 1, mRNA [NM_001204099]
A_23_P421221	0.0491792	0.00612672	down	1.86604	-1.86604	-0.899983	0.768732	-0.131251	R3HCC1	Homo sapiens R3H domain and coiled-coil containing 1 (R3HCC1), transcript variant 1, mRNA [NM_001136108]	GO:0000166|GO:0003676
A_24_P933538	0.0431652	0.00427314	down	4.30527	-4.30527	-2.1061	1.84693	-0.259173
A_23_P406135	0.0391619	0.00330502	down	3.44065	-3.44065	-1.78268	1.73182	-0.0508601	IFT172	Homo sapiens intraflagellar transport 172 (IFT172), mRNA [NM_015662]	GO:0097225|GO:0050680|GO:0097228|GO:0031122|GO:0009953|GO:0070986|GO:0036064|GO:0007224|GO:0001947|GO:0045880|GO:0007219|GO:0016485|GO:0060021|GO:0021522|GO:0006996|GO:0005930|GO:0001843|GO:0072372|GO:0031982|GO:0005929|GO:0042384|GO:0060348|GO:0008544|GO:0007420|GO:0030992|GO:0060173
A_24_P379512	0.0401	0.00354068	down	3.43951	-3.43951	-1.7822	1.60429	-0.177914	PIGK	Homo sapiens phosphatidylinositol glycan anchor biosynthesis, class K (PIGK), mRNA [NM_005482]	GO:0005515|GO:0006501|GO:0034235|GO:0016255|GO:0003756|GO:0030176|GO:0003923|GO:0004197|GO:0016020|GO:0006457|GO:0005789|GO:0006508|GO:0042765|GO:0044267|GO:0043687
A_24_P278234	0.0278773	0.00107639	down	2.17101	-2.17101	-1.11837	1.11246	-0.00590754		Homo sapiens mRNA for KIAA1984 protein. [AB075864]
A_32_P5251	0.0282902	0.0011543	down	2.23662	-2.23662	-1.16132	1.09232	-0.0690021	RARA	Homo sapiens retinoic acid receptor, alpha (RARA), transcript variant 2, mRNA [NM_001024809]	GO:0005515|GO:0001657|GO:0010467|GO:0032753|GO:0000790|GO:0003417|GO:0032754|GO:0006367|GO:0003700|GO:0033189|GO:0003707|GO:0003708|GO:0007283|GO:0007281|GO:0031076|GO:0002068|GO:0043551|GO:0043025|GO:0032355|GO:0032689|GO:0007565|GO:0000977|GO:0009986|GO:0003714|GO:0003713|GO:0019904|GO:0044323|GO:0043277|GO:0001843|GO:0032720|GO:0014068|GO:0000122|GO:0045787|GO:0031490|GO:0001889|GO:0005654|GO:…
A_23_P58464	0.0286932	0.001223	down	3.83707	-3.83707	-1.94001	1.88065	-0.0593537	PCDHB6	Homo sapiens protocadherin beta 6 (PCDHB6), transcript variant 1, mRNA [NM_018939]	GO:0016339|GO:0005887|GO:0005509|GO:0007268|GO:0016021|GO:0007155|GO:0007416|GO:0007156|GO:0007399
A_32_P48156	0.040203	0.00359004	down	11.3622	-11.3622	-3.50617	2.88874	-0.617429		AB003177 proteasome subunit p27 {Homo sapiens} (exp=-1; wgp=0; cg=0), partial (9%) [THC2666580]
A_23_P55190	0.0414675	0.00390976	down	1.66673	-1.66673	-0.737023	0.655656	-0.0813662	EFTUD2	Homo sapiens elongation factor Tu GTP binding domain containing 2 (EFTUD2), transcript variant 1, mRNA [NM_004247]	GO:0005515|GO:0006397|GO:0008380|GO:0010467|GO:0015030|GO:0003924|GO:0071013|GO:0005525|GO:0005737|GO:0016020|GO:0016607|GO:0000398|GO:0005654|GO:0005681
A_23_P433107	0.0212089	0.000314163	down	2.61706	-2.61706	-1.38795	1.31738	-0.0705713	ZNF561	Homo sapiens zinc finger protein 561 (ZNF561), mRNA [NM_152289]	GO:0006355|GO:0005634|GO:0003677|GO:0046872|GO:0006351
A_23_P37424	0.0187088	0.000188543	down	3.85818	-3.85818	-1.94792	1.83275	-0.115167	SPATA5L1	Homo sapiens spermatogenesis associated 5-like 1 (SPATA5L1), transcript variant 1, mRNA [NM_024063]	GO:0005737|GO:0005524
A_23_P97623	0.0375538	0.00290825	down	5.38051	-5.38051	-2.42774	2.08433	-0.343415	RRAGC	Homo sapiens Ras-related GTP binding C (RRAGC), transcript variant 1, mRNA [NM_022157]	GO:0005515|GO:0008380|GO:0032008|GO:0000287|GO:0046982|GO:0007264|GO:0003924|GO:0006915|GO:0005634|GO:0005525|GO:0005764|GO:0006351|GO:0043231|GO:0005737|GO:0071230|GO:0016049|GO:0010506|GO:0005654|GO:0034613|GO:0019003|GO:0034448|GO:0009267
A_24_P201353	0.0248733	0.000705771	down	1.56982	-1.56982	-0.650599	0.598317	-0.0522817	C10orf32	Homo sapiens chromosome 10 open reading frame 32 (C10orf32), transcript variant 2, mRNA [NM_144591]
A_32_P69783	0.0483096	0.00580754	down	26.3765	-26.3765	-4.72118	3.74229	-0.978886	ERMP1	PREDICTED: Homo sapiens endoplasmic reticulum metallopeptidase 1 (ERMP1), transcript variant X2, misc_RNA [XR_428431]	GO:0016020|GO:0006508|GO:0005789|GO:0016021|GO:0046872|GO:0008237
A_24_P58187	0.0176452	0.000117289	down	4.87957	-4.87957	-2.28675	2.21049	-0.0762631		heterogeneous nuclear ribonucleoprotein A1 pseudogene 60 [Source:HGNC Symbol;Acc:HGNC:48790] [ENST00000526810]
A_24_P658505	0.02806	0.00111508	down	3.42415	-3.42415	-1.77575	1.67842	-0.0973225	GPSM2	G-protein signaling modulator 2 [Source:HGNC Symbol;Acc:HGNC:29501] [ENST00000406462]	GO:0005515|GO:0050790|GO:0005737|GO:0007186|GO:0060487|GO:0000132|GO:0045177|GO:0005938|GO:0042802|GO:0030695
A_23_P18649	0.0155424	7.16948e-05	down	5.87136	-5.87136	-2.55369	2.53279	-0.0209007	FAT4	Homo sapiens FAT atypical cadherin 4 (FAT4), transcript variant 1, mRNA [NM_001291303]	GO:0005515|GO:0007009|GO:0001658|GO:0060122|GO:0021987|GO:0043931|GO:0005886|GO:0005509|GO:0045177|GO:0048565|GO:0035329|GO:0003007|GO:0072307|GO:0016021|GO:0007156|GO:0007157|GO:0070062|GO:0022008
A_23_P160200	0.0419357	0.00402182	down	2.57149	-2.57149	-1.3626	1.11757	-0.245036	ZFP69B	Homo sapiens ZFP69 zinc finger protein B (ZFP69B), mRNA [NM_023070]	GO:0006355|GO:0003700|GO:0005634|GO:0003677|GO:0046872|GO:0006351
A_23_P36226	0.0266406	0.00093351	down	3.55167	-3.55167	-1.8285	1.76555	-0.0629473	SLC25A33	Homo sapiens solute carrier family 25 (pyrimidine nucleotide carrier), member 33 (SLC25A33), mRNA [NM_032315]	GO:0071156|GO:0008284|GO:0032869|GO:0031966|GO:0030307|GO:0051881|GO:0005743|GO:0006864|GO:0006390|GO:0034551|GO:0031930|GO:0007005|GO:0015218|GO:0016021|GO:0006264|GO:0002082
A_23_P73170	0.037091	0.0028333	down	21.602	-21.602	-4.43309	3.68206	-0.751034	NDST3	Homo sapiens N-deacetylase/N-sulfotransferase (heparan glucosaminyl) 3 (NDST3), mRNA [NM_004784]	GO:0000139|GO:0019213|GO:0016021|GO:0015012|GO:0030210|GO:0015016
A_23_P23266	0.0261147	0.000880313	down	2.04897	-2.04897	-1.0349	0.916836	-0.118062	BLZF1	basic leucine zipper nuclear factor 1 [Source:HGNC Symbol;Acc:HGNC:1065] [ENST00000367808]	GO:0003700|GO:0006357|GO:0043001|GO:0005796|GO:0008283|GO:0005634|GO:0001558|GO:0003677|GO:0005737|GO:0000139|GO:0007030|GO:0005654|GO:0000278|GO:0019899|GO:0031625
A_23_P433229	0.0294906	0.0014116	down	2.07798	-2.07798	-1.05518	0.92586	-0.129323	PHYHIP	Homo sapiens phytanoyl-CoA 2-hydroxylase interacting protein (PHYHIP), transcript variant 2, mRNA [NM_014759]
A_24_P295543	0.0266032	0.000918244	down	2.92696	-2.92696	-1.5494	1.37702	-0.172378	BLOC1S2	Homo sapiens biogenesis of lysosomal organelles complex-1, subunit 2 (BLOC1S2), transcript variant 2, mRNA [NM_001001342]	GO:0005515|GO:0008625|GO:0048490|GO:0005813|GO:0008284|GO:0043015|GO:0032438|GO:0005634|GO:0008022|GO:0031175|GO:0005739|GO:0031083|GO:0045944|GO:0007020|GO:0000930|GO:0060155|GO:0008089|GO:0055037|GO:0045893
A_24_P40519	0.0291338	0.00133712	down	15.5965	-15.5965	-3.96315	3.85137	-0.111771	TMEM185A	Homo sapiens transmembrane protein 185A (TMEM185A), transcript variant 1, mRNA [NM_032508]	GO:0005515|GO:0016021|GO:0030425
A_23_P253405	0.0155424	7.69376e-05	down	1.88638	-1.88638	-0.915622	0.889962	-0.0256605	SLC31A1	Homo sapiens solute carrier family 31 (copper transporter), member 1 (SLC31A1), mRNA [NM_001859]	GO:0005886|GO:0005770|GO:0015088|GO:0035434|GO:0055085|GO:0006878|GO:0005375|GO:0005887|GO:0006855|GO:0043025|GO:0072719|GO:0055037|GO:0006825
A_23_P203120	0.0315364	0.00180579	down	4.2863	-4.2863	-2.09973	1.83829	-0.261446	CADM1	Homo sapiens cell adhesion molecule 1 (CADM1), transcript variant 1, mRNA [NM_014333]	GO:0005515|GO:0030424|GO:0008037|GO:0005886|GO:0050715|GO:0007283|GO:0042803|GO:0030154|GO:0030425|GO:0016323|GO:0051606|GO:0016338|GO:0005911|GO:0042271|GO:0050839|GO:0007156|GO:0007157|GO:0070062|GO:0034329|GO:0005102|GO:0006915|GO:0030165|GO:0007416|GO:0045216|GO:0009826|GO:0008021|GO:0001889|GO:0060348|GO:0007420|GO:0001913|GO:0045954|GO:0050798|GO:0016021|GO:0034332
A_23_P137035	0.0360972	0.00266279	down	3.27898	-3.27898	-1.71325	1.60397	-0.109273	PIR	Homo sapiens pirin (iron-binding nuclear protein) (PIR), transcript variant 1, mRNA [NM_003662]	GO:0005515|GO:0003712|GO:0006355|GO:0005737|GO:0006366|GO:0008127|GO:0030224|GO:0005634|GO:0046872|GO:0055114
A_23_P309720	0.0441552	0.00455249	down	4.80415	-4.80415	-2.26428	1.82525	-0.439037	GABRD	Homo sapiens gamma-aminobutyric acid (GABA) A receptor, delta (GABRD), mRNA [NM_000815]	GO:0007165|GO:0005230|GO:0030054|GO:0005887|GO:0004890|GO:0045211|GO:0034707|GO:0006810|GO:0007268|GO:0005254
A_24_P103686	0.0251291	0.000751365	down	4.83353	-4.83353	-2.27308	2.0444	-0.228679	AGPAT6	Homo sapiens 1-acylglycerol-3-phosphate O-acyltransferase 6 (AGPAT6), mRNA [NM_178819]	GO:0006637|GO:0008610|GO:0005783|GO:0004366|GO:0044281|GO:0003841|GO:0007595|GO:0016020|GO:0040014|GO:0019432|GO:0016024|GO:0005789|GO:0006631|GO:0002071|GO:0016021|GO:0006644|GO:0006654|GO:0044255|GO:0046474|GO:0046339|GO:0006656
A_23_P422851	0.0155424	3.84933e-05	down	22.309	-22.309	-4.47955	4.3003	-0.179247	CABLES1	Homo sapiens Cdk5 and Abl enzyme substrate 1 (CABLES1), transcript variant 1, mRNA [NM_138375]	GO:0005515|GO:0007049|GO:0007596|GO:0005634|GO:0051301|GO:0007399|GO:0005829
A_24_P340696	0.0358846	0.00261714	down	2.27035	-2.27035	-1.18291	1.09769	-0.085224	SERHL2	Homo sapiens serine hydrolase-like 2 (SERHL2), transcript variant 1, mRNA [NM_014509]	GO:0005739|GO:0008150|GO:0003674|GO:0048471|GO:0016787|GO:0008152|GO:0016023|GO:0005575|GO:0005777
A_24_P54797	0.0230173	0.000495814	down	3.02504	-3.02504	-1.59696	1.58096	-0.0159973	RBPJ	Homo sapiens recombination signal binding protein for immunoglobulin kappa J region (RBPJ), transcript variant 4, mRNA [NM_203284]	GO:0060045|GO:0005515|GO:0010467|GO:0003700|GO:0006367|GO:0003139|GO:0007221|GO:0007219|GO:0060716|GO:0042742|GO:0001103|GO:0048505|GO:0000122|GO:0000978|GO:0000979|GO:2000138|GO:0048733|GO:0060486|GO:0005654|GO:0072602|GO:0045892|GO:0002437|GO:0003160|GO:0035912|GO:0008285|GO:0021983|GO:0000150|GO:0005634|GO:0003214|GO:0001837|GO:0030513|GO:0061314|GO:0005737|GO:0030279|GO:0009912|GO:0006959|GO:…
A_23_P96976	0.02806	0.00110127	down	5.47998	-5.47998	-2.45417	2.31558	-0.138594	ZCCHC17	Homo sapiens zinc finger, CCHC domain containing 17 (ZCCHC17), transcript variant 3, mRNA [NM_016505]	GO:0005515|GO:0030529|GO:0005730|GO:0008270|GO:0005634|GO:0045111|GO:0043231
A_23_P24515	0.0303247	0.00157184	down	4.24521	-4.24521	-2.08583	2.02665	-0.0591803	ACAT1	Homo sapiens acetyl-CoA acetyltransferase 1 (ACAT1), mRNA [NM_000019]	GO:0050662|GO:0014070|GO:0072229|GO:0005743|GO:0009083|GO:0044281|GO:0046872|GO:0042803|GO:0001889|GO:0005739|GO:0034641|GO:0042594|GO:0046952|GO:0007420|GO:0046951|GO:0005759|GO:0046950|GO:0003985|GO:0051260|GO:0009725|GO:0019899|GO:0060612|GO:0044255|GO:0070062
A_24_P128402	0.0475517	0.00559608	down	3.60416	-3.60416	-1.84966	1.48535	-0.364315	USP48	Homo sapiens ubiquitin specific peptidase 48 (USP48), transcript variant 1, mRNA [NM_032236]	GO:0005739|GO:0004197|GO:0016579|GO:0005737|GO:0004843|GO:0061136|GO:0043161|GO:0005654
A_24_P940666	0.0341724	0.00227771	down	2.89046	-2.89046	-1.5313	1.48237	-0.0489311	MED1	Homo sapiens mediator complex subunit 1 (MED1), mRNA [NM_004774]	GO:0005515|GO:0010839|GO:0010467|GO:0006367|GO:0033160|GO:0006702|GO:0000981|GO:0045618|GO:0032993|GO:0042809|GO:0045444|GO:0042789|GO:0006590|GO:0000785|GO:0044255|GO:0003712|GO:0003406|GO:0016922|GO:0001104|GO:0003713|GO:0030331|GO:0001892|GO:0001047|GO:0000122|GO:0000978|GO:0031490|GO:0001889|GO:0035855|GO:0007420|GO:0016592|GO:0005654|GO:0033148|GO:0045893|GO:0008134|GO:0031100|GO:0035257|GO:…
A_24_P365025	0.0223416	0.000411984	down	2.10491	-2.10491	-1.07376	1.00068	-0.073082	SPAG9	Homo sapiens sperm associated antigen 9 (SPAG9), transcript variant 3, mRNA [NM_003971]	GO:0005515|GO:0048471|GO:0030335|GO:0090074|GO:0001669|GO:0030159|GO:0007257|GO:0007283|GO:0005829|GO:0042692|GO:0005737|GO:0051149|GO:0045666|GO:0042147|GO:0051260|GO:0048273|GO:0016021|GO:0019894|GO:0008432|GO:0051146|GO:0005078|GO:0070062
A_32_P132300	0.0382441	0.00309272	down	2.92389	-2.92389	-1.54789	1.30652	-0.241367		Synthetic construct Homo sapiens gateway clone IMAGE:100021839 3' read MS4A6A mRNA. [CU692741]
A_32_P174083	0.0436773	0.00439399	down	2.65298	-2.65298	-1.40762	1.33578	-0.071839	CYCS	Homo sapiens cytochrome c, somatic (CYCS), mRNA [NM_018947]	GO:0005515|GO:0070469|GO:0005743|GO:0000159|GO:0005634|GO:0044281|GO:0005829|GO:0005739|GO:0005758|GO:0045155|GO:0006123|GO:0006122|GO:0004722|GO:0044237|GO:0006996|GO:0008635|GO:0005506|GO:0006915|GO:0055085|GO:0097193|GO:0022904|GO:0045333|GO:0006309|GO:0016311|GO:0007005|GO:0000302|GO:0020037
A_32_P18723	0.0185727	0.000147908	down	6.5865	-6.5865	-2.71951	2.58529	-0.134219	TMEM64	Homo sapiens transmembrane protein 64 (TMEM64), transcript variant 1, mRNA [NM_001008495]	GO:0045780|GO:0005783|GO:0051480|GO:0043462|GO:0045672|GO:0016021
A_23_P43726	0.0481367	0.00576666	down	1.75614	-1.75614	-0.81241	0.639586	-0.172823	NUP160	Homo sapiens nucleoporin 160kDa (NUP160), mRNA [NM_015231]	GO:0005515|GO:0007077|GO:0010467|GO:0005975|GO:0019083|GO:0019221|GO:0019058|GO:0044281|GO:0005635|GO:0015031|GO:0055085|GO:0010827|GO:0005829|GO:0008645|GO:0006406|GO:0015758|GO:0005487|GO:0005643|GO:0031080|GO:0009405|GO:0016032|GO:0000776|GO:0000278
A_23_P376599	0.0398422	0.00347006	down	1.85508	-1.85508	-0.89148	0.730411	-0.161069	RALBP1	Homo sapiens ralA binding protein 1 (RALBP1), mRNA [NM_006788]	GO:0005515|GO:0051056|GO:0007264|GO:0032855|GO:0043087|GO:0005829|GO:0048365|GO:0007165|GO:0006935|GO:0016020|GO:0043089|GO:0008152|GO:0006810|GO:0016887|GO:0017160|GO:0030675|GO:0043492|GO:0005096
A_23_P314642	0.0300247	0.00151172	down	4.663	-4.663	-2.22126	1.91642	-0.304834	ZNF280C	Homo sapiens zinc finger protein 280C (ZNF280C), mRNA [NM_017666]	GO:0006355|GO:0005634|GO:0003677|GO:0046872|GO:0006351
A_24_P817490	0.0354614	0.00251389	down	28.8056	-28.8056	-4.84828	4.06422	-0.78406		Q369Z4_9GAMM (Q369Z4) MSHA pilin protein MshA precursor, partial (11%) [THC2648833]
A_32_P233304	0.0155424	3.78731e-05	down	5.42838	-5.42838	-2.44052	2.37196	-0.068566	LIN9	Homo sapiens lin-9 DREAM MuvB core complex component (LIN9), transcript variant 1, mRNA [NM_173083]	GO:0005515|GO:0071897|GO:0017053|GO:0000086|GO:0051726|GO:0005654|GO:0000278|GO:0006351
A_23_P214108	0.0334965	0.00215399	down	3.14482	-3.14482	-1.65298	1.55253	-0.100446	TPMT	Homo sapiens thiopurine S-methyltransferase (TPMT), mRNA [NM_000367]	GO:0006139|GO:0006805|GO:0008119|GO:0044281|GO:0032259|GO:0070062|GO:0005829
A_24_P370670	0.0187088	0.0001795	down	5.19021	-5.19021	-2.37579	2.30427	-0.0715262	ZMYM6NB	Homo sapiens ZMYM6 neighbor (ZMYM6NB), mRNA [NM_001195156]	GO:0016021
A_23_P142590	0.0179221	0.000133021	down	4.12224	-4.12224	-2.04343	1.94149	-0.101935	ILKAP	Homo sapiens integrin-linked kinase-associated serine/threonine phosphatase (ILKAP), mRNA [NM_030768]	GO:0005515|GO:0005737|GO:0033262|GO:0006470|GO:0004722|GO:0046872
A_23_P166508	0.0293668	0.00139427	down	19.0581	-19.0581	-4.25234	4.11009	-0.142247	LINC01315	Homo sapiens long intergenic non-protein coding RNA 1315 (LINC01315), transcript variant 1, long non-coding RNA [NR_120595]
A_32_P49423	0.0449059	0.00479952	down	2.12828	-2.12828	-1.08969	1.05186	-0.0378332	NPM1	Homo sapiens nucleophosmin (nucleolar phosphoprotein B23, numatrin) (NPM1), transcript variant 3, mRNA [NM_001037738]	GO:0060735|GO:0005515|GO:0008285|GO:0007098|GO:0003723|GO:0060699|GO:0032071|GO:0005634|GO:0046599|GO:0051259|GO:0006886|GO:0042803|GO:0005829|GO:0042393|GO:0005737|GO:0051092|GO:0008104|GO:0016032|GO:0043023|GO:0043024|GO:0043066|GO:0005813|GO:0051059|GO:0046982|GO:0019901|GO:0042255|GO:0007569|GO:0003713|GO:0006334|GO:0005730|GO:0006950|GO:0010826|GO:0045727|GO:0030957|GO:0006913|GO:0034080|GO:…
A_23_P149189	0.0235144	0.000576123	down	359.538	-359.538	-8.49	7.6978	-0.792199	ZP4	Homo sapiens zona pellucida glycoprotein 4 (ZP4), mRNA [NM_021186]	GO:2000360|GO:0005886|GO:0005578|GO:0005576|GO:0010737|GO:0007339|GO:0032190|GO:2000344|GO:0070528|GO:0007338|GO:0035556|GO:0060478|GO:0045860|GO:0042102|GO:0004871|GO:0016021|GO:0002922|GO:0032504
A_23_P204579	0.0251968	0.00075542	down	2.12302	-2.12302	-1.08612	0.968851	-0.117266	TDG	Homo sapiens thymine-DNA glycosylase (TDG), mRNA [NM_003211]	GO:0005515|GO:0032091|GO:0010467|GO:0030983|GO:0005886|GO:0006366|GO:0035511|GO:0005634|GO:0009790|GO:0042803|GO:0035562|GO:0003690|GO:0005080|GO:0080111|GO:0006298|GO:0008263|GO:0032183|GO:0001104|GO:0019904|GO:0000122|GO:0003684|GO:0019104|GO:0006281|GO:0006284|GO:0016605|GO:0045008|GO:0043566|GO:0006285|GO:0040029|GO:0005654|GO:0008134|GO:0016568
A_23_P315964	0.0354614	0.00251247	down	2.1999	-2.1999	-1.13744	1.03256	-0.104877	UMODL1	Homo sapiens uromodulin-like 1 (UMODL1), transcript variant 2, mRNA [NM_173568]	GO:0010466|GO:0005509|GO:0042981|GO:0030414|GO:0005615|GO:0097211|GO:0007338|GO:0048609|GO:0005737|GO:0016021|GO:0060612|GO:0009897|GO:2000354
A_23_P17354	0.0136135	2.58288e-05	down	4.09676	-4.09676	-2.03448	1.97759	-0.0568937	GDAP1L1	Homo sapiens ganglioside induced differentiation associated protein 1-like 1 (GDAP1L1), transcript variant 2, mRNA [NM_024034]
A_23_P57033	0.0449622	0.00481664	down	1.87665	-1.87665	-0.908163	0.747848	-0.160315	TOMM34	Homo sapiens translocase of outer mitochondrial membrane 34 (TOMM34), mRNA [NM_006809]	GO:0005737|GO:0016020|GO:0031072|GO:0006626|GO:0005741|GO:0005654|GO:0005634|GO:0016021
A_32_P162760	0.0316882	0.00185573	down	5.67132	-5.67132	-2.50368	2.21896	-0.284728
A_24_P390793	0.0476916	0.00563782	down	2.47989	-2.47989	-1.31028	1.22626	-0.0840178	EIF4A1	Homo sapiens eukaryotic translation initiation factor 4A1 (EIF4A1), transcript variant 1, mRNA [NM_001416]	GO:0000339|GO:0003725|GO:0005515|GO:0010467|GO:0016281|GO:0031100|GO:0019221|GO:0004386|GO:0003743|GO:0003729|GO:0005524|GO:0006412|GO:0006413|GO:0005829|GO:0016020|GO:0016032|GO:0044267|GO:0000289|GO:0008135|GO:0070062|GO:0000288
A_24_P118721	0.0414418	0.00389679	down	1.78929	-1.78929	-0.83939	0.801434	-0.0379559
A_23_P157452	0.028673	0.00120782	down	2.01508	-2.01508	-1.01084	0.914768	-0.0960693	POLR2K	Homo sapiens polymerase (RNA) II (DNA directed) polypeptide K, 7.0kDa (POLR2K), mRNA [NM_005034]	GO:0008380|GO:0010467|GO:0006386|GO:0006368|GO:0006367|GO:0006385|GO:0006366|GO:0006363|GO:0006362|GO:0006361|GO:0005634|GO:0006360|GO:0006383|GO:0005829|GO:0005736|GO:0034587|GO:0005665|GO:0016032|GO:0005666|GO:0032481|GO:0035019|GO:0006356|GO:0006370|GO:0003677|GO:0050434|GO:0006281|GO:0006283|GO:0001056|GO:0000398|GO:0045814|GO:0045087|GO:0001055|GO:0001054|GO:0040029|GO:0008270|GO:0005654|GO:…
A_23_P141866	0.0289925	0.00128208	down	1.37734	-1.37734	-0.46188	0.43025	-0.0316299	ZNF134	zinc finger protein 134 [Source:HGNC Symbol;Acc:HGNC:12918] [ENST00000396161]	GO:0006355|GO:0003700|GO:0005634|GO:0003677|GO:0046872|GO:0006351
A_23_P30358	0.0443466	0.00463051	down	22.5944	-22.5944	-4.49789	3.64238	-0.855511	PSD2	Homo sapiens pleckstrin and Sec7 domain containing 2 (PSD2), mRNA [NM_032289]	GO:0043547|GO:0005802|GO:0005086|GO:0030054|GO:0005543|GO:0030182|GO:0043025|GO:0032012|GO:0016021|GO:0016192|GO:0030425
A_23_P110725	0.0314788	0.00176955	down	2.17996	-2.17996	-1.1243	1.02783	-0.0964745	PRKAA1	Homo sapiens protein kinase, AMP-activated, alpha 1 catalytic subunit (PRKAA1), transcript variant 2, mRNA [NM_206907]	GO:0005515|GO:0006695|GO:0070301|GO:0004679|GO:0047322|GO:0050321|GO:0005622|GO:0031669|GO:0016055|GO:0045821|GO:0009411|GO:0010332|GO:0008610|GO:0019395|GO:0031588|GO:0009631|GO:0035174|GO:0046318|GO:0005654|GO:0048511|GO:0004691|GO:0045542|GO:0010508|GO:0050405|GO:0008286|GO:0008284|GO:0032007|GO:0050995|GO:0005634|GO:0051291|GO:0046872|GO:0005829|GO:0000187|GO:0005737|GO:0016324|GO:0031000|GO:…
A_32_P31992	0.0459172	0.00511305	down	1.17397	-1.17397	-0.231399	0.210521	-0.0208788		ATPase, H+ transporting, lysosomal 31kDa, V1 subunit E1 pseudogene 1 [Source:HGNC Symbol;Acc:HGNC:859] [ENST00000439215]
A_23_P165598	0.0499424	0.0063477	down	7.63999	-7.63999	-2.93357	2.4662	-0.46737	DAPL1	Homo sapiens death associated protein-like 1 (DAPL1), mRNA [NM_001017920]	GO:0006915|GO:0030154
A_23_P387722	0.0225332	0.000442316	down	1.62066	-1.62066	-0.69658	0.658527	-0.0380532	SFXN4	Homo sapiens sideroflexin 4 (SFXN4), transcript variant 1, mRNA [NM_213649]	GO:0034220|GO:0015075|GO:0005743|GO:0016021|GO:0055072|GO:0043231
A_23_P123763	0.0278773	0.00107239	down	2.58253	-2.58253	-1.36878	1.26594	-0.102844	CAAP1	Homo sapiens caspase activity and apoptosis inhibitor 1 (CAAP1), transcript variant 1, mRNA [NM_024828]	GO:0006915
A_23_P200199	0.0224369	0.000425336	down	2.83067	-2.83067	-1.50114	1.38709	-0.114049	TXNDC12	Homo sapiens thioredoxin domain containing 12 (endoplasmic reticulum) (TXNDC12), transcript variant 1, mRNA [NM_015913]	GO:0019153|GO:0005788|GO:0045454|GO:0055114
A_32_P125096	0.0463716	0.00525402	down	6.60215	-6.60215	-2.72294	2.45279	-0.270143
A_32_P145039	0.0356218	0.00253655	down	16.1358	-16.1358	-4.01219	3.85297	-0.159223	lnc-ALDH1A3-1	Homo sapiens cDNA FLJ31972 fis, clone NT2RP7008142. [AK056534]
A_23_P130359	0.0464441	0.00528127	down	2.24081	-2.24081	-1.16402	1.12282	-0.0412022	ARHGAP28	Homo sapiens Rho GTPase activating protein 28 (ARHGAP28), mRNA [NM_001010000]	GO:0043547|GO:0051056|GO:0030054|GO:0007264|GO:0005654|GO:0005829|GO:0005096
A_23_P391443	0.0406058	0.00370086	down	2.11902	-2.11902	-1.0834	0.939119	-0.144282	PPM1H	Homo sapiens protein phosphatase, Mg2+/Mn2+ dependent, 1H (PPM1H), mRNA [NM_020700]	GO:0005737|GO:0016311|GO:0005634|GO:0004721
A_24_P383680	0.030504	0.00160235	down	3.13745	-3.13745	-1.64959	1.49474	-0.154848
A_32_P158355	0.0387142	0.00321764	down	1.5263	-1.5263	-0.610036	0.545516	-0.0645202	ALG1L	Homo sapiens ALG1, chitobiosyldiphosphodolichol beta-mannosyltransferase-like (ALG1L), transcript variant 2, mRNA [NM_001015050]	GO:0000030|GO:0005783|GO:0006486
A_24_P49533	0.0291802	0.00134242	down	2.5535	-2.5535	-1.35248	1.1968	-0.155675	ZYG11B	Homo sapiens zyg-11 family member B, cell cycle regulator (ZYG11B), mRNA [NM_024646]
A_24_P930677	0.0477566	0.00565042	down	3.54234	-3.54234	-1.8247	1.45927	-0.365437
A_24_P454313	0.0460295	0.005147	down	2.32477	-2.32477	-1.21709	1.01222	-0.204866	HNRNPA1	Homo sapiens heterogeneous nuclear ribonucleoprotein A1 (HNRNPA1), transcript variant 2, mRNA [NM_031157]	GO:0005515|GO:0006397|GO:0008380|GO:0010467|GO:0003727|GO:0051170|GO:0003723|GO:0071013|GO:0006405|GO:0005737|GO:0016020|GO:0000166|GO:0003697|GO:0000398|GO:0030529|GO:0016032|GO:0005654|GO:0005681|GO:0051028|GO:0045111|GO:0051168|GO:0070062
A_23_P17620	0.0446032	0.00473125	down	28.1953	-28.1953	-4.81738	4.02615	-0.791237	CYYR1	Homo sapiens cysteine/tyrosine-rich 1 (CYYR1), mRNA [NM_052954]	GO:0008150|GO:0003674|GO:0016021
A_24_P317604	0.0414675	0.00391151	down	2.22778	-2.22778	-1.15561	1.05863	-0.0969783	SLC37A3	Homo sapiens solute carrier family 37, member 3 (SLC37A3), transcript variant 1, mRNA [NM_207113]	GO:0005215|GO:0008643|GO:0016021|GO:0055085
A_24_P622375	0.0354372	0.00250431	down	16.4272	-16.4272	-4.03801	3.56241	-0.475603
A_23_P99811	0.0401765	0.00357251	down	2.28589	-2.28589	-1.19276	1.08619	-0.106569	MDP1	Homo sapiens magnesium-dependent phosphatase 1 (MDP1), transcript variant 1, mRNA [NM_138476]	GO:0046872|GO:0035335|GO:0004725|GO:0070062
A_24_P571864	0.0230173	0.000488069	down	2.17682	-2.17682	-1.12222	1.10882	-0.0134074	XLOC_l2_002204	BROAD Institute lincRNA (XLOC_l2_002204), lincRNA [TCONS_l2_00004353]
A_23_P114983	0.0306332	0.00162988	down	60.9187	-60.9187	-5.92881	5.16982	-0.75899	TRIM63	Homo sapiens tripartite motif containing 63, E3 ubiquitin protein ligase (TRIM63), mRNA [NM_032588]	GO:0005515|GO:0010468|GO:0030018|GO:0004842|GO:0016567|GO:0016874|GO:0005874|GO:0005634|GO:0014732|GO:0031430|GO:0031432|GO:0007165|GO:0005737|GO:0006936|GO:0014878|GO:0043161|GO:0008270|GO:0004871|GO:0070555|GO:0071549
A_24_P39724	0.0316268	0.00183562	down	2.93117	-2.93117	-1.55148	1.4448	-0.106675	CCDC43	Homo sapiens coiled-coil domain containing 43 (CCDC43), transcript variant 1, mRNA [NM_144609]
A_23_P13502	0.0295482	0.00142821	down	1.8407	-1.8407	-0.880257	0.820415	-0.0598424	COA4	Homo sapiens cytochrome c oxidase assembly factor 4 homolog (S. cerevisiae) (COA4), mRNA [NM_016565]	GO:0005739
A_23_P373054	0.0380551	0.00304067	down	1.53405	-1.53405	-0.617348	0.53017	-0.0871779	TCAIM	Homo sapiens T cell activation inhibitor, mitochondrial (TCAIM), transcript variant 1, mRNA [NM_173826]	GO:0005739
A_32_P755542	0.044282	0.00460054	down	2.40701	-2.40701	-1.26724	1.2417	-0.0255416	TAMM41	Homo sapiens TAM41, mitochondrial translocator assembly and maintenance protein, homolog (S. cerevisiae) (TAMM41), transcript variant 2, mRNA [NM_138807]	GO:0031314|GO:0004605|GO:0016024|GO:0032049
A_23_P95060	0.0231037	0.000502646	down	7.44231	-7.44231	-2.89575	2.76081	-0.13494	EPHB3	Homo sapiens EPH receptor B3 (EPHB3), mRNA [NM_004443]	GO:0031290|GO:0005886|GO:0001655|GO:0048538|GO:0030425|GO:0005829|GO:0007413|GO:0005003|GO:0032314|GO:0046777|GO:0007411|GO:0060021|GO:0034446|GO:0060996|GO:0060997|GO:0051965|GO:0022407|GO:0048013|GO:0018108|GO:0005576|GO:0021952|GO:0001525|GO:0005524|GO:0048546|GO:0043088|GO:0022038|GO:0016477|GO:0005887|GO:0050770|GO:0008046
A_24_P18105	0.0206353	0.000283715	down	5.86455	-5.86455	-2.55202	2.43171	-0.120313	ASPH	Homo sapiens aspartate beta-hydroxylase (ASPH), transcript variant 3, mRNA [NM_032466]	GO:0005515|GO:0007389|GO:0005513|GO:0008285|GO:0005886|GO:0042264|GO:0005783|GO:0010524|GO:0004597|GO:0030176|GO:0097202|GO:0060316|GO:0014701|GO:0010649|GO:0032237|GO:0006936|GO:0031647|GO:0010880|GO:0060314|GO:0071277|GO:0060021|GO:0033198|GO:0008307|GO:0035108|GO:0032541|GO:0031585|GO:0005509|GO:0033018|GO:0009055|GO:0010881|GO:0033017|GO:0090316|GO:0034704|GO:0045862|GO:0044325|GO:0060325|GO:…
A_23_P405794	0.0411158	0.00382044	down	1.36121	-1.36121	-0.444894	0.362069	-0.0828245	NAGS	Homo sapiens N-acetylglutamate synthase (NAGS), mRNA [NM_153006]	GO:0034641|GO:0006536|GO:0005759|GO:0006526|GO:0000050|GO:0044281|GO:0004042
A_24_P114496	0.04138	0.00388228	down	2.25513	-2.25513	-1.17321	1.06047	-0.112738	RPP14	Homo sapiens ribonuclease P/MRP 14kDa subunit (RPP14), transcript variant 2, mRNA [NM_007042]	GO:0004526|GO:0003723|GO:0005634|GO:0008033
A_32_P74120	0.0357285	0.00259058	down	5.17262	-5.17262	-2.37089	2.1102	-0.260693	LINC00869	Homo sapiens long intergenic non-protein coding RNA 869 (LINC00869), transcript variant 8, long non-coding RNA [NR_111952]
A_23_P218002	0.0356345	0.00256211	down	4.18093	-4.18093	-2.06383	1.79144	-0.272385	PRG2	Homo sapiens proteoglycan 2, bone marrow (natural killer cell activator, eosinophil granule major basic protein) (PRG2), transcript variant 1, mRNA [NM_002728]	GO:0030133|GO:0032753|GO:0006955|GO:0032693|GO:0030246|GO:0005576|GO:0002215|GO:0008201|GO:0042742|GO:0070062
A_23_P29594	0.0382441	0.00310208	down	3.3784	-3.3784	-1.75634	1.56041	-0.195931	RPL39L	Homo sapiens ribosomal protein L39-like (RPL39L), mRNA [NM_052969]	GO:0003735|GO:0022625|GO:0007283|GO:0006412
A_32_P54553	0.0290105	0.0012891	down	7.96814	-7.96814	-2.99424	2.72774	-0.266502	USP41	ubiquitin specific peptidase 41 [Source:HGNC Symbol;Acc:HGNC:20070] [ENST00000454608]	GO:0004197|GO:0019785|GO:0016579|GO:0004843|GO:0061136|GO:0043161|GO:0005634
A_32_P156024	0.0155424	6.91885e-05	down	2.08806	-2.08806	-1.06216	1.03915	-0.0230122		Homo sapiens cDNA FLJ45138 fis, clone BRAWH3039258. [AK127081]
A_23_P114299	0.0458514	0.00509159	down	43.4211	-43.4211	-5.44033	4.87713	-0.5632	CXCR3	Homo sapiens chemokine (C-X-C motif) receptor 3 (CXCR3), transcript variant 1, mRNA [NM_001504]	GO:0008284|GO:0019722|GO:0005886|GO:0006928|GO:0002685|GO:0007204|GO:0019958|GO:0010818|GO:0019956|GO:0005737|GO:0006954|GO:0050921|GO:0006935|GO:0045944|GO:0004950|GO:0043950|GO:0030816|GO:0004872|GO:0007155|GO:0051281|GO:0070098|GO:0006915|GO:0001525|GO:0071954|GO:0045766|GO:0007186|GO:0005887|GO:0001937|GO:0016494|GO:1900119|GO:1900118|GO:0016525|GO:0007166|GO:0009897
A_23_P35205	0.0216128	0.000362387	down	1.6767	-1.6767	-0.745627	0.720449	-0.0251773	RCAN3	Homo sapiens RCAN family member 3 (RCAN3), transcript variant 1, mRNA [NM_013441]	GO:0031013|GO:0019722|GO:0003723|GO:0009653
A_23_P209731	0.0187349	0.00019422	down	2.0195	-2.0195	-1.014	0.948582	-0.0654176	ARMC9	Homo sapiens armadillo repeat containing 9 (ARMC9), transcript variant 2, mRNA [NM_025139]	GO:0070062
A_23_P5654	0.0387524	0.00323229	down	2.41746	-2.41746	-1.27349	1.24209	-0.0314007	IL37	Homo sapiens interleukin 37 (IL37), transcript variant 1, mRNA [NM_014439]	GO:0006955|GO:0005737|GO:0005149|GO:0006954|GO:0019221|GO:0005730|GO:0005654|GO:0005634|GO:0005576|GO:0005615|GO:0005125|GO:0005829
A_23_P70938	0.0190742	0.000220772	down	1.57672	-1.57672	-0.656928	0.617836	-0.0390921	STARD3NL	Homo sapiens STARD3 N-terminal like (STARD3NL), mRNA [NM_032016]	GO:0016020|GO:0031902|GO:0016021|GO:0005765|GO:0043231
A_23_P76951	0.0390486	0.00328786	down	2.84436	-2.84436	-1.5081	1.29113	-0.216977	TMX1	Homo sapiens thioredoxin-related transmembrane protein 1 (TMX1), mRNA [NM_030755]	GO:0034976|GO:0006457|GO:0005783|GO:0005789|GO:0005730|GO:0015036|GO:0003756|GO:0045454|GO:0016021|GO:0055114
A_23_P33768	0.0380064	0.00301385	down	3.15249	-3.15249	-1.65649	1.58096	-0.075532	ZFYVE9	Homo sapiens zinc finger, FYVE domain containing 9 (ZFYVE9), transcript variant 3, mRNA [NM_004799]	GO:0005515|GO:0007183|GO:0005545|GO:0031901|GO:0007184|GO:0006508|GO:0008236|GO:0007179|GO:0046872|GO:0030512|GO:0005769|GO:0006897
A_23_P334282	0.027434	0.00101236	down	3.17219	-3.17219	-1.66548	1.53442	-0.131055	BMP2K	Homo sapiens BMP2 inducible kinase (BMP2K), transcript variant 2, mRNA [NM_017593]	GO:0050790|GO:0030500|GO:0019208|GO:0004674|GO:0006468|GO:0005654|GO:0005524
A_23_P103476	0.041599	0.00395984	down	2.52338	-2.52338	-1.33536	1.30084	-0.0345167	UBIAD1	Homo sapiens UbiA prenyltransferase domain containing 1 (UBIAD1), mRNA [NM_013319]	GO:0005515|GO:0009234|GO:0016209|GO:0031966|GO:0005783|GO:0005634|GO:0004659|GO:0006744|GO:0005737|GO:0030173|GO:0016020|GO:0005789|GO:0042371
A_23_P251893	0.0293691	0.00140295	down	1.59496	-1.59496	-0.673523	0.641531	-0.031991	BRAT1	Homo sapiens BRCA1-associated ATM activator 1 (BRAT1), mRNA [NM_152743]	GO:0005515|GO:0016020|GO:0010212|GO:0005634
A_24_P11965	0.0386865	0.00320748	down	2.94675	-2.94675	-1.55912	1.38029	-0.17883	MRFAP1	Homo sapiens Morf4 family associated protein 1 (MRFAP1), transcript variant 1, mRNA [NM_033296]	GO:0005515|GO:0048471|GO:0005654|GO:0005634
A_24_P171110	0.0278773	0.00107524	down	2.23704	-2.23704	-1.16159	1.11296	-0.0486285	HNRNPU	Homo sapiens heterogeneous nuclear ribonucleoprotein U (scaffold attachment factor A) (HNRNPU), transcript variant 2, mRNA [NM_004501]	GO:0005515|GO:0008380|GO:0006396|GO:0010467|GO:0070934|GO:0009986|GO:0003723|GO:0001047|GO:0005634|GO:0071013|GO:0003677|GO:0005524|GO:0032922|GO:0001649|GO:0016020|GO:0000398|GO:0030529|GO:0005654|GO:0070937
A_24_P346587	0.0190406	0.000207879	down	3.18749	-3.18749	-1.67242	1.57656	-0.0958573	MTFR1	Homo sapiens mitochondrial fission regulator 1 (MTFR1), transcript variant 1, mRNA [NM_014637]	GO:0009060|GO:0005739|GO:0005737|GO:0005886|GO:0000266|GO:0007005
A_23_P200535	0.0190406	0.000206835	down	2.42302	-2.42302	-1.27681	1.23956	-0.0372477	TRAPPC3	Homo sapiens trafficking protein particle complex 3 (TRAPPC3), transcript variant 1, mRNA [NM_014408]	GO:0005515|GO:0005794|GO:0005783|GO:0016192
A_32_P3600	0.0404145	0.00364346	down	2.72264	-2.72264	-1.44501	1.32792	-0.117085		HSU02629 smooth muscle myosin alkali light chain {Homo sapiens} (exp=-1; wgp=0; cg=0), partial (10%) [THC2587763]
A_24_P290737	0.0304316	0.00159058	down	2.42435	-2.42435	-1.2776	1.17784	-0.0997569		Homo sapiens testin-related protein TRG mRNA, complete cds. [AY143171]
A_23_P104451	0.0409829	0.00378437	down	2.16531	-2.16531	-1.11458	1.09256	-0.0220133	DDX50	Homo sapiens DEAD (Asp-Glu-Ala-Asp) box polypeptide 50 (DDX50), mRNA [NM_024045]	GO:0016020|GO:0005886|GO:0008152|GO:0005730|GO:0004386|GO:0005524
A_32_P77102	0.0254918	0.00081222	down	18.2897	-18.2897	-4.19296	3.97238	-0.220583	LINC00892	Homo sapiens long intergenic non-protein coding RNA 892 (LINC00892), transcript variant 1, long non-coding RNA [NR_038461]
A_23_P158277	0.0229382	0.000471681	down	2.19314	-2.19314	-1.133	1.0454	-0.0875985	TMCO4	Homo sapiens transmembrane and coiled-coil domains 4 (TMCO4), mRNA [NM_181719]	GO:0016021
A_23_P85969	0.0395635	0.0033861	down	7.38317	-7.38317	-2.88424	2.49781	-0.386429	ZNF326	Homo sapiens zinc finger protein 326 (ZNF326), transcript variant 1, mRNA [NM_182976]	GO:0005515|GO:0006397|GO:0008380|GO:0044609|GO:0000993|GO:0003677|GO:0006351|GO:0016363|GO:0043231|GO:0032784|GO:0005654|GO:0005681|GO:0008270|GO:0045893
A_24_P333494	0.0343852	0.00231216	down	3.03963	-3.03963	-1.6039	1.39673	-0.207169	FBXO42	Homo sapiens F-box protein 42 (FBXO42), mRNA [NM_018994]
A_24_P119094	0.0479149	0.0057053	down	1.80992	-1.80992	-0.855924	0.801772	-0.0541519
A_23_P200239	0.0409441	0.00376869	down	1.51164	-1.51164	-0.596117	0.549064	-0.0470524	YIPF1	Homo sapiens Yip1 domain family, member 1 (YIPF1), transcript variant 1, mRNA [NM_018982]	GO:0030133|GO:0016021
A_24_P319684	0.0409441	0.00376776	down	19.8577	-19.8577	-4.31163	3.67858	-0.633048	CCDC121	Homo sapiens coiled-coil domain containing 121 (CCDC121), transcript variant 3, mRNA [NM_024584]
[truncated: 3,826 more rows]
