# Supplementary material for: Molecular features and vulnerabilities of recurrent chordomas
Source: J Exp Clin Cancer Res. 2021 Jul 30;40:244. doi: 10.1186/s13046-021-02037-y (PMC8325178; doi:10.1186/s13046-021-02037-y)
Supplement: Supplementary file 4 — Additional file 4: Table 5. GSEA of differentially expressed genes in U-CH11R and U-CH11 [file 13046_2021_2037_MOESM4_ESM.xlsx]

## Sheet: Tabelle1
Additional Table 5: GSEA of differentially expressed genes in U-CH11R and U-CH11
GSEA (MSigDB C5): GO-Terms of upregulated genes in U-CH11R versus U-CH11									GSEA (MSigDB C1): Cytogenetic positions of downregulated genes in U-CH11R versus U-CH11
Description	GeneRatio	BgRatio	pvalue	p.adjust	qvalue	geneID	Count		Description	GeneRatio	BgRatio	pvalue	p.adjust	qvalue	geneID	Count
GO_EXTRACELLULAR_STRUCTURE_ORGANIZATION	82/1545	373/18046	9.00086e-16	5.56883e-12	4.91921e-12	ITGAM/ELF3/COL1A1/ITGA1/ECM2/MMP19/COL6A2/COL14A1/COL5A3/CFLAR/COL1A2/SPARC/THBS1/ITGB3/CYP1B1/SFRP2/PTX3/ABL1/ITGA8/MFAP5/MMP28/COL4A1/B4GALT1/COL2A1/DPP4/RB1/FGG/NID1/LUM/MMP11/ADAMTSL4/LAMB2/TNXB/SPINT2/POSTN/ICAM2/HAS2/PTK2/MMP14/FLOT1/MMP17/COL6A3/ABI3BP/JAM3/COL6A1/MMP16/ITGB4/KIF9/DCN/SULF1/COL4A2/CTRB2/ENG/COL5A2/LCP1/GREM1/PDGFRA/ADAMTS14/CSGALNACT1/LAMB1/LAMA1/ITGA7/EMILIN1/CRISPLD2/NDN…	82		chr1p34	47/1777	262/38340	1.45448e-15	3.7671e-13	3.61323e-13	EBNA1BP2/ZMYM1/ZMYM6/SFPQ/NFYC/PPT1/IPP/NASP/OSCP1/RHBDL2/PABPC4/MEAF6/EIF2B3/MYCL/RIMKLA/HYI/SNIP1/ZSWIM5/TOE1/ZNF684/ZMPSTE24/RRAGC/ZFP69B/TRAPPC3/C1orf216/HPDL/MUTYH/AGO1/C1orf122/GNL2/HPCAL4/GPBP1L1/YBX1/MTF1/AGO4/TRIT1/PPCS/PRDX1/LSM10/C1orf50/PSMB2/DMAP1/EDN2/SF3A3/C1orf109/RLF/ADPRHL2	47
GO_EXTRACELLULAR_MATRIX_STRUCTURAL_CONSTITUENT	47/1545	165/18046	6.93476e-14	2.14527e-10	1.89502e-10	THBS2/COL1A1/COL6A2/LTBP2/COL14A1/COL5A3/COL1A2/SPARC/COL6A6/THBS1/TUFT1/MATN2/MFAP5/COL4A1/PODN/IGFBP7/HMCN1/COL2A1/FGG/NID1/LUM/LAMB2/MUC4/TNXB/POSTN/COL6A3/ABI3BP/COL6A1/DCN/COL4A2/COL5A2/ZP3/LAMB1/LAMA1/LTBP4/EMILIN1/FN1/COL15A1/MFAP4/VCAN/COL12A1/PXDN/FBLN5/LAMA2/COL16A1/HAPLN1/FGL2	47		chr1p32	21/1777	147/38340	4.54472e-06	0.000588541	0.000564502	ZYG11B/CDKN2C/FGGY/KTI12/HOOK1/MYSM1/TTC4/SCP2/LRRC42/PRPF38A/TXNDC12/ZFYVE9/YIPF1/COA7/NDC1/ORC1/USP24/TCEANC2/PARS2/ZYG11A/TTC22	21
GO_CELL_MATRIX_ADHESION	52/1545	226/18046	2.89581e-11	5.97213e-08	5.27546e-08	MKLN1/PTK2B/PLAU/BCAS3/ITGA1/ECM2/SRC/COL5A3/THBS1/BCL2/ITGB3/ABL1/ITGA8/PEAK1/VEGFA/DISC1/EFNA5/FGG/NID1/BCAM/CDH13/MUC4/EPDR1/POSTN/PTK2/MMP14/NRP1/RHOD/LYPD3/JAM3/PPM1F/PPFIA1/ITGB4/GSK3B/ITGBL1/THY1/GREM1/ITGA7/EMILIN1/FN1/BCR/NF1/ITGA4/ARHGAP6/FBLN5/JAG1/COL16A1/ARHGEF7/CSF1/TAOK2/ITGB5/CEACAM6	52		chr1p35	19/1777	129/38340	8.12032e-06	0.000701054	0.000672419	KPNA6/AZIN2/BSDC1/FAM76A/DNAJC8/HDAC1/ZSCAN20/ZCCHC17/PPP1R8/RBBP4/MATN1-AS1/S100PBP/MATN1/NKAIN1/YTHDF2/TRIM62/MECR/PTP4A2/FGR	19
GO_COLLAGEN_CONTAINING_EXTRACELLULAR_MATRIX	76/1545	408/18046	6.59136e-11	1.01952e-07	9.00588e-08	SERPING1/THBS2/COL1A1/ECM2/COL6A2/LTBP2/COL14A1/COL5A3/COL1A2/SPARC/COL6A6/THBS1/MUC2/MATN2/SFRP2/CDON/MFAP5/MMP28/COL4A1/PODN/IGFBP7/SERPINB9/HMCN1/PODNL1/COL2A1/EFNA5/SERPINA1/FGG/NID1/BCAM/LUM/TGM2/CDH13/ADAMTSL4/LAMB2/TNXB/POSTN/S100A4/CTSB/COL6A3/SERPINB6/ABI3BP/TIMP3/SERPINE2/COL6A1/RTBDN/DCN/SULF1/COL4A2/DLG1/COL5A2/ZP3/PSAP/GREM1/LAMB1/LAMA1/P3H2/LTBP4/EMILIN1/S100A7/F13A1/FN1/COL15A1/MFA…	76		chr1p31	21/1777	205/38340	0.000594221	0.0384758	0.0369042	LRRC40/PDE4B/CRYZ/WDR78/ST6GALNAC3/RAVER2/SLC35D1/PTGER3/SERBP1/TM2D1/USP33/ATG4C/ACADM/IFI44L/PIGK/AK4/FPGT/ZRANB2/SRSF11/USP1/GADD45A	21
GO_CELL_SUBSTRATE_ADHESION	65/1545	348/18046	1.42613e-09	1.76469e-06	1.55883e-06	MKLN1/PTK2B/PLAU/BCAS3/COL1A1/ITGA1/ECM2/SRC/COL5A3/THBS1/BCL2/ITGB3/ABL1/ITGA8/PEAK1/VEGFA/DISC1/CORO1A/EFNA5/BVES/FGG/NID1/MYO1G/BCAM/CDH13/LAMB2/MUC4/EPDR1/POSTN/HAS2/PTK2/MMP14/NRP1/RHOD/LYPD3/ABI3BP/JAM3/PPM1F/PPFIA1/ITGB4/GSK3B/ITGBL1/THY1/GREM1/CRKL/LAMB1/UNC13D/ITGA7/EMILIN1/NDNF/FN1/BCR/NF1/ITGA4/ARHGAP6/FBLN5/JAG1/COL16A1/ARHGEF7/CSF1/VAMP3/TAOK2/ITGB5/CEACAM6/ATXN3	65		chr8q22	16/1777	147/38340	0.00135051	0.0699565	0.0670991	ATP6V1C1/ZFPM2/MTDH/PLEKHF2/RNF19A/LRP12/VPS13B/C8orf37/POLR2K/DCAF13/DPY19L4/ZNF706/TSPYL5/MTERF3/NDUFAF6/TRIQK	16
GO_COLLAGEN_FIBRIL_ORGANIZATION	19/1545	55/18046	6.54715e-08	6.75121e-05	5.96365e-05	COL1A1/COL14A1/COL5A3/COL1A2/CYP1B1/SFRP2/COL2A1/RB1/LUM/MMP11/TNXB/COL5A2/GREM1/ADAMTS14/EMILIN1/NF1/TGFBR1/COL12A1/PXDN	19		chr8q24	26/1777	304/38340	0.00212644	0.0917915	0.0880422	ZNF7/AARD/MRPL13/CYHR1/MTBP/COMMD5/ZNF572/TATDN1/TRMT12/TBC1D31/HHLA1/ZNF707/C8orf33/RAD21/ASAP1/TIGD5/PHF20L1/MAL2/TAF2/C8orf76/RNF139-AS1/DERL1/FAM49B/TMEM65/NSMCE2/JRK	26
GO_ENDOPLASMIC_RETICULUM_LUMEN	55/1545	306/18046	1.00431e-07	8.48808e-05	7.49791e-05	DNAJC3/TF/COL1A1/COL6A2/COL14A1/COL5A3/COL1A2/THBS1/TGOLN2/UGGT2/APLP2/COL4A1/IGFBP7/APOL1/ADAMTS7/IGFBP5/COL2A1/ARSI/SERPINA1/FGG/PTGS2/ESD/ADAMTSL4/RCN1/LAMB2/ERAP2/CES1/COL6A3/GOLM1/STC2/COL6A1/PRSS23/TSPAN15/COL4A2/COL5A2/LAMB1/GPX8/P3H2/WNT6/FN1/PNPLA2/CNPY3/FMO1/COL15A1/SCG2/C3/VCAN/COL12A1/NUCB1/COL16A1/OS9/CSF1/IGFBP4/WNT5B/CRTAP	55		chr15q21	15/1777	156/38340	0.00610231	0.225786	0.216563	SLC12A1/SEMA6D/MYZAP/CEP152/SHC4/GABPB1/HMGN2P46/LEO1/SPATA5L1/SORD/TCF12/C15orf48/GCOM1/EID1/WDR72	15
GO_STRIATED_MUSCLE_CELL_DIFFERENTIATION	53/1545	291/18046	1.09754e-07	8.48808e-05	7.49791e-05	CFLAR/PDGFRB/FLT3LG/BCL2/CDON/BIN3/MAPK14/MTPN/SIX1/VEGFA/IGFBP5/HAMP/BVES/SPAG9/PLEKHO1/RB1/ANKRD1/MYPN/SGCD/NFATC2/LMOD1/SIX4/TNFSF14/NEBL/RGS4/MMP14/FLOT1/SORBS2/UCHL1/DKK1/TMEM119/KLF5/ATG5/ACTC1/MEF2A/PTGFRN/GREM1/PDGFRA/TBX1/BHLHE41/MYOD1/G6PD/MYL2/KRAS/XBP1/ARID1A/DMD/MYOZ2/MSX1/NRAP/SIK1/ADAM12/SYNPO2L	53		chrXq22	14/1777	150/38340	0.010139	0.242334	0.232436	ARMCX6/COL4A5/TAF7L/ARMCX3/TCEAL2/HNRNPH2/NOX1/GLA/XKRX/RBM41/SYTL4/RPL36A/TCEAL8/MORF4L2	14
GO_BONE_DEVELOPMENT	43/1545	219/18046	2.02395e-07	0.000139136	0.000122905	COL1A1/SRC/COL6A2/COL14A1/SFRP4/SPARC/LRRC17/SP5/MATN2/SFRP2/IFITM5/COL2A1/GLG1/RAB23/NAB1/RARG/HAS2/MMP14/DYM/PAFAH1B1/COL6A3/COL6A1/MMP16/TMEM119/NEUROG1/SULF1/THPO/ENG/ANO6/XYLT1/ZNF385A/GREM1/IFT80/NPR2/CSGALNACT1/SIGLEC15/MEF2D/FOXP1/COL12A1/PTPN11/MSX1/MBTPS2/TRIP11	43		chr1p13	17/1777	198/38340	0.0110449	0.242334	0.232436	TMEM167B/GSTM1/GPR61/CLCC1/CSDE1/SLC25A24/PRPF38B/RAP1A/GSTM3/SLC16A4/GPSM2/KCNA10/STRIP1/WDR47/SIKE1/BCAS2/HIPK1	17
GO_CELL_SUBSTRATE_JUNCTION	67/1545	414/18046	2.71756e-07	0.000157598	0.000139214	PTK2B/PLAU/ITGA1/PPFIBP1/APBB1IP/NEXN/MAPK1/PDGFRB/FLOT2/HMGA1/ITGB3/DAB2/ITGA8/PCBP2/PIP5K1C/PEAK1/MCAM/SCARF2/PI4KA/DPP4/MPRIP/TGM2/CDH13/DIXDC1/ADD1/YWHAG/CHP1/PTK2/MMP14/FLOT1/SORBS2/NRP1/FES/GNA13/PPFIA1/ITGB4/NPM1/ITGBL1/SYNPO2/ACTC1/ENG/IGF2R/THY1/LCP1/FBLIM1/LAYN/S100A7/VASP/AKAP12/MSN/KRAS/CNN1/LMLN/AHNAK/SCARB2/ITGA4/DMD/NRAP/NCKAP1/MAPRE2/FAP/ARHGEF7/ACTR2/CTNNA1/SHROOM4/SENP1/ITGB5	67		chr8q13	8/1777	66/38340	0.0110631	0.242334	0.232436	MTFR1/SLCO5A1/TRAM1/CSPP1/NCOA2/SGK3/ARMC1/RRS1	8
GO_MORPHOGENESIS_OF_A_BRANCHING_STRUCTURE	40/1545	199/18046	2.80198e-07	0.000157598	0.000139214	SRC/HOXB7/FOXA1/BCL2/SFRP2/ABL1/COL4A1/NFATC4/SIX1/VEGFA/SOX8/GRB2/GLI2/MYC/TGM2/CELSR1/AR/SIX4/SPINT2/MMP14/NRP1/GNA13/RTN4/SULF1/PML/DLG1/ENG/SALL1/HOXB13/GREM1/LAMA1/WNT6/KRAS/SPRY2/GDNF/FOXD1/COL16A1/RERE/PHB2/CSF1	40		chr8q21	15/1777	167/38340	0.0111385	0.242334	0.232436	STAU2/OTUD6B-AS1/IMPA1/OSGIN2/DECR1/TERF1/RMDN1/PMP2/PAG1/UBE2W/SNX16/TMEM64/RDH10/TPD52/ZBTB10	15
GO_GROWTH_FACTOR_BINDING	31/1545	137/18046	4.13312e-07	0.000213097	0.000188238	TWSG1/COL1A1/LTBP2/IGFALS/COL1A2/FIBP/NRP2/PDGFRB/THBS1/ITGB3/COL4A1/IGFBP7/IGFBP5/COL2A1/GLG1/FGFBP2/NRP1/COL6A1/NKD2/ITGB4/IL6ST/ENG/IGF2R/IGFBPL1/PDGFRA/LTBP4/TGFBR1/PXDN/LRRC32/CRIM1/IGFBP4	31		chr5p13	12/1777	122/38340	0.0112278	0.242334	0.232436	GHR/NPR3/SLC1A3/BRIX1/CAPSL/LIFR-AS1/EGFLAM/PRKAA1/WDR70/PRLR/TTC33/LIFR	12
GO_TRANSCRIPTION_COACTIVATOR_ACTIVITY	55/1545	323/18046	6.18545e-07	0.00029438	0.000260039	NR1H2/JUNB/ELF3/DDX17/UTF1/ARID1B/SMARCC2/HMGA1/ACTL6B/ABL1/TRERF1/JUND/NFATC4/HINFP/USP21/SERTAD2/SP4/SOX17/HTATIP2/RB1/PKN1/ANKRD1/NR2F1/GTF2A1/ATF6/RBPMS/CALCOCO1/WWTR1/RARG/MTA1/LPIN2/GTF2F1/SIX3/USP22/DYRK1A/NPM1/PML/NEUROG3/MEF2A/KMT2D/PIAS2/MED13/MYOD1/NCOA7/WBP2/ARID1A/ZMIZ2/NR2C2/MED14/TRIP11/PPARGC1B/RERE/SMARCC1/CEBPA/CTBP2	55		chr1p22	12/1777	128/38340	0.0159792	0.303982	0.291566	DNTTIP2/CDC7/GTF2B/LRRC8B/GLMN/SYDE2/DR1/RPF1/ZNF326/GEMIN8P4/EVI5/C1orf52	12
GO_EXTRACELLULAR_MATRIX_STRUCTURAL_CONSTITUENT_CONFERRING_TENSILE_STRENGTH	15/1545	41/18046	6.78061e-07	0.000299654	0.000264699	COL1A1/COL6A2/COL14A1/COL5A3/COL1A2/COL6A6/COL4A1/COL2A1/COL6A3/COL6A1/COL4A2/COL5A2/COL15A1/COL12A1/COL16A1	15		chr1q32	20/1777	256/38340	0.0164315	0.303982	0.291566	CACNA1S/PPP1R12B/LPGAT1/DDX59/NFASC/CHI3L1/C1orf74/NUCKS1/LGR6/ATP2B4/ADORA1/YOD1/ELK4/DSTYK/TIMM17A/NSL1/CAMK1G/FLVCR1/CYB5R1/RAB29	20
GO_MUSCLE_CELL_DIFFERENTIATION	62/1545	383/18046	7.45928e-07	0.00030767	0.000271779	CFLAR/PDGFRB/FLT3LG/BCL2/ABL1/CDON/ITGA8/BIN3/MAPK14/MTPN/NFATC4/SIX1/VEGFA/IGFBP5/SYNE1/HAMP/BVES/SPAG9/PLEKHO1/RB1/SOD2/ANKRD1/MYPN/SGCD/NFATC2/LMOD1/SIX4/TNFSF14/NEBL/RGS4/MMP14/FLOT1/SORBS2/UCHL1/DKK1/TMEM119/KLF5/ATG5/ACTC1/ENG/MEF2A/PTGFRN/GREM1/PDGFRA/TBX1/BHLHE41/MYOD1/G6PD/MYL2/KRAS/XBP1/ARID1A/DMD/MYOZ2/MSX1/NRAP/SIK1/ADAM12/CTNNA1/FOXO4/SYNPO2L/FGF9	62		chr4q33	3/1777	14/38340	0.0246522	0.425661	0.408275	MFAP3L/AADAT/CLCN3	3
GO_SKELETAL_SYSTEM_MORPHOGENESIS	44/1545	239/18046	9.52141e-07	0.000368181	0.000325231	COL1A1/COL6A2/HOXB7/COL14A1/SFRP4/SP5/MATN2/SFRP2/MAPK14/IFITM5/SIX1/HOXA3/COL2A1/GLG1/RAB23/SIX4/NAB1/RARG/HAS2/MMP14/CHST11/COL6A3/GSC/COL6A1/MMP16/TMEM119/NEUROG1/DLG1/GREM1/IFT80/PDGFRA/CSGALNACT1/MTHFD1L/TBX1/MEF2D/ZFAND5/TGFBR1/SGPL1/COL12A1/MSX1/TRIP11/PPARGC1B/TBX15/HOXB2	44		chr2q37	16/1777	202/38340	0.0264361	0.427935	0.410455	MSL3P1/KIF1A/ANO7/PTMA/NCL/ARMC9/SP100/ASB1/ILKAP/ATG4B/HDAC4/DTYMK/PSMD1/NMUR1/NDUFA10/TRAF3IP1	16
GO_REGULATION_OF_CELL_SUBSTRATE_ADHESION	40/1545	209/18046	1.05962e-06	0.00038564	0.000340654	PTK2B/PLAU/BCAS3/COL1A1/ECM2/SRC/THBS1/BCL2/ABL1/PEAK1/VEGFA/DISC1/EFNA5/FGG/NID1/CDH13/POSTN/HAS2/PTK2/MMP14/NRP1/RHOD/ABI3BP/PPM1F/GSK3B/THY1/GREM1/CRKL/UNC13D/EMILIN1/NDNF/FN1/NF1/ARHGAP6/JAG1/COL16A1/ARHGEF7/CSF1/CEACAM6/ATXN3	40		chr7q22	16/1777	207/38340	0.032135	0.480506	0.46088	ZNF789/RINT1/DNAJC2/GPC2/FBXO24/NPTX2/MBLAC1/SRPK2/CNPY4/POP7/LRWD1/CCDC71L/TAF6/HBP1/PTCD1/NAMPT	16
GO_REGULATION_OF_CELL_MORPHOGENESIS	74/1545	491/18046	1.12498e-06	0.000386681	0.000341573	MKLN1/PTK2B/KIF13B/CAMSAP1/SRC/ITSN2/SPARC/CHRNB2/PDZD8/NIN/RHOJ/FYN/ABL1/MARK2/NFATC4/CUX1/FBXW8/WDR36/VEGFA/DISC1/EPB41/CORO1A/SEMA6C/EFNA5/BVES/PLEKHO1/ZSWIM8/FGG/MYH14/STRIP2/S100B/POSTN/HAS2/PTK2/GRIN1/NRP1/FGF13/PAFAH1B1/FES/MAP1B/RHOD/EPHA4/GNA13/SEMA6B/RTN4/GSK3B/CACNG7/KNDC1/NEUROG3/DLG1/THY1/DVL3/CRKL/FBLIM1/RAPGEF2/UNC13D/NDEL1/ARHGAP33/DVL2/ITGA7/SYT3/MSN/FN1/CCL24/SMURF1/SEMA3D/ALDOA…	74		chr17q21	29/1777	437/38340	0.0347393	0.480506	0.46088	CCR7/KRT35/KRT10/WNK4/UBE2Z/SMARCE1/CDC27/BECN1/WNT3/SOST/NFE2L1/WFIKKN2/KPNB1/CCDC43/PSMD3/LUC7L3/RARA/EFTUD2/SPAG9/NAGS/PTGES3L-AARSD1/KRTAP2-4/NXPH3/NMT1/HEXIM1/ADAM11/SPOP/SNF8/NME1	29
GO_BRANCHING_MORPHOGENESIS_OF_AN_EPITHELIAL_TUBE	32/1545	151/18046	1.27397e-06	0.000414846	0.000366452	SRC/HOXB7/FOXA1/BCL2/SFRP2/ABL1/COL4A1/NFATC4/SIX1/VEGFA/SOX8/GLI2/MYC/CELSR1/AR/SIX4/MMP14/NRP1/GNA13/PML/DLG1/ENG/SALL1/GREM1/LAMA1/WNT6/KRAS/SPRY2/GDNF/FOXD1/PHB2/CSF1	32		chr12q15	6/1777	53/38340	0.0352495	0.480506	0.46088	CPM/MDM2/NUP107/MDM1/CCT2/RAP1B	6
GO_REGULATION_OF_CELL_MATRIX_ADHESION	27/1545	119/18046	2.14161e-06	0.000662506	0.000585222	PTK2B/PLAU/BCAS3/SRC/THBS1/BCL2/ABL1/PEAK1/VEGFA/DISC1/EFNA5/CDH13/POSTN/PTK2/MMP14/NRP1/RHOD/PPM1F/GSK3B/THY1/GREM1/NF1/ARHGAP6/JAG1/COL16A1/CSF1/CEACAM6	27		chr4q31	12/1777	148/38340	0.0429056	0.496924	0.476627	ELMOD2/SMAD1/NDUFC1/FBXW7/SH3D19/MAML3/RNF150/PLRG1/INPP4B/NR3C2/ARHGAP10/ZNF330	12
GO_BONE_MORPHOGENESIS	26/1545	113/18046	2.48905e-06	0.000733321	0.000647776	COL1A1/COL6A2/COL14A1/SFRP4/SP5/MATN2/SFRP2/IFITM5/COL2A1/GLG1/RAB23/NAB1/RARG/HAS2/MMP14/COL6A3/COL6A1/MMP16/TMEM119/NEUROG1/IFT80/CSGALNACT1/MEF2D/COL12A1/MSX1/TRIP11	26		chr8p21	10/1777	116/38340	0.0433	0.496924	0.476627	ELP3/INTS9/ZNF395/DPYSL2/KCTD9/STC1/R3HCC1/PHYHIP/FZD3/HMBOX1	10
GO_PROTEIN_TYROSINE_KINASE_ACTIVITY	29/1545	135/18046	2.96503e-06	0.000833846	0.000736575	SYK/LYN/PTK2B/SRC/NRP2/PDGFRB/FYN/ABL1/PEAK1/DYRK2/MAP2K6/SLA/EFNA3/MAP2K5/PTK2/EIF2AK2/NRP1/FES/DYRK3/EPHA4/DYRK1A/TYK2/IGF2R/PDGFRA/CLK2/JAK3/EFNB3/CRIM1/TTBK1	29		chr4q21	10/1777	117/38340	0.0454663	0.496924	0.476627	CCNG2/ARHGAP24/LINC01094/HNRNPD/HNRNPDL/BMP2K/THAP9-AS1/RCHY1/CDS1/AFF1	10
GO_POSITIVE_REGULATION_OF_CELL_ADHESION	62/1545	401/18046	3.56609e-06	0.000959278	0.000847374	HSPD1/PAK2/SYK/LYN/PTK2B/ECM2/SRC/APBB1IP/FOXA1/NFKBID/FLOT2/NOD2/FYN/SFRP2/ABL1/CHRD/VEGFA/DISC1/CORO1A/DPP4/GRB2/FGG/NID1/GLI2/TGM2/CDH13/TNFSF14/DUSP26/STAT5B/HAS2/FLOT1/NRP1/RHOD/ABI3BP/BAG4/PPM1F/GSK3B/SAA1/IL6ST/EGR3/THY1/ZP3/ITPKB/CRKL/PYCARD/UNC13D/EMILIN1/PDCD1/NDNF/FN1/FOXA2/XBP1/ITGA4/PRKCQ/PTPN11/JAK3/COL16A1/EFNB3/ARHGEF7/CSF1/CEACAM6/ATM	62		chr12q24	25/1777	379/38340	0.0498996	0.496924	0.476627	PXN-AS1/GIT2/HPD/IFT81/WSB2/SNRNP35/ARL6IP4/PXMP2/FZD10/TBX3/DENR/MVK/RNF34/RAN/MLEC/RASAL1/KDM2B/ZNF664/PTPN11/RSRC2/ALKBH2/PSMD9/PITPNM2/DDX54/HNF1A-AS1	25
GO_FOCAL_ADHESION_ASSEMBLY	21/1545	82/18046	3.75179e-06	0.000967179	0.000854354	PTK2B/BCAS3/SRC/THBS1/BCL2/ABL1/PEAK1/VEGFA/EFNA5/PTK2/MMP14/NRP1/RHOD/PPM1F/THY1/GREM1/BCR/ARHGAP6/COL16A1/ARHGEF7/TAOK2	21
GO_CELL_JUNCTION_ORGANIZATION	49/1545	293/18046	4.20782e-06	0.00104135	0.000919874	PTK2B/BCAS3/SRC/THBS1/BCL2/ABL1/PIP5K1C/PEAK1/PKP2/VEGFA/EFNA5/CDH26/RASSF8/CDH13/ADD1/PTK2/MMP14/FLOT1/NRP1/RHOD/JAM3/PRKCH/PPM1F/CDH24/ITGB4/PRKACA/GJD3/DLG1/THY1/HEG1/GREM1/FBLIM1/RAPGEF2/NUMBL/F2R/VASP/FN1/BCR/APC/MPP5/TGFBR1/ARHGAP6/MAPRE2/MARVELD2/COL16A1/ARHGEF7/CTNNA1/TAOK2/CLDN9	49
GO_CELL_SUBSTRATE_JUNCTION_ORGANIZATION	23/1545	98/18046	6.53813e-06	0.00155582	0.00137433	PTK2B/BCAS3/SRC/THBS1/BCL2/ABL1/PEAK1/VEGFA/EFNA5/PTK2/MMP14/NRP1/RHOD/PPM1F/ITGB4/THY1/GREM1/FN1/BCR/ARHGAP6/COL16A1/ARHGEF7/TAOK2	23
GO_DEVELOPMENTAL_GROWTH_INVOLVED_IN_MORPHOGENESIS	41/1545	233/18046	7.09231e-06	0.00162519	0.0014356	SLIT3/ITSN2/NRP2/NIN/CPNE1/SFRP2/ABL1/BIN3/WDR36/SIX1/VEGFA/DISC1/SEMA6C/EFNA5/LAMB2/SIX4/NDN/POSTN/RARG/SPG11/NRP1/FGF13/PAFAH1B1/MAP1B/SEMA6B/RTN4/GSK3B/CACNG7/HDAC6/SALL1/POU4F3/NDEL1/SYT3/FN1/SMURF1/ITGA4/SPRY2/SEMA3D/DCLK1/CSF1/RND2	41
GO_PLATELET_DERIVED_GROWTH_FACTOR_BINDING	7/1545	11/18046	8.06335e-06	0.00178171	0.00157387	COL1A1/COL1A2/PDGFRB/COL4A1/COL2A1/COL6A1/PDGFRA	7
GO_INTEGRIN_BINDING	28/1545	135/18046	8.86609e-06	0.00189153	0.00167088	SYK/LYN/ECM2/SRC/THBS1/ITGB3/SFRP2/CDH26/LAMB2/TNXB/ICAM2/MMP14/JAM3/ADAM22/ITGB4/ITGBL1/THY1/LCP1/NISCH/LAMB1/LTBP4/S1PR2/EMILIN1/FN1/FBLN5/FAP/COL16A1/ITGB5	28
GO_CELL_JUNCTION_ASSEMBLY	42/1545	244/18046	9.68836e-06	0.00199806	0.00176498	PTK2B/BCAS3/SRC/THBS1/BCL2/ABL1/PIP5K1C/PEAK1/PKP2/VEGFA/EFNA5/CDH26/CDH13/PTK2/MMP14/FLOT1/NRP1/RHOD/JAM3/PRKCH/PPM1F/CDH24/ITGB4/PRKACA/GJD3/DLG1/THY1/HEG1/GREM1/FBLIM1/RAPGEF2/VASP/FN1/BCR/APC/MPP5/ARHGAP6/MARVELD2/COL16A1/ARHGEF7/CTNNA1/TAOK2	42
GO_HORMONE_RECEPTOR_BINDING	34/1545	186/18046	1.84262e-05	0.00361457	0.00319291	NR1H2/BCAS3/NCOR2/SRC/CSH1/HMGA1/FYN/JUND/ZBTB7A/RB1/PKN1/GH2/STAT5B/RARG/TAF10/TYK2/PIAS2/MED13/MYOD1/FKBP4/NCOA7/WBP2/NSD1/ARID1A/UCN2/FOXP1/PTPN11/MED14/C1D/PPARGC1B/PHB2/CTBP2/WIPI1/GNRH2	34
GO_NON_MEMBRANE_SPANNING_PROTEIN_TYROSINE_KINASE_ACTIVITY	14/1545	46/18046	1.8695e-05	0.00361457	0.00319291	SYK/LYN/PTK2B/SRC/FYN/ABL1/PEAK1/SLA/PTK2/EIF2AK2/FES/DYRK1A/TYK2/JAK3	14
GO_EPITHELIAL_TUBE_MORPHOGENESIS	51/1545	327/18046	2.00378e-05	0.00375678	0.00331854	SRC/HOXB7/FOXA1/BCL2/SFRP2/ABL1/COL4A1/NFATC4/RYR2/SIX1/VEGFA/SOX8/SOX17/MIB1/GLI2/MYC/CELSR1/AR/SIX4/SPINT2/RARG/MMP14/NRP1/TCTN1/EPHA4/IRX3/GNA13/PRKACA/PML/DLG1/ENG/SALL1/DVL3/GREM1/LAMA1/SALL4/MTHFD1L/DVL2/TBX1/VASP/WNT6/KRAS/PRICKLE1/ARID1A/SPRY2/GDNF/FOXP1/FOXD1/SOX18/PHB2/CSF1	51
GO_POSITIVE_REGULATION_OF_PROTEIN_SERINE_THREONINE_KINASE_ACTIVITY	52/1545	337/18046	2.25092e-05	0.00409601	0.0036182	MAP3K2/CCND1/TF/SYK/PTK2B/ITGA1/TLR4/SRC/MAPK1/PDGFRB/THBS1/PARP8/NOD2/TLR6/MAPK14/MAP2K6/VEGFA/SPAG9/PKN1/GADD45G/CDK5R2/PIH1D1/CCND2/MAP2K5/BRAF/EIF2AK2/TRAF7/UBE2V1/EPHA4/MAP3K1/DKK1/NEK10/SAA1/HTR2B/CCNT1/UBA52/DVL3/CRKL/RAPGEF2/SASH1/DVL2/S1PR2/F2R/MAPRE3/KRAS/CCNK/SPRY2/TGFBR1/PTPN11/ALS2/ERN1/TAOK2	52
GO_COLLAGEN_TRIMER	20/1545	87/18046	3.53904e-05	0.00590983	0.00522043	COL1A1/COL6A2/COL14A1/COL5A3/COL1A2/GLDN/COL6A6/COL4A1/COL2A1/CCBE1/LUM/COL6A3/COL6A1/DCN/COL4A2/COL5A2/EMILIN1/COL15A1/COL12A1/COL16A1	20
GO_ACTIVATION_OF_PROTEIN_KINASE_ACTIVITY	51/1545	334/18046	3.57113e-05	0.00590983	0.00522043	MAP3K2/PAK2/TF/SYK/PTK2B/ITGA1/TLR4/PRR5/SRC/MAPK1/THBS1/NOD2/ITGB3/TLR6/ABL1/MARK2/MAPK14/MAP2K6/VEGFA/GPRC5A/EFNA5/SPAG9/PKN1/ADCY4/TLR3/GADD45G/MAPKAP1/MAP2K5/BRAF/EIF2AK2/FGF13/TRAF7/CARD14/UBE2V1/MAP3K1/STK24/PRKACA/SAA1/UBA52/DLG1/GREM1/CRKL/STK26/S1PR2/F2R/PRRC1/TGFBR1/PTPN11/DGKQ/ERN1/TAOK2	51
GO_PROTEIN_LOCALIZATION_TO_NUCLEUS	43/1545	266/18046	3.6965e-05	0.00590983	0.00522043	SYK/TMEM98/COL1A1/SRC/NUP153/MAPK1/FYN/IPO8/MAPK14/RASSF5/TNPO1/SIX1/DTX3L/SYNE1/ZBTB7A/TOR1AIP2/SUN1/PTGS2/TMCO6/RAB23/SIX4/CHP1/NUP214/SIX3/GSK3B/NPM1/TRIM29/PML/RGPD6/IPO7/SUN2/CBLB/PRICKLE1/NF1/PYGO1/MSX1/POLR1A/CHCHD10/GLIS2/TAF8/DCLK1/PHB2/FGF9	43
GO_DEVELOPMENTAL_CELL_GROWTH	39/1545	233/18046	3.80526e-05	0.00590983	0.00522043	SLIT3/ITSN2/NRP2/NIN/CPNE1/ABL1/WDR36/VEGFA/DISC1/SEMA6C/HAMP/EFNA5/LAMB2/NDN/POSTN/RARG/RGS4/SPG11/SORBS2/NRP1/FGF13/PAFAH1B1/MAP1B/SEMA6B/RTN4/GSK3B/CACNG7/HDAC6/POU4F3/KMT2D/NDEL1/G6PD/SYT3/FN1/SMURF1/ITGA4/SEMA3D/DCLK1/RND2	39
GO_PROTEIN_AUTOPHOSPHORYLATION	39/1545	233/18046	3.80526e-05	0.00590983	0.00522043	PAK2/SYK/LYN/PTK2B/SRC/PDGFRB/FYN/ABL1/MARK2/PEAK1/VEGFA/ERRFI1/PPP2R5A/SLA/GFRA2/CHP1/PTK2/EIF2AK2/FES/EPHA4/STK24/NEK10/UHMK1/PRKACA/DYRK1A/GSK3B/ENG/THY1/IRAK3/GREM1/STK26/PDGFRA/ATR/BCR/CLK2/SIK1/ERN1/TAOK2/ATM	39
GO_REGULATION_OF_CELL_SUBSTRATE_JUNCTION_ASSEMBLY	16/1545	61/18046	3.82081e-05	0.00590983	0.00522043	BCAS3/SRC/THBS1/ABL1/PEAK1/VEGFA/EFNA5/PTK2/MMP14/NRP1/RHOD/PPM1F/THY1/GREM1/ARHGAP6/COL16A1	16
GO_MUSCLE_TISSUE_DEVELOPMENT	59/1545	406/18046	4.01076e-05	0.00605234	0.00534631	DDX17/PPP1R13L/CFLAR/MAPK1/PDGFRB/BCL2/CDON/ITGA8/BIN3/MAPK14/PKP2/MTPN/RYR2/SIX1/VEGFA/IGFBP5/HAMP/BVES/SOX8/RB1/ANKRD1/MYH14/MYLK/SGCD/S100B/SIX4/NEBL/RGS4/FLOT1/SORBS2/DKK1/KCNAB1/DCN/KLF5/ATG5/DLG1/ACTC1/ENG/MEF2A/HEG1/GREM1/PDGFRA/TBX1/MSC/MEF2D/MYOD1/G6PD/MYL2/PLN/FOXN2/ZFAND5/NF1/ARID1A/MYOZ2/TGFBR1/NRAP/SIK1/FKBP1A/FGF9	59
GO_ACTOMYOSIN_STRUCTURE_ORGANIZATION	34/1545	194/18046	4.53042e-05	0.00667374	0.00589523	PTK2B/SRC/CFLAR/PDGFRB/FRMD6/ABL1/EPB41/LURAP1/ANKRD1/MYH14/MYPN/LMOD1/SIX4/NEBL/NRP1/RTKN/BAG4/PPM1F/PPFIA1/FHDC1/ACTC1/MEF2A/PDGFRA/MYL2/CNN1/ARHGEF15/MYOZ2/TGFBR1/ARHGAP6/NRAP/EPB41L1/SYNPO2L/ITGB5/EPB41L4A	34
GO_CEREBRAL_CORTEX_CELL_MIGRATION	13/1545	44/18046	5.2423e-05	0.00746734	0.00659624	NRP2/DISC1/SUN1/POU3F3/DIXDC1/CDK5R2/NRP1/FGF13/PAFAH1B1/RTN4/LAMB1/NDEL1/SUN2	13
GO_CELL_GROWTH	67/1545	483/18046	5.48618e-05	0.00746734	0.00659624	PTK2B/SLIT3/ITSN2/NRP2/BCL2/NIN/CPNE1/SFRP2/ABL1/BIN3/IGFBP7/MTPN/WDR36/VEGFA/IGFBP5/DISC1/SEMA6C/HAMP/EFNA5/SERTAD2/SOX17/RB1/LAMB2/NDN/MAP2K5/POSTN/OGFR/RARG/RGS4/SPG11/MMP14/SORBS2/NRP1/FGF13/PAFAH1B1/MAP1B/SERPINE2/SEMA6B/RTN4/GSK3B/CACNG7/CSNK2A1/NPM1/PML/HDAC6/IGFBPL1/GREM1/CRKL/POU4F3/KMT2D/NDEL1/LTBP4/G6PD/MYL2/SYT3/FN1/SMURF1/ITGA4/SEMA3D/TGFBR1/PRKCQ/MSX1/FBLN5/DCLK1/TAOK2/IGFBP4/RND2	67
GO_UROGENITAL_SYSTEM_DEVELOPMENT	50/1545	331/18046	5.62897e-05	0.00746734	0.00659624	C1GALT1/HOXB7/FOXA1/CFLAR/PDGFRB/BCL2/ITGA8/COL4A1/SIX1/VEGFA/ACTA2/SOX8/SOX17/CRIP1/NID1/GLI2/MYC/POU3F3/LAMB2/AR/SIX4/WWTR1/RARG/HAS2/MMP17/NRP1/EMX2/EPHA4/IRX3/ITGB4/DCN/SULF1/DLG1/SALL1/HOXB13/PSAP/GREM1/CRKL/PDGFRA/FKBP4/WNT6/NF1/PYGO1/TGFBR1/SGPL1/GDNF/GLIS2/FOXD1/JAG1/SMARCC1	50
GO_RAS_PROTEIN_SIGNAL_TRANSDUCTION	63/1545	447/18046	5.66328e-05	0.00746734	0.00659624	DENND4B/RAB12/LYN/TRIO/RAB18/RAB9B/COL1A2/ITSN2/RAB30/PDGFRB/RHOJ/ABL1/MAPK14/MCF2L/PLEKHG3/GRB2/RB1/SPATA13/F2RL2/CDH13/RAB23/TIAM2/CELSR1/MAPKAP1/IQSEC2/FLOT1/NRP1/PLD1/RHOD/ARHGDIB/RTKN/GNA13/ITPKB/HEG1/RAB6C/CRKL/RAPGEF2/NISCH/RASA2/F2R/BCR/KRAS/ARHGEF15/NF1/SPRY2/ARHGAP6/RAB2B/IQSEC3/RAB6A/NCKAP1/MAPRE2/RALGPS1/ALS2/ARHGEF26/PLEKHG4B/ARHGEF7/USP28/FARP1/FGD1/RAB33A/SYNPO2L/CSF1/RND2	63
GO_RETINA_VASCULATURE_DEVELOPMENT_IN_CAMERA_TYPE_EYE	8/1545	18/18046	5.67262e-05	0.00746734	0.00659624	PDGFRB/RHOJ/CYP1B1/COL4A1/NRP1/PDGFRA/LAMA1/ARHGEF15	8
GO_NEGATIVE_REGULATION_OF_PROTEOLYSIS	53/1545	360/18046	6.86983e-05	0.0088296	0.00779959	NR1H2/PAK2/SERPING1/TMEM98/SRC/CFLAR/THBS1/SFRP2/APLP2/ITIH6/SERPINB9/FNIP1/VEGFA/GLG1/SERPINA1/CLN8/SNX12/N4BP1/CSTA/PTGS2/IFI16/FHIT/HFE/PIH1D1/TNFSF14/MAP2K5/SPINT2/KLF4/PROS1/COL6A3/SERPINB6/TIMP3/SERPINE2/EPHA4/CSNK2A1/PCSK1N/PML/HDAC6/CR1/PAPLN/SORL1/UBE2Z/PSMF1/C3/IDE/WFDC10B/TIMP4/OS9/CRIM1/SMARCC1/SENP1/TFPI/MAP1A	53
GO_REGULATION_OF_PROTEIN_CONTAINING_COMPLEX_ASSEMBLY	61/1545	432/18046	6.99289e-05	0.0088296	0.00779959	NR1H2/SYK/ATF7IP/PTK2B/TLR4/CAMSAP1/SRC/PMEPA1/ERCC4/NIN/TLR6/ABL1/CPTP/MTPN/NLRC3/FNIP1/VEGFA/CORO1A/GRB2/TRABD2B/RB1/LMOD1/PIH1D1/ADD1/DACT1/EIF2AK2/FES/MAP1B/JAM3/BAG4/DKK1/SLAIN2/DYRK1A/KIF9/GSK3B/ERCC5/HDAC6/DLG1/LCP1/FBLIM1/DCTN1/PYCARD/ATR/HRK/FKBP4/VASP/SORL1/MSN/MAPRE3/CCL24/SPTBN1/ERCC1/PTPN11/RIOK3/NCKAP1/IDE/VILL/STX1A/ACTR2/TTBK1/ATM	61
GO_PROTEIN_COMPLEX_INVOLVED_IN_CELL_ADHESION	11/1545	34/18046	7.85228e-05	0.00971641	0.00858295	ITGAM/LYN/ITGA1/ITGB3/ITGA8/ITGB4/ITGBL1/ITGA7/EMILIN1/ITGA4/ITGB5	11
GO_MUSCLE_ORGAN_DEVELOPMENT	58/1545	407/18046	8.0859e-05	0.0097863	0.00864469	SERP1/DDX17/CFLAR/MAPK1/BCL2/CDON/BIN3/MAPK14/PKP2/MTPN/RYR2/SIX1/JPH1/HAMP/BVES/SOX8/RB1/ANKRD1/MYH14/MYLK/SGCD/S100B/SIX4/RGS4/FLOT1/CD164/COL6A3/GSC/ZNF609/DKK1/KCNAB1/NEUROG1/DCN/KLF5/ACTC1/ENG/MEF2A/EGR3/HEG1/GREM1/TBX1/ITGA7/MSC/MEF2D/MYOD1/G6PD/MYL2/FOXN2/XBP1/NF1/DMD/MYOZ2/TGFBR1/MSX1/LAMA2/FOXO4/FKBP1A/FGF9	58
GO_REGULATION_OF_CELL_JUNCTION_ASSEMBLY	20/1545	92/18046	8.22511e-05	0.0097863	0.00864469	BCAS3/SRC/THBS1/ABL1/PEAK1/VEGFA/EFNA5/PTK2/MMP14/FLOT1/NRP1/RHOD/PRKCH/PPM1F/PRKACA/THY1/GREM1/RAPGEF2/ARHGAP6/COL16A1	20
GO_REGULATION_OF_SMALL_GTPASE_MEDIATED_SIGNAL_TRANSDUCTION	50/1545	337/18046	8.94577e-05	0.0102837	0.00908405	DENND4B/LYN/SRC/TRIO/ITSN2/PDGFRB/RHOJ/ABL1/CDON/RALGAPA1/MCF2L/PLEKHG3/GRB2/SPATA13/ARAP3/F2RL2/TIAM2/MAPKAP1/IQSEC2/FLOT1/NRP1/RHOD/ARHGDIB/GNA13/ARHGAP20/ITPKB/HEG1/CRKL/RASA2/ARHGAP21/ARHGAP33/RALGAPA2/F2R/BCR/KRAS/ARHGEF15/NF1/SPRY2/ARHGAP6/IQSEC3/MAPRE2/RALGPS1/ALS2/ARHGEF26/PLEKHG4B/ARHGEF7/FARP1/FGD1/SYNPO2L/CSF1	50
GO_POSITIVE_REGULATION_OF_MAP_KINASE_ACTIVITY	41/1545	259/18046	8.97557e-05	0.0102837	0.00908405	MAP3K2/TF/SYK/PTK2B/ITGA1/TLR4/SRC/MAPK1/PDGFRB/THBS1/NOD2/TLR6/MAPK14/MAP2K6/VEGFA/SPAG9/PKN1/GADD45G/MAP2K5/BRAF/EIF2AK2/TRAF7/UBE2V1/EPHA4/MAP3K1/DKK1/NEK10/SAA1/HTR2B/UBA52/DVL3/CRKL/SASH1/DVL2/S1PR2/F2R/KRAS/TGFBR1/PTPN11/ERN1/TAOK2	41
GO_REGULATION_OF_MAP_KINASE_ACTIVITY	50/1545	338/18046	9.64642e-05	0.0108513	0.0095855	MAP3K2/TF/SYK/LYN/PTK2B/ITGA1/TLR4/SRC/MAPK1/PDGFRB/THBS1/NOD2/TLR6/SFRP2/MAPK14/MAP2K6/VEGFA/SPAG9/PKN1/GADD45G/MAP2K5/BRAF/RGS4/EIF2AK2/TRAF7/UBE2V1/UCHL1/EPHA4/MAP3K1/DKK1/NEK10/SAA1/HTR2B/UBA52/IRAK3/DVL3/CRKL/SASH1/DVL2/S1PR2/F2R/SORL1/KRAS/NF1/SPRY2/TGFBR1/PTPN11/ERN1/TAOK2/SPRED2	50
GO_POSITIVE_REGULATION_OF_CELL_SUBSTRATE_ADHESION	23/1545	115/18046	9.82667e-05	0.0108567	0.00959024	PTK2B/ECM2/ABL1/VEGFA/DISC1/FGG/NID1/CDH13/HAS2/NRP1/ABI3BP/PPM1F/GSK3B/THY1/CRKL/UNC13D/EMILIN1/NDNF/FN1/COL16A1/ARHGEF7/CSF1/CEACAM6	23
GO_CENTRAL_NERVOUS_SYSTEM_NEURON_AXONOGENESIS	11/1545	35/18046	0.000105711	0.0114743	0.0101358	CHRNB2/NIN/C12orf57/GLI2/PTK2/PAFAH1B1/TCTN1/EPHA4/NDEL1/B4GALT5/DCLK1	11
GO_REGULATION_OF_RAS_PROTEIN_SIGNAL_TRANSDUCTION	38/1545	237/18046	0.000121707	0.0128937	0.0113896	DENND4B/LYN/TRIO/ITSN2/PDGFRB/ABL1/MCF2L/PLEKHG3/GRB2/SPATA13/F2RL2/TIAM2/MAPKAP1/IQSEC2/FLOT1/NRP1/ARHGDIB/ITPKB/HEG1/CRKL/RASA2/F2R/BCR/KRAS/ARHGEF15/NF1/SPRY2/IQSEC3/MAPRE2/RALGPS1/ALS2/ARHGEF26/PLEKHG4B/ARHGEF7/FARP1/FGD1/SYNPO2L/CSF1	38
GO_RETINA_VASCULATURE_MORPHOGENESIS_IN_CAMERA_TYPE_EYE	6/1545	11/18046	0.000123518	0.0128937	0.0113896	RHOJ/CYP1B1/COL4A1/NRP1/LAMA1/ARHGEF15	6
GO_CEREBRAL_CORTEX_RADIALLY_ORIENTED_CELL_MIGRATION	10/1545	30/18046	0.00012504	0.0128937	0.0113896	DISC1/SUN1/POU3F3/DIXDC1/CDK5R2/PAFAH1B1/RTN4/LAMB1/NDEL1/SUN2	10
GO_CELL_LEADING_EDGE	57/1545	405/18046	0.000130326	0.0132185	0.0116765	MKLN1/PTK2B/BCAS3/SRC/APBB1IP/FLOT2/ITGB3/DGKZ/ABL1/ITGA8/PIP5K1C/MYO6/ACTA2/MTMR14/HPCA/CORO1A/DPP4/PLEKHO1/MYO1G/SPATA13/MYLK/ARAP3/S100B/TIAM2/PTK2/FLOT1/SLC39A14/SORBS2/PAFAH1B1/APC2/ITGB4/HDAC6/ACTC1/THY1/LCP1/PTPN13/MTMR6/RAB3IP/NDEL1/KCNB1/LAYN/KDF1/VASP/SHISA8/APC/SPTBN1/SPRY2/PDE9A/NCKAP1/C2CD5/FAP/ALS2/ARHGEF26/ARHGEF7/FGD1/ACTR2/CTNNA1	57
GO_VACUOLAR_LUMEN	30/1545	172/18046	0.000135285	0.013399	0.011836	DNAJC3/PLAC8/MAN2B2/IDS/MAPK1/PDGFRB/GNS/CTSA/LUM/EPDR1/CTSB/GLB1/GM2A/GRN/DCN/GALC/NAAA/PSAP/TCN2/PYCARD/UNC13D/S100A7/PPT2/TPP1/SCARB2/C3/IMPDH1/VCAN/CYB5R3/ACTR2	30
GO_REGULATION_OF_MICROTUBULE_POLYMERIZATION_OR_DEPOLYMERIZATION	18/1545	81/18046	0.000136437	0.013399	0.011836	CAMSAP1/NIN/ABL1/MID1IP1/SPEF1/FGF13/APC2/FES/MAP1B/SLAIN2/DYRK1A/HDAC6/DCTN1/FKBP4/APC/MAPRE3/MAPRE2/MAP1A	18
GO_PEPTIDYL_TYROSINE_AUTOPHOSPHORYLATION	11/1545	36/18046	0.000140534	0.0135856	0.0120008	LYN/PTK2B/SRC/FYN/ABL1/VEGFA/SLA/PTK2/FES/DYRK1A/GREM1	11
GO_REGULATION_OF_TRANS_SYNAPTIC_SIGNALING	61/1545	444/18046	0.000152388	0.014505	0.012813	PTK2B/SRC/CHRNB2/CPLX2/MAPK1/FYN/DGKZ/ABL1/MCTP2/NFATC4/SYNPO/DISC1/GRIN2D/PTGS2/NPTN/S100B/SLC7A11/VAMP2/IQSEC2/YWHAG/CHRM2/RGS4/FLOT1/GRIN1/PREPL/MAP1B/SERPINE2/EPHA4/DKK1/PRKACA/CRTC1/GSK3B/SYBU/OXT/SYT9/PLCB4/HRH1/RAPGEF2/SORCS2/NISCH/CHRNA4/DRD5/NLGN4Y/SH3GL1/KCNB1/S1PR2/F2R/SHISA8/AKAP12/BCR/KRAS/KCNMB4/NF1/GDNF/CRHR2/SYT11/LAMA2/EFNB3/STX1A/DGKE/MAP1A	61
GO_EPITHELIAL_CELL_DEVELOPMENT	34/1545	207/18046	0.000169136	0.0158552	0.0140056	C1GALT1/FOXA1/FRMD6/PDE4D/VEGFA/ACTA2/B4GALT1/SOX8/ADAMTSL4/LAMB2/FNDC3A/AR/SPINT2/ADD1/RARG/PAFAH1B1/SIX3/GSK3B/KLF5/ENG/HOXB13/PSAP/HEG1/RAPGEF2/PPP1R16B/S1PR2/KDF1/MSN/XBP1/MARVELD2/JAG1/ARHGEF26/SOX18/WNT5B	34
GO_SUBSTRATE_ADHESION_DEPENDENT_CELL_SPREADING	20/1545	97/18046	0.000177519	0.0163927	0.0144804	SRC/ITGB3/ABL1/ITGA8/PEAK1/EFNA5/BVES/FGG/LAMB2/POSTN/HAS2/PTK2/NRP1/CRKL/LAMB1/UNC13D/FN1/ITGA4/ARHGEF7/VAMP3	20
GO_MUSCLE_CELL_DEVELOPMENT	31/1545	183/18046	0.000182642	0.0165039	0.0145786	CFLAR/PDGFRB/BCL2/BIN3/NFATC4/SIX1/VEGFA/HAMP/BVES/ANKRD1/MYPN/SGCD/NFATC2/LMOD1/SIX4/NEBL/RGS4/SORBS2/UCHL1/ATG5/ACTC1/ENG/MEF2A/PDGFRA/MYOD1/G6PD/MYL2/DMD/MYOZ2/NRAP/SYNPO2L	31
GO_CELL_ADHESION_MEDIATED_BY_INTEGRIN	16/1545	69/18046	0.000187325	0.0165039	0.0145786	SYK/LYN/PLAU/ITGB3/CYP1B1/SFRP2/DPP4/PTK2/JAM3/ITGB4/ITGBL1/CRKL/ITGA4/PTPN11/COL16A1/ITGB5	16
GO_COLLAGEN_BINDING	16/1545	69/18046	0.000187325	0.0165039	0.0145786	ITGA1/ECM2/COL6A2/COL14A1/COL5A3/SPARC/THBS1/PODN/CCBE1/NID1/LUM/CTSB/ABI3BP/COL6A1/DCN/FN1	16
GO_PHOSPHOPROTEIN_BINDING	18/1545	83/18046	0.000189393	0.0165039	0.0145786	SYK/LYN/SRC/MAPK1/IRS1/ABL1/EPB41/GRB2/RB1/PIH1D1/PAFAH1B1/PHF6/IGF2R/CRKL/TOX3/FKBP4/CBLB/PTPN11	18
GO_REPRODUCTIVE_SYSTEM_DEVELOPMENT	60/1545	439/18046	0.000198228	0.0170338	0.0150467	CCND1/JUNB/UTF1/PTGIS/SRC/MMP19/BCL2L1/FOXA1/SLIT3/MAPK1/PDGFRB/BCL2/MGST1/SFRP2/PTX3/MAPK14/FBXW8/VEGFA/SOX8/GRB2/PTGS2/CRIP1/TLR3/GLI2/ASCL2/FNDC3A/AR/SIX4/SPINT2/STAT5B/RARG/PTK2/CTSB/MMP14/STC2/SERPINE2/NEUROG1/DCN/SULF1/DLG1/SALL1/HOXB13/ZP3/PSAP/CRKL/PDGFRA/SP3/FKBP4/ARID1A/ERCC1/TGFBR1/SGPL1/PTPN11/SENP2/SMARCC1/CTNNA1/CEBPA/PLCD3/FGF9/ATM	60
GO_MYOTUBE_DIFFERENTIATION	22/1545	113/18046	0.000207452	0.0174633	0.0154261	CFLAR/FLT3LG/BCL2/CDON/BIN3/MAPK14/SIX1/PLEKHO1/NFATC2/SIX4/TNFSF14/MMP14/FLOT1/TMEM119/KLF5/PTGFRN/TBX1/BHLHE41/MYOD1/XBP1/SIK1/ADAM12	22
GO_COMPLEX_OF_COLLAGEN_TRIMERS	8/1545	21/18046	0.000208871	0.0174633	0.0154261	COL1A1/COL5A3/COL1A2/COL4A1/COL2A1/LUM/COL4A2/COL5A2	8
GO_DNA_BINDING_TRANSCRIPTION_FACTOR_BINDING	51/1545	358/18046	0.000213898	0.0176451	0.0155867	NR1H2/BCAS3/NCOR2/SRC/NFKBID/BCL2/HMGA1/CPNE1/JUND/MAPK14/ZBTB7A/RB1/PKN1/ANKRD1/GTF2A1/MYC/HIF1AN/DUSP26/STAT5B/RARG/KLF4/MTA1/GSC/CRTC1/GSK3B/NPM1/KLF5/TAF10/MEF2A/TBX1/PIAS2/MED13/BHLHE41/MEF2D/MYOD1/FKBP4/NCOA7/WBP2/NSD1/ARID1A/SDR16C5/FOXP1/SIK1/MED14/C1D/PPARGC1B/PHB2/DGKQ/CTBP2/TBX15/WIPI1	51
GO_FORMATION_OF_PRIMARY_GERM_LAYER	23/1545	121/18046	0.000218039	0.0177501	0.0156795	TWSG1/ITGB3/SFRP2/ITGA8/CHRD/SOX17/TXNRD1/MMP14/KLF4/COL6A1/DKK1/ITGB4/PRKACA/COL4A2/COL5A2/LAMB1/EXOC4/ITGA7/FN1/ITGA4/ARID1A/COL12A1/ITGB5	23
GO_FIBRILLAR_COLLAGEN_TRIMER	6/1545	12/18046	0.000229121	0.01841	0.0162624	COL1A1/COL5A3/COL1A2/COL2A1/LUM/COL5A2	6
GO_NUCLEAR_HORMONE_RECEPTOR_BINDING	27/1545	153/18046	0.000235005	0.0186407	0.0164662	NR1H2/BCAS3/NCOR2/SRC/HMGA1/JUND/ZBTB7A/RB1/PKN1/STAT5B/RARG/TAF10/PIAS2/MED13/MYOD1/FKBP4/NCOA7/WBP2/NSD1/ARID1A/FOXP1/MED14/C1D/PPARGC1B/PHB2/CTBP2/WIPI1	27
GO_REGULATION_OF_COAGULATION	18/1545	85/18046	0.000259496	0.0200276	0.0176913	SERPING1/SYK/LYN/PLAU/TLR4/THBS1/FGG/ENPP4/PROS1/SERPINE2/ANO6/PDGFRA/F2R/FOXA2/PRKG1/PRKCQ/FAP/TFPI	18
GO_PLATELET_ACTIVATION	27/1545	154/18046	0.00026217	0.0200276	0.0176913	SYK/LYN/COL1A1/TLR4/SRC/COL1A2/GP9/FIBP/MAPK1/ITGB3/FYN/DGKZ/FGG/F2RL2/SLC7A11/SERPINE2/PRKCH/GNA13/SAA1/PDGFRA/F2R/PRKG1/GNA15/PRKCQ/PTPN11/DGKE/DGKQ	27
GO_RNA_POLYMERASE_II_SPECIFIC_DNA_BINDING_TRANSCRIPTION_FACTOR_BINDING	42/1545	281/18046	0.00026931	0.0200276	0.0176913	NR1H2/BCAS3/NCOR2/SRC/NFKBID/HMGA1/CPNE1/JUND/MAPK14/ZBTB7A/RB1/PKN1/ANKRD1/GTF2A1/HIF1AN/DUSP26/STAT5B/RARG/KLF4/MTA1/GSC/GSK3B/NPM1/TAF10/TBX1/PIAS2/MED13/BHLHE41/MYOD1/FKBP4/NCOA7/WBP2/NSD1/ARID1A/FOXP1/MED14/C1D/PPARGC1B/PHB2/CTBP2/TBX15/WIPI1	42
GO_COLLAGEN_METABOLIC_PROCESS	22/1545	115/18046	0.000269364	0.0200276	0.0176913	COL1A1/MMP19/COL1A2/PDGFRB/TRAM2/MMP28/ERRFI1/MMP11/TNXB/CTSB/MMP14/MMP17/MMP16/ENG/ADAMTS14/P3H2/EMILIN1/F2R/COL15A1/MFAP4/TMPRSS6/FAP	22
GO_AROMATASE_ACTIVITY	9/1545	27/18046	0.000272812	0.0200276	0.0176913	CYP3A7/CYP2C8/CYP1B1/CYP4F8/CYP3A5/CYP4F12/CYP4F2/CYP4A11/CYP3A4	9
GO_EPHRIN_RECEPTOR_BINDING	9/1545	27/18046	0.000272812	0.0200276	0.0176913	LYN/SRC/FYN/ABL1/EFNA5/GRB2/EFNA3/EPHA4/EFNB3	9
GO_NEGATIVE_REGULATION_OF_HYDROLASE_ACTIVITY	62/1545	463/18046	0.000275148	0.0200276	0.0176913	PAK2/SERPING1/BCAS3/SRC/CFLAR/SYTL2/THBS1/MGAT5/SFRP2/PTX3/ABL1/APLP2/ITIH6/FICD/SERPINB9/FNIP1/VEGFA/SERPINA1/CSTA/PTGS2/IFI16/PLIN5/SH3RF2/PIH1D1/TNFSF14/MAP2K5/SPINT2/CHP1/KLF4/PROS1/COL6A3/SERPINB6/RTKN/TIMP3/SERPINE2/BAG4/GSK3B/CSNK2A1/PCSK1N/NEIL1/CR1/PCIF1/ELFN1/PAPLN/SORL1/PPP1R11/PLN/CEP192/DLG2/UBE2Z/SPRY2/PSMF1/C3/WFDC10B/TIMP4/FARP1/CCDC8/CRIM1/FKBP1A/SH2D4A/PHACTR2/TFPI	62
GO_PROTEASE_BINDING	24/1545	131/18046	0.000287238	0.0204558	0.0180695	COL1A1/CFLAR/COL1A2/BCL2/FLOT2/ITGB3/SERPINB9/DPP4/SERPINA1/CCBE1/CSTA/ADAMTSL4/FLOT1/SERPINB6/TIMP3/GSK3B/PSAP/DVL3/PYCARD/FN1/RIOK3/FAP/TIMP4/OS9	24
GO_RESPONSE_TO_CALCIUM_ION	26/1545	147/18046	0.000292936	0.0204558	0.0180695	CCND1/JUNB/PTK2B/SPARC/THBS1/LCE1D/CPNE1/JUND/RYR2/HPCA/SLC25A23/FGG/SYT5/ADD1/GIPR/KCNMB1/BRAF/SEC31A/SYT9/MEF2A/ITPKB/S100A16/SYT3/AQP3/KCNMB4/SYT11	26
GO_DNA_BINDING_TRANSCRIPTION_ACTIVATOR_ACTIVITY	58/1545	427/18046	0.000295473	0.0204558	0.0180695	NR1H2/JUNB/ELF3/PLAGL1/HOXB7/ELK3/FOXA1/JUND/PBX3/SIX1/NFE2L1/SALL2/SOX8/SOX17/KLF14/GLI2/MYC/NFATC2/GLIS1/ATF6/AR/SIX4/MYCN/NDN/RORB/STAT5B/KLF4/SIX3/EBF1/KLF13/KLF5/NEUROG3/MEF2A/SHOX/NKX6-3/POU4F3/TBX1/PLAGL2/EBF4/MEF2D/MYOD1/DUX4/MSX1/STAT4/NR2C2/GLIS2/ZNF341/GSX1/FOXD1/ZNF24/SOX18/DBP/CEBPA/FOXO4/SOX1/LITAF/TBX15/HOXB2	58
GO_TAU_PROTEIN_BINDING	12/1545	45/18046	0.000296005	0.0204558	0.0180695	FYN/MARK2/S100B/DYRK1A/GSK3B/HDAC6/AATF/DCTN1/FKBP4/TTBK1/TAOK2/MAP1A	12
GO_REGULATION_OF_PEPTIDASE_ACTIVITY	61/1545	455/18046	0.000297562	0.0204558	0.0180695	HSPD1/PAK2/SERPING1/SYK/LYN/SRC/CFLAR/THBS1/FYN/SFRP2/APLP2/CARD9/MAPK14/ITIH6/SERPINB9/FNIP1/VEGFA/PSME1/SERPINA1/CSTA/PTGS2/IFI16/MYC/CASP4/PIH1D1/TNFSF14/EFNA3/MAP2K5/SPINT2/ANP32B/KLF4/GRIN1/PROS1/COL6A3/SERPINB6/TIMP3/SERPINE2/EPHA4/GRN/PPM1F/NLRP1/CSNK2A1/PCSK1N/PML/CR1/PYCARD/PAPLN/F2R/SORL1/FN1/CASP5/UBE2Z/PSMF1/C3/WFDC10B/TIMP4/CRIM1/DAP/TTBK1/SENP1/TFPI	61
GO_MYOBLAST_DIFFERENTIATION	18/1545	86/18046	0.000302333	0.0205553	0.0181574	DDX17/FLT3LG/FLOT2/CDON/MAPK14/PLEKHM3/HINFP/SOX8/RB1/HIF1AN/TNFSF14/KCNAB1/GREM1/MYOD1/PRICKLE1/JAG1/CCL17/MBNL1	18
GO_CENTRAL_NERVOUS_SYSTEM_NEURON_DEVELOPMENT	17/1545	79/18046	0.000311753	0.0209654	0.0185197	CHRNB2/NRP2/NIN/C12orf57/DISC1/GLI2/PTK2/NRP1/PAFAH1B1/TCTN1/EPHA4/CRKL/RAPGEF2/NDEL1/B4GALT5/DCLK1/SOX1	17
GO_PEPTIDYL_SERINE_MODIFICATION	46/1545	319/18046	0.00032425	0.0212952	0.0188111	PAK2/SYK/SRC/MAPK1/BCL2/SFRP2/MARK2/MAPK14/DYRK2/PDE4D/FNIP1/VEGFA/PKN1/PTGS2/MAPKAP1/LATS2/BRAF/DYRK3/BAG4/PRKCH/DKK1/PPM1F/GALNT16/UHMK1/PRKACA/DYRK1A/GSK3B/CSNK2A1/DCN/GPD1L/HDAC6/AKT3/ATR/MAST4/NDNF/NSD1/SPRY2/DMD/TGFBR1/PRKCQ/INPP5F/DCLK1/DGKQ/TTBK1/ERN1/ATM	46
GO_REGULATION_OF_CELL_SHAPE	27/1545	156/18046	0.00032497	0.0212952	0.0188111	MKLN1/PTK2B/RHOJ/FYN/MARK2/VEGFA/EPB41/CORO1A/BVES/PLEKHO1/MYH14/STRIP2/S100B/PTK2/FES/RHOD/GNA13/DLG1/FBLIM1/ITGA7/MSN/FN1/CCL24/ALDOA/FGD1/TAOK2/RND2	27
GO_POSITIVE_REGULATION_OF_NF_KAPPAB_TRANSCRIPTION_FACTOR_ACTIVITY	26/1545	148/18046	0.000326984	0.0212952	0.0188111	TLR4/CFLAR/FLOT2/TRIM25/NOD2/TLR6/MTPN/ZBTB7A/TLR3/RNF31/AR/EIF2AK2/FLOT1/CARD14/UBE2V1/PRKCH/NPM1/UBA52/ERC1/IL1RAP/IRAK3/GREM1/PYCARD/KRAS/TRIM22/PRKCQ	26
GO_GLIAL_CELL_MIGRATION	13/1545	52/18046	0.000336025	0.0216561	0.0191298	MATN2/DISC1/SUN1/CDK5R2/NDN/MMP14/PAFAH1B1/EPHA4/RTN4/CRKL/LAMB1/SUN2/CSF1	13
GO_DNA_BINDING_TRANSCRIPTION_REPRESSOR_ACTIVITY	38/1545	249/18046	0.00033971	0.0216679	0.0191403	NFX1/ELK3/MYPOP/HIVEP1/NFATC4/KLF16/ZNF202/HINFP/ZBTB7A/MLX/SCRT2/IFI16/NR2F1/FOXQ1/MYC/ASCL2/NFATC2/GLIS1/ZNF205/EMX2/BACH2/PHF6/GSC/PCBP3/ZNF148/HMX1/NEUROG3/SALL1/HOXB13/FOXS1/SP3/MSC/BHLHE41/SATB1/MSX1/RORC/GSX1/TBX15	38
GO_REGULATION_OF_CELL_CELL_ADHESION	56/1545	411/18046	0.000344501	0.0217385	0.0192026	HSPD1/PAK2/TWSG1/SYK/LYN/SRC/FOXA1/NFKBID/FLOT2/NOD2/FYN/ABL1/MAPK14/TENM3/VEGFA/CORO1A/EFNA5/DPP4/GRB2/FGG/GLI2/SPN/HFE/IL20RB/TNFSF14/MAP2K5/SPINT2/STAT5B/HAS2/PTK2/KLF4/FLOT1/SERPINE2/PPM1F/IL6ST/DLG1/EGR3/THY1/ZP3/ITPKB/PYCARD/PDCD1/PLA2G2A/FOXA2/PRKG1/XBP1/ITGA4/PRKCQ/PTPN11/MDGA1/JAG1/JAK3/EFNB3/LRRC32/FGL2/CEACAM6	56
GO_SENSORY_ORGAN_MORPHOGENESIS	39/1545	258/18046	0.000347844	0.0217385	0.0192026	MAPK1/BCL2/C12orf57/CDON/ITGA8/TENM3/MYO15A/SIX1/VEGFA/COL2A1/SOX8/GLI2/CELSR1/SIX4/RORB/TH/RARG/RP1/GSC/SIX3/NEUROG1/COL5A2/SALL1/THY1/POU4F3/SP3/DVL2/TSHZ1/TBX1/AQP5/BCR/NF1/ARID1A/SPRY2/MSX1/TTC39C/JAG1/SOX1/FGF9	39
GO_NEURON_PROJECTION_REGENERATION	14/1545	59/18046	0.000360614	0.0223112	0.0197085	BCL2/MATN2/KREMEN1/LAMB2/KLF4/MAP1B/JAM3/EPHA4/STK24/GRN/THY1/NDEL1/INPP5F/CTNNA1	14
GO_ENDOCHONDRAL_BONE_MORPHOGENESIS	16/1545	73/18046	0.000372437	0.0228145	0.0201531	COL1A1/COL6A2/COL14A1/MATN2/COL2A1/NAB1/RARG/MMP14/COL6A3/COL6A1/MMP16/TMEM119/CSGALNACT1/MEF2D/COL12A1/TRIP11	16
GO_PLASMA_MEMBRANE_RAFT	21/1545	110/18046	0.000378399	0.0228428	0.0201781	ITGAM/PTGIS/SRC/CHRNB2/MAPK1/FLOT2/IRS1/EFNA5/BVES/PTGS2/CDH13/ADD1/HAS2/FLOT1/PRKACA/HDAC6/SCARB1/F2R/CTNNA1/FXYD1/TFPI	21
GO_BASEMENT_MEMBRANE	19/1545	95/18046	0.000383974	0.0228428	0.0201781	THBS2/SPARC/MATN2/COL4A1/HMCN1/COL2A1/EFNA5/NID1/LAMB2/TIMP3/COL4A2/DLG1/LAMB1/LAMA1/P3H2/FN1/COL15A1/LAMA2/FGF9	19
GO_LYSOSOMAL_LUMEN	19/1545	95/18046	0.000383974	0.0228428	0.0201781	MAN2B2/IDS/PDGFRB/GNS/CTSA/LUM/EPDR1/CTSB/GLB1/GM2A/DCN/GALC/NAAA/PSAP/TCN2/PPT2/TPP1/SCARB2/VCAN	19
GO_POSITIVE_REGULATION_OF_KIDNEY_DEVELOPMENT	11/1545	40/18046	0.000393052	0.0230381	0.0203507	HOXB7/CFLAR/PDGFRB/SIX1/VEGFA/SOX8/MYC/SIX4/GREM1/GDNF/FOXD1	11
GO_CELL_TRAILING_EDGE	6/1545	13/18046	0.000394705	0.0230381	0.0203507	FLOT2/PIP5K1C/SPN/ICAM2/FLOT1/MSN	6
GO_POST_EMBRYONIC_DEVELOPMENT	18/1545	88/18046	0.000406737	0.0235185	0.020775	SERP1/PPP1R13L/BCL2/C12orf57/ABL1/VEGFA/NDN/KLF4/CHST11/IGF2R/HEG1/PLAGL2/MYL2/PYGO1/ERCC1/TGFBR1/SGPL1/ATM	18
GO_SMALL_GTPASE_BINDING	59/1545	442/18046	0.000415092	0.0237794	0.0210054	PAK2/DENND4B/RUSC2/CHM/TRIO/ITSN2/SYTL2/RAB11FIP4/DOCK11/TBC1D22B/IPO8/KIF3B/RASSF5/TNPO1/MCF2L/PLEKHG3/ERRFI1/PKN1/SPATA13/TBC1D10B/DENND2C/DENND2D/TIAM2/MAPKAP1/ACAP2/SH3BP5/MLPH/TBCK/ARHGDIB/RTKN/XPO5/KNDC1/ERC1/MOBP/DENND4C/RGPD6/DVL3/RAPGEF2/UNC13D/IPO7/EXOC4/RAB3IP/LSM2/DVL2/SORL1/BCR/TBC1D8B/ARHGEF15/NCKAP1/RALGPS1/ALS2/ARHGEF26/TBC1D5/PLEKHG4B/ARHGEF7/FARP1/FGD1/RNF152/ADPRH	59
