# Supplementary material for: Molecular features and vulnerabilities of recurrent chordomas
Source: J Exp Clin Cancer Res. 2021 Jul 30;40:244. doi: 10.1186/s13046-021-02037-y (PMC8325178; doi:10.1186/s13046-021-02037-y)
Supplement: Supplementary file 5 — Additional file 5: Table 6. GSEA of RRHO Plot Quadrant A. [file 13046_2021_2037_MOESM5_ESM.xlsx]

## Sheet: Tabelle1
Additional Table 6: GSEA of RRHO Plot Quadrant A
GSEA (MSigDB C5): GO-Terms									GSEA (MSigDB C2): Reactome Pathways
Description	GeneRatio	BgRatio	pvalue	p.adjust	qvalue	geneID	Count		Description	GeneRatio	BgRatio	pvalue	p.adjust	qvalue	geneID	Count
GO_EXTRACELLULAR_STRUCTURE_ORGANIZATION	76/1669	373/18046	2.96783e-11	1.8546e-07	1.6723e-07	LUM/COL4A2/FBLN5/SPARC/MFAP2/COL12A1/BMP1/COL1A1/HAPLN1/COL4A1/COMP/THBS1/ENG/POSTN/ITGA7/SULF1/MFAP5/SPINT1/COL16A1/ITGB4/MMP19/ADAM8/VWF/MMP14/NF1/MFAP4/CTSS/LCP1/TIMP2/HAS2/ANXA9/CLASP2/MMP28/NOTCH1/MYH11/PHLDB2/COL11A2/TNXB/MMP17/PDGFB/TCF15/SFRP2/DCN/CAPN1/MMP16/COL6A1/CAPNS2/PTX3/COL5A2/CTRB2/MMP2/LOX/PHLDB1/FGG/LOXL3/LOXL4/ITGB3/ITGA9/NDNF/ITGA1/COL6A2/ITGAV/LRP1/SULF2/TMPRSS6/CSGALNACT1/N…	76		REACTOME_EXTRACELLULAR_MATRIX_ORGANIZATION	64/1037	301/10807	5.91071e-10	6.22398e-07	6.04759e-07	LTBP4/LUM/COL4A2/CAPN6/FBLN5/SPARC/MFAP2/COL12A1/BMP1/COL1A1/HAPLN1/COL4A1/COMP/THBS1/CTSB/CAPN15/PCOLCE/ITGA7/MFAP5/COL16A1/ITGB4/MMP19/ADAM8/VWF/MMP14/TGFB3/MFAP4/CTSS/CRTAP/DMD/EMILIN2/PHYKPL/TIMP2/COL11A2/TNXB/MMP17/PDGFB/DCN/CAPN1/MMP16/COL6A1/CAPNS2/COL5A2/CTRB2/MMP2/LOX/FGG/LOXL3/LOXL4/ITGB3/ITGA9/ITGA1/COL6A2/CAPN8/ITGAV/TMPRSS6/NTN4/COL18A1/LAMA5/COL20A1/LAMC2/P4HA3/TGFB1/ITGA2	64
GO_CELL_JUNCTION_ORGANIZATION	63/1669	293/18046	1.46843e-10	4.58811e-07	4.1371e-07	BCL2/CDH26/PEAK1/CDH13/F2R/THBS1/ANK2/PKP2/ACTN2/PTK2B/FLNC/PRKCH/RASSF8/COL16A1/ITGB4/NUMBL/ARHGAP6/PDCD6IP/MMP14/TGFB3/CDH8/CNTNAP1/AJUBA/PRKACA/CLASP2/RAPGEF2/MPP5/FLCN/PHLDB2/TLN2/WHAMM/FMN1/MAPRE2/CADM3/CSK/PPM1F/APC/PIP5K1C/ARHGEF7/APOD/ACVRL1/CADM2/THY1/CORO2B/BCAS3/TAOK2/CDHR3/ADD1/LRP1/LIMS2/PKP4/PARD6A/LAMA5/PTPN23/PARD3/SMAD7/PRKCI/FSCN1/MARVELD2/LAMC2/TGFB1/ITGA2/MICALL2	63		REACTOME_DEGRADATION_OF_THE_EXTRACELLULAR_MATRIX	31/1037	140/10807	6.95511e-06	0.00347154	0.00337315	COL4A2/CAPN6/COL12A1/BMP1/COL1A1/COL4A1/CTSB/CAPN15/COL16A1/MMP19/ADAM8/MMP14/CTSS/PHYKPL/TIMP2/COL11A2/MMP17/DCN/CAPN1/MMP16/COL6A1/CAPNS2/COL5A2/CTRB2/MMP2/COL6A2/CAPN8/TMPRSS6/COL18A1/LAMA5/LAMC2	31
GO_CELL_JUNCTION_ASSEMBLY	52/1669	244/18046	8.07078e-09	1.68114e-05	1.51589e-05	BCL2/CDH26/PEAK1/CDH13/THBS1/ANK2/PKP2/ACTN2/PTK2B/FLNC/PRKCH/COL16A1/ITGB4/ARHGAP6/PDCD6IP/MMP14/CDH8/CNTNAP1/AJUBA/PRKACA/CLASP2/RAPGEF2/MPP5/FLCN/PHLDB2/TLN2/WHAMM/FMN1/PPM1F/APC/PIP5K1C/ARHGEF7/APOD/ACVRL1/THY1/CORO2B/BCAS3/TAOK2/CDHR3/LRP1/LIMS2/PKP4/PARD6A/LAMA5/PARD3/SMAD7/PRKCI/FSCN1/MARVELD2/LAMC2/ITGA2/MICALL2	52		REACTOME_ASSEMBLY_OF_COLLAGEN_FIBRILS_AND_OTHER_MULTIMERIC_STRUCTURES	18/1037	61/10807	9.89042e-06	0.00347154	0.00337315	COL4A2/COL12A1/BMP1/COL1A1/COL4A1/CTSB/PCOLCE/ITGB4/CTSS/COL11A2/COL6A1/COL5A2/LOX/LOXL3/LOXL4/COL6A2/COL18A1/LAMC2	18
GO_MORPHOGENESIS_OF_A_BRANCHING_STRUCTURE	43/1669	199/18046	1.02816e-07	0.000160625	0.000144835	HOXB7/HOXB13/BCL2/GLI2/SIX4/COL4A1/SMO/ENG/SIX1/SALL1/SOX8/SULF1/AR/SPINT1/COL16A1/PML/EDN1/FOXA1/RASIP1/MMP14/EGF/NOTCH1/NOG/HGF/SOCS3/SFRP2/TGM2/EDNRA/KRAS/FGFR2/CLIC4/LEF1/NKX2-1/HHIP/BCL11A/GRB2/WNT2/EPHA7/NTN4/LAMA5/PROX1/KDM5B/GCM1	43		REACTOME_ECM_PROTEOGLYCANS	20/1037	76/10807	2.13815e-05	0.00562868	0.00546917	LUM/COL4A2/SPARC/COL1A1/HAPLN1/COL4A1/COMP/ITGA7/TGFB3/TNXB/DCN/COL6A1/COL5A2/ITGB3/ITGA9/COL6A2/ITGAV/LAMA5/TGFB1/ITGA2	20
GO_SKELETAL_SYSTEM_MORPHOGENESIS	48/1669	239/18046	2.03564e-07	0.000208611	0.000188105	HOXB7/SIX4/COL12A1/BMP1/COL1A1/COMP/WNT10B/HOXC8/SIX1/MATN2/GSC/BMPR2/P2RX7/TWIST1/IFT80/MMP14/TGFB3/AXIN2/HAS2/ANXA9/TBX1/OSR2/NOG/MSX1/FMN1/TCF15/TBX15/MEGF8/SFRP2/HOXB2/MMP16/COL6A1/GLG1/ARID5B/MMP2/MED12/PPARGC1B/FGFR2/SP5/HHIP/IFITM5/COL6A2/TRIP11/FUZ/CSGALNACT1/COL20A1/GNAS/HOXD8	48		REACTOME_COLLAGEN_FORMATION	22/1037	90/10807	2.96421e-05	0.00624262	0.00606571	COL4A2/COL12A1/BMP1/COL1A1/COL4A1/CTSB/PCOLCE/COL16A1/ITGB4/CTSS/CRTAP/COL11A2/COL6A1/COL5A2/LOX/LOXL3/LOXL4/COL6A2/COL18A1/COL20A1/LAMC2/P4HA3	22
GO_FOCAL_ADHESION_ASSEMBLY	24/1669	82/18046	2.14795e-07	0.000208611	0.000188105	BCL2/PEAK1/THBS1/ACTN2/PTK2B/COL16A1/ARHGAP6/MMP14/AJUBA/CLASP2/PHLDB2/WHAMM/FMN1/PPM1F/ARHGEF7/APOD/ACVRL1/THY1/CORO2B/BCAS3/TAOK2/LRP1/LAMA5/ITGA2	24		REACTOME_NON_INTEGRIN_MEMBRANE_ECM_INTERACTIONS	16/1037	59/10807	9.5002e-05	0.0166728	0.0162003	COL4A2/COL1A1/COL4A1/THBS1/ITGB4/DMD/COL11A2/PDGFB/COL5A2/ITGB3/ITGAV/NTN4/LAMA5/LAMC2/TGFB1/ITGA2	16
GO_CELL_SUBSTRATE_JUNCTION	71/1669	414/18046	2.33682e-07	0.000208611	0.000188105	NEXN/SYNPO2/PDGFRB/PEAK1/CDH13/FZD2/AKAP12/PCBP2/SORBS2/ENG/ITGBL1/CYBA/ACTN2/MISP/PTK2B/FLNC/ITGB4/DAB2/TGFB1I1/ABCB4/PDCD6IP/MMP14/DMD/LCP1/AJUBA/CLASP2/AIF1L/LMO7/PHLDB2/TLN2/MAPRE2/TNS2/PIP5K1C/PRKAR2A/CAPN1/TGM2/ARHGEF7/LMLN/THY1/CORO2B/SORBS3/KRAS/SCARF2/CD99/MCAM/NRAP/MAPK3/ITGB3/MARCKS/WASF1/SENP1/PLAU/SLC4A2/ADD1/ITGA1/HMGA1/JAK1/FOCAD/CDC42EP1/ITGAV/LRP1/LIMS2/CHP1/LIMK1/AFAP1/G3BP1/CYF…	71		REACTOME_MUSCLE_CONTRACTION	37/1037	205/10807	0.000116097	0.0167503	0.0162756	KCNE4/KCNK15/KCNK1/KCNK6/RYR2/CALD1/ACTN2/TNNC1/FXYD1/CACNA2D1/KCNJ12/TPM2/MYLK/DMD/PRKACA/MYH11/SCN1B/CACNG7/MYL9/SORBS3/SCN3A/ORAI1/ORAI2/ITGA1/NKX2-5/TMOD3/KAT2B/SCN8A/ATP2A3/TMOD2/CACNB4/CAMK2A/KCND3/DYSF/FKBP1B/KCNK5/DMPK	37
GO_EXTRACELLULAR_MATRIX_STRUCTURAL_CONSTITUENT	37/1669	165/18046	2.95886e-07	0.000231124	0.000208405	LTBP4/LUM/COL4A2/FBLN5/SPARC/MFAP2/COL12A1/COL1A1/HAPLN1/COL4A1/COMP/THBS1/MUC4/POSTN/MATN2/PCOLCE/MFAP5/COL16A1/VWF/MFAP4/EMILIN2/FGL2/COL11A2/TNXB/DCN/TUFT1/COL6A1/COL5A2/FGG/THBS2/COL6A2/ZP3/COL18A1/LAMA5/LAMC2/HMCN2/TINAGL1	37		REACTOME_CROSSLINKING_OF_COLLAGEN_FIBRILS	8/1037	18/10807	0.000127258	0.0167503	0.0162756	COL4A2/BMP1/COL1A1/COL4A1/PCOLCE/LOX/LOXL3/LOXL4	8
GO_CELL_SUBSTRATE_JUNCTION_ORGANIZATION	26/1669	98/18046	5.75508e-07	0.000399594	0.000360315	BCL2/PEAK1/THBS1/ACTN2/PTK2B/COL16A1/ITGB4/ARHGAP6/MMP14/AJUBA/CLASP2/PHLDB2/WHAMM/FMN1/PPM1F/ARHGEF7/APOD/ACVRL1/THY1/CORO2B/BCAS3/TAOK2/LRP1/LAMA5/LAMC2/ITGA2	26		REACTOME_ELASTIC_FIBRE_FORMATION	13/1037	45/10807	0.000213274	0.0249531	0.0242459	LTBP4/FBLN5/MFAP2/MFAP5/TGFB3/MFAP4/EMILIN2/LOX/LOXL3/LOXL4/ITGB3/ITGAV/TGFB1	13
GO_MESENCHYME_DEVELOPMENT	51/1669	276/18046	1.24172e-06	0.00077595	0.000699676	BCL2/PDGFRB/SIX4/S100A4/COL1A1/SMO/ENG/SIX1/SOX8/GSC/BMPR2/EXOC4/TWIST1/EDN1/FOXA1/SEMA3B/DAB2/TGFB1I1/FAM172A/TGFB3/AXIN2/HAS2/TBX1/CLASP2/NOTCH1/NOG/MSX1/PHLDB2/HGF/TCF15/SEMA3D/SFRP2/EDNRA/ACVRL1/FGFR2/LEF1/BAMBI/PHLDB1/LOXL3/NKX2-1/MAPK3/NKX2-5/MDM4/FUZ/SEMA4F/WNT2/LAMA5/SEMA6B/SMAD7/IL6/TGFB1	51		REACTOME_COLLAGEN_DEGRADATION	16/1037	64/10807	0.000267374	0.0281545	0.0273566	COL4A2/COL12A1/COL1A1/COL4A1/CTSB/COL16A1/MMP19/MMP14/PHYKPL/COL11A2/COL6A1/COL5A2/MMP2/COL6A2/TMPRSS6/COL18A1	16
GO_MESENCHYMAL_CELL_DIFFERENTIATION	42/1669	216/18046	2.77073e-06	0.00146444	0.00132049	BCL2/S100A4/COL1A1/SMO/ENG/SOX8/GSC/TWIST1/EDN1/FOXA1/SEMA3B/DAB2/TGFB1I1/FAM172A/TGFB3/AXIN2/HAS2/TBX1/CLASP2/NOTCH1/NOG/MSX1/PHLDB2/HGF/SEMA3D/SFRP2/EDNRA/FGFR2/LEF1/BAMBI/PHLDB1/LOXL3/NKX2-1/MAPK3/FUZ/SEMA4F/WNT2/LAMA5/SEMA6B/SMAD7/IL6/TGFB1	42		REACTOME_LAMININ_INTERACTIONS	10/1037	30/10807	0.000317603	0.0304033	0.0295417	COL4A2/COL4A1/ITGA7/ITGB4/ITGA1/ITGAV/COL18A1/LAMA5/LAMC2/ITGA2	10
GO_MICROVILLUS_ASSEMBLY	9/1669	16/18046	3.03714e-06	0.00146444	0.00132049	STK26/KLF5/SLC9A3R1/RAPGEF2/TNIK/FXYD5/PLD1/RAP2A/FSCN1	9		REACTOME_INTEGRIN_CELL_SURFACE_INTERACTIONS	19/1037	85/10807	0.00035544	0.0311899	0.0303059	LUM/COL4A2/COL1A1/COL4A1/COMP/THBS1/ITGA7/COL16A1/VWF/COL6A1/COL5A2/FGG/ITGB3/ITGA9/ITGA1/COL6A2/ITGAV/COL18A1/ITGA2	19
GO_BONE_MORPHOGENESIS	27/1669	113/18046	3.21753e-06	0.00146444	0.00132049	COL12A1/COL1A1/COMP/MATN2/BMPR2/TWIST1/IFT80/MMP14/TGFB3/AXIN2/HAS2/ANXA9/OSR2/MSX1/MEGF8/SFRP2/MMP16/COL6A1/GLG1/FGFR2/SP5/IFITM5/COL6A2/TRIP11/CSGALNACT1/COL20A1/GNAS	27
GO_MICROVILLUS_ORGANIZATION	11/1669	24/18046	3.28087e-06	0.00146444	0.00132049	STK26/PTPN11/KLF5/SLC9A3R1/RAPGEF2/TNIK/FXYD5/PLD1/GLDN/RAP2A/FSCN1	11
GO_SCHWANN_CELL_DEVELOPMENT	12/1669	29/18046	4.37515e-06	0.00181434	0.001636	ADAM22/NTRK3/ARHGEF10/SIRT2/NF1/CNTNAP1/MPP5/AKT2/LGI4/MED12/AKT1/PARD3	12
GO_BODY_MORPHOGENESIS	16/1669	49/18046	4.64546e-06	0.00181434	0.001636	COL1A1/DKK1/PTPN11/CDON/TGFB3/TBX1/CLASP2/NOG/MSX1/PHLDB2/ARID5B/MMP2/LEF1/PHLDB1/FUZ/GNAS	16
GO_ACTIN_FILAMENT_ORGANIZATION	64/1669	393/18046	5.44371e-06	0.00200104	0.00180434	SYNPO2/BCL2/SYNPO/VILL/PDLIM3/SORBS2/FMN2/MYOM1/FHDC1/ACTN2/PLEKHH2/PTK2B/ARHGEF10/TPM2/ARHGAP6/TGFB3/LCP1/GPR65/HCLS1/CLASP2/AIF1L/WIPF1/LPAR1/PHLDB2/MICAL2/WHAMM/FMN1/RHOJ/BAIAP2L2/ARHGEF15/PLS3/PPM1F/BAG4/DSTN/NEBL/CORO2B/SORBS3/RHOF/PPARGC1B/NRAP/ESPNL/MARCKS/WASF1/MTPN/ADD1/SEMA5A/TMOD3/HIP1/RHOQ/CDC42EP1/GRB2/RHOBTB1/TMOD2/CAPG/LIMK1/PRKCI/PROX1/FSCN1/CYFIP1/BIN1/COBL/PAK3/TENM1/MICALL2	64
GO_ACTIN_BINDING	68/1669	428/18046	6.63418e-06	0.00230316	0.00207677	NEXN/SYNPO2/SYNPO/VILL/MAP1A/PDLIM3/S100A4/PHACTR2/FMN2/MYO1G/MYOM1/MYO15A/TAGLN/CALD1/MYO1D/FHDC1/ACTN2/PLEKHH2/MISP/MYH10/FLNC/TNNC1/MYO6/TPM2/MYLK/DMD/LCP1/AJUBA/KCNMA1/HCLS1/AIF1L/WIPF1/SNTA1/MYH11/ABLIM2/KLHL5/MICAL2/TLN2/WHAMM/FMN1/PLS3/DSTN/NEBL/CORO2B/TMEM201/FXYD5/NRAP/NOD2/EPB41/ESPNL/MARCKS/WASF1/ADD1/PKNOX2/TMOD3/STK38L/HIP1/TMOD2/CAPG/AFAP1/FSCN1/CYFIP1/SYNE2/CCDC88A/BIN1/COBL/GIPC1/…	68
GO_BONE_DEVELOPMENT	41/1669	219/18046	9.57338e-06	0.00314863	0.00283913	SPARC/COL12A1/COL1A1/COMP/PLXNB1/ENG/PTPN11/MATN2/SULF1/BMPR2/TWIST1/IFT80/MMP14/TGFB3/LRRC17/AXIN2/HAS2/ANXA9/OSR2/MSX1/TTC9/MEGF8/PLS3/DYM/SFRP2/MMP16/COL6A1/GLG1/FGFR2/SP5/LOX/SLC9B2/SLC38A10/IFITM5/ZNF385A/COL6A2/TRIP11/SULF2/CSGALNACT1/COL20A1/GNAS	41
GO_COLLAGEN_BINDING	19/1669	69/18046	1.0375e-05	0.00323501	0.00291702	LUM/SPARC/COMP/THBS1/CTSB/PCOLCE/VWF/CTSS/CCBE1/PDGFB/DCN/COL6A1/C1QTNF1/LOX/ITGA9/ITGA1/COL6A2/SMAD7/ITGA2	19
GO_NEGATIVE_REGULATION_OF_CELL_SUBSTRATE_JUNCTION_ORGANIZATION	9/1669	18/18046	1.08714e-05	0.00323501	0.00291702	THBS1/ARHGAP6/MMP14/CLASP2/PHLDB2/APOD/ACVRL1/BCAS3/LRP1	9
GO_GLAND_DEVELOPMENT	68/1669	437/18046	1.34447e-05	0.00381891	0.00344352	HOXB13/BCL2/CEBPA/GLI2/SIX4/CRIP1/SMO/SIX1/SALL1/GATA6/SULF1/FKBP4/AR/CPS1/PML/BRCA2/FOXA1/WLS/TGFB3/NF1/EGF/SLC9A3R1/TBX1/GOT2/IGFBP5/NOTCH1/NOG/HFE/MSX1/ZDHHC21/USF2/HGF/AKT2/CAPN1/TGM2/FPGS/ARID5B/CAD/ORAI1/KRAS/FGFR2/SMARCC1/LEF1/CDO1/NKX2-1/MAPK3/AKT1/SERPINF1/DKK3/NKX2-5/FSTL3/SULF2/LIMS2/WNT2/NTN4/LAMA5/SLC29A1/PROX1/KDM5B/MAN2A1/STAT5B/NKX2-3/COBL/CDKN1B/TGFB1/ITGA2/NCOR2/IRF6	68
GO_CELL_SUBSTRATE_ADHESION	57/1669	348/18046	1.46731e-05	0.00398661	0.00359473	BCL2/FBLN5/PEAK1/CDH13/COL1A1/LYPD3/UNC13D/MYO1G/THBS1/MUC4/BST1/POSTN/ITGBL1/ITGA7/ACTN2/PTK2B/EPDR1/COL16A1/ITGB4/VWF/TGFB1I1/ARHGAP6/MMP14/NF1/AJUBA/HAS2/CLASP2/NOTCH1/PHLDB2/WHAMM/FMN1/PPM1F/ATXN3/ARHGEF7/APOD/ACVRL1/CUZD1/THY1/CORO2B/SORBS3/BCAS3/TAOK2/FGG/ITGB3/PLAU/NDNF/ITGA1/ITGAV/LRP1/CD36/MEN1/LIMS2/NTN4/LAMA5/PPARD/ITGA2/MICALL2	57
GO_POSITIVE_REGULATION_OF_CELL_PROJECTION_ORGANIZATION	62/1669	390/18046	1.63875e-05	0.00409356	0.00369118	DZIP1/TRPV2/PLXNB1/FEZ1/CUX1/NTRK3/BDNF/BMPR2/PTK2B/P2RX7/DLG4/UNC13A/ATMIN/TGFB3/NEGR1/HCLS1/RAPGEF2/EPHA4/LPAR1/GPM6A/HGF/SCN1B/DDX56/MEGF8/APC/CACNG7/ARHGEF7/FYN/BCAS3/SYT3/AP2A1/CBFA2T2/ANKRD1/SERPINF1/SEMA5A/NDNF/ITPKA/TENM3/CAMK1D/PLXNA4/RHOQ/CDC42EP1/LRP1/FUZ/NEFL/NLGN1/LIMK1/PRKCI/FSCN1/FKBP1B/CYFIP1/GRN/KCTD17/CCDC88A/COBL/PAK3/MAP6/CPNE6/ITGA2/PRKD1/TENM1/PLXNC1	62
GO_ACTOMYOSIN_STRUCTURE_ORGANIZATION	37/1669	194/18046	1.66747e-05	0.00409356	0.00369118	PDGFRB/SIX4/EPB41L4A/MYOM1/FHDC1/ACTN2/MYH10/PTK2B/ARHGEF10/EDN1/ARHGAP6/PDCD6IP/TGFB3/GPR65/MEF2A/CLASP2/MYH11/LPAR1/PHLDB2/ARHGEF15/PPM1F/BAG4/NEBL/CORO2B/SORBS3/RTKN/NRAP/EPB41/ANKRD1/NKX2-5/TMOD3/LURAP1/VPS4A/TMOD2/LIMK1/PROX1/CDC42BPA	37
GO_CELL_CORTEX	53/1669	318/18046	1.76622e-05	0.00409356	0.00369118	PARD3B/CD302/AKAP12/FMN2/FRY/CALD1/MYO1D/KDF1/ACTN2/PLEKHH2/MISP/MYH10/CTBP1/PTK2B/EXOC4/DLG4/UNC13A/MYO6/LLGL2/CRIP2/HCLS1/CLASP2/WIPF1/HFE/PHLDB2/AKT2/RHOJ/DSTN/ARHGEF7/TRIP10/RTKN/RASAL3/RHOF/FGFR2/ARHGAP32/PHLDB1/EPB41/MARCKS/ARV1/FNBP1/C2CD5/EXOC6B/HIP1/RHOQ/RHOBTB1/PARD6A/ACTR1B/PARD3/FSCN1/LAMC2/COBL/HMCN2/GIPC1	53
GO_REGULATION_OF_CELL_MORPHOGENESIS	74/1669	491/18046	1.7687e-05	0.00409356	0.00369118	SPARC/ARHGAP33/ZMYM3/TRPV2/UNC13D/TLX2/PLXNB1/CUX1/POSTN/MYCBP2/NTRK3/BDNF/ITGA7/MYH10/BMPR2/PTK2B/EFNB3/DLG4/UNC13A/RNF6/SEMA3B/ZMYM5/SLC9A3R1/CCL2/HAS2/HCLS1/RAPGEF2/EPHA4/TNIK/LPAR1/CHN1/ZSWIM8/SEMA3D/MEGF8/RHOJ/ZMYM2/CACNG7/WDR36/SARM1/ARHGEF7/THY1/FYN/KIF13B/RHOF/SYT3/TAOK2/BAMBI/FGD1/FGG/EPB41/BCL11A/SEMA5A/ITPKA/CHRNB2/RAP2A/PLXNA4/RHOQ/CDC42EP1/LRP1/RHOBTB1/SEMA4F/LIMS2/EPHA7/GORASP1/NEFL…	74
GO_PROTEIN_LOCALIZATION_TO_CELL_PERIPHERY	54/1669	327/18046	1.92942e-05	0.00420868	0.00379498	DLG2/PREPL/ADAM22/KCNB1/RAB31/ANK2/NKD2/PKP2/ACTN2/MISP/AR/PRKCH/IQSEC2/DLG4/FCHO2/SYTL2/DAB2/PPIL2/MMP14/VAMP5/SLC9A3R1/ANXA9/CLASP2/RAPGEF2/MPP5/TNIK/AKT2/CSK/BAG4/CACNG7/ANK3/RTKN/RAMP1/GGA1/APPL1/AKT1/EPB41/TSPAN33/VAMP8/C2CD5/RAP2A/VPS4A/RHOQ/CPLX1/LRP1/TESC/EHD2/DENND4C/LAMA5/GORASP1/RAB3B/PRKCI/TGFB1/NSG1	54
GO_DEVELOPMENTAL_GROWTH_INVOLVED_IN_MORPHOGENESIS	42/1669	233/18046	1.95314e-05	0.00420868	0.00379498	SIX4/TRPV2/NDN/POSTN/SIX1/SALL1/NTRK3/BDNF/BMPR2/DCLK1/UNC13A/RNF6/SEMA3B/HCLS1/NOTCH1/FMN1/SEMA3D/MEGF8/SFRP2/CACNG7/WDR36/MED12/FGFR2/SYT3/KIF26B/CPNE1/BCL11A/SEMA5A/POU4F3/SPG11/PLXNA4/LRP1/SEMA4F/EPHA7/MT3/SEMA6B/LIMK1/KDM5B/CYFIP1/EMX1/COBL/CPNE6	42
GO_CELL_MATRIX_ADHESION	41/1669	226/18046	2.08814e-05	0.00434961	0.00392205	BCL2/FBLN5/PEAK1/CDH13/LYPD3/THBS1/MUC4/BST1/POSTN/ITGBL1/ITGA7/ACTN2/PTK2B/EPDR1/COL16A1/ITGB4/ARHGAP6/MMP14/NF1/AJUBA/CLASP2/PHLDB2/WHAMM/FMN1/PPM1F/ARHGEF7/APOD/ACVRL1/THY1/CORO2B/BCAS3/TAOK2/FGG/ITGB3/PLAU/ITGA1/ITGAV/LRP1/CD36/LAMA5/ITGA2	41
GO_MUSCLE_ORGAN_MORPHOGENESIS	21/1669	85/18046	2.25408e-05	0.00454378	0.00409714	FZD2/MYOM1/RYR2/ENG/PKP2/GSC/TNNC1/MYLK/TBX1/CHD7/NOTCH1/NOG/TCF15/ARID5B/FGFR2/ANKRD1/NKX2-5/WNT2/SMAD7/PROX1/TGFB1	21
GO_ACTIN_FILAMENT_BINDING	36/1669	190/18046	2.4988e-05	0.0048797	0.00440003	NEXN/VILL/MYOM1/TAGLN/MYO1D/ACTN2/MISP/MYH10/TNNC1/MYO6/TPM2/LCP1/AJUBA/HCLS1/AIF1L/WIPF1/MYH11/ABLIM2/TLN2/PLS3/DSTN/NEBL/CORO2B/TMEM201/NRAP/ESPNL/MARCKS/ADD1/PKNOX2/HIP1/CAPG/FSCN1/CYFIP1/SYNE2/BIN1/MICALL2	36
GO_STRIATED_MUSCLE_CELL_DIFFERENTIATION	49/1669	291/18046	2.74544e-05	0.00519887	0.00468783	BCL2/PTGFRN/PDGFRB/SIX4/UCHL1/SORBS2/COMP/MYOM1/SMO/HDAC9/WNT10B/SGCD/DKK1/SIX1/SIK1/BDNF/GATA6/ACTN2/MYH10/FLNC/CDON/KLF5/EDN1/MMP14/DMD/MEF2A/TBX1/IGFBP5/NOTCH1/MYH11/MSX1/FLT3LG/NEBL/KRAS/MYEF2/LOX/NRAP/AKT1/ANKRD1/MTPN/NKX2-5/TMOD3/TMOD2/EHD2/PROX1/DYSF/MAMSTR/DMPK/TGFB1	49
GO_POSITIVE_REGULATION_OF_SODIUM_ION_TRANSPORT	12/1669	34/18046	2.98276e-05	0.00537257	0.00484446	GPD1L/PKP2/FXYD1/DMD/SCN1B/MLLT6/ANK3/AKT1/NKX2-5/TESC/CHP1/WNK1	12
GO_GLIOGENESIS	49/1669	292/18046	3.00912e-05	0.00537257	0.00484446	TMEM98/ADAM22/SMO/NDN/PTPN11/MATN2/NTRK3/SOX8/C5AR1/SUN1/SPINT1/PTK2B/PRKCH/ARHGEF10/PHGDH/KLF15/MMP14/SIRT2/NF1/CNP/CNTNAP1/CCL2/MPP5/EPHA4/NOTCH1/NOG/LPAR1/AKT2/CSK/LGI4/MED12/KRAS/LEF1/NKX2-1/MAPK3/AKT1/LRP1/P2RX4/PARD3/MT3/IL6/PRKCI/GRN/SYNE2/EMX1/GCM1/GAP43/BIN1/TGFB1	49
GO_EPITHELIAL_TO_MESENCHYMAL_TRANSITION	29/1669	141/18046	3.14762e-05	0.00546374	0.00492667	S100A4/COL1A1/ENG/GSC/TWIST1/FOXA1/DAB2/TGFB1I1/TGFB3/AXIN2/HAS2/CLASP2/NOTCH1/NOG/MSX1/PHLDB2/HGF/SFRP2/FGFR2/LEF1/BAMBI/PHLDB1/LOXL3/NKX2-1/FUZ/WNT2/SMAD7/IL6/TGFB1	29
GO_EPITHELIAL_TUBE_MORPHOGENESIS	53/1669	327/18046	3.86985e-05	0.00653586	0.0058934	HOXB7/BCL2/GLI2/SIX4/FZD2/COL4A1/RYR2/SMO/ENG/SALL4/SIX1/SALL1/SOX8/AR/SPINT1/IRX3/TWIST1/PML/EDN1/FOXA1/RASIP1/TCTN1/MMP14/EGF/PRKACA/TBX1/EPHA4/NOTCH1/NOG/MICAL2/FMN1/MEGF8/SFRP2/EDNRA/ACVRL1/MED12/KRAS/FGFR2/CLIC4/LEF1/KIF26B/NKX2-1/HHIP/NKX2-5/STARD13/FUZ/WNT2/EPHA7/LAMA5/PROX1/KDM5B/COBL/TGFB1	53
GO_GLIAL_CELL_DIFFERENTIATION	39/1669	217/18046	4.0792e-05	0.00670814	0.00604875	TMEM98/ADAM22/SMO/PTPN11/NTRK3/SOX8/C5AR1/SPINT1/ARHGEF10/PHGDH/KLF15/SIRT2/NF1/CNP/CNTNAP1/MPP5/EPHA4/NOTCH1/NOG/LPAR1/AKT2/CSK/LGI4/MED12/KRAS/LEF1/NKX2-1/MAPK3/AKT1/LRP1/PARD3/MT3/IL6/GRN/EMX1/GCM1/GAP43/BIN1/TGFB1	39
GO_BRANCHING_MORPHOGENESIS_OF_AN_EPITHELIAL_TUBE	30/1669	151/18046	4.60965e-05	0.00735413	0.00663124	HOXB7/BCL2/GLI2/SIX4/COL4A1/SMO/ENG/SIX1/SALL1/SOX8/AR/PML/EDN1/FOXA1/RASIP1/MMP14/EGF/NOTCH1/NOG/SFRP2/EDNRA/KRAS/FGFR2/CLIC4/LEF1/NKX2-1/HHIP/WNT2/LAMA5/KDM5B	30
GO_CELL_CELL_JUNCTION_ORGANIZATION	35/1669	188/18046	4.7074e-05	0.00735413	0.00663124	CDH26/CDH13/F2R/ANK2/PKP2/PRKCH/RASSF8/NUMBL/PDCD6IP/TGFB3/CDH8/CNTNAP1/PRKACA/MPP5/FLCN/TLN2/MAPRE2/CADM3/CSK/APC/PIP5K1C/CADM2/CDHR3/ADD1/LIMS2/PKP4/PARD6A/PTPN23/PARD3/SMAD7/PRKCI/FSCN1/MARVELD2/TGFB1/MICALL2	35
GO_REGULATION_OF_EPITHELIAL_TO_MESENCHYMAL_TRANSITION	21/1669	90/18046	5.62064e-05	0.00856667	0.00772459	COL1A1/ENG/TWIST1/FOXA1/DAB2/TGFB1I1/TGFB3/AXIN2/CLASP2/NOTCH1/NOG/PHLDB2/SFRP2/LEF1/BAMBI/PHLDB1/NKX2-1/FUZ/SMAD7/IL6/TGFB1	21
GO_INSULIN_LIKE_GROWTH_FACTOR_I_BINDING	7/1669	13/18046	5.94074e-05	0.00863342	0.00778477	ITGB4/IGFBP5/IGFBP6/IGFBP3/IGFBP4/ITGB3/ITGAV	7
GO_POSITIVE_REGULATION_OF_FIBROBLAST_MIGRATION	7/1669	13/18046	5.94074e-05	0.00863342	0.00778477	AKAP12/THBS1/BAG4/ARHGEF7/AKT1/PAK3/TGFB1	7
GO_PROTEIN_LOCALIZATION_TO_PLASMA_MEMBRANE	45/1669	268/18046	6.14758e-05	0.00873095	0.00787272	PREPL/KCNB1/RAB31/ANK2/NKD2/PKP2/ACTN2/AR/PRKCH/FCHO2/SYTL2/DAB2/PPIL2/MMP14/VAMP5/SLC9A3R1/ANXA9/CLASP2/RAPGEF2/MPP5/TNIK/AKT2/CSK/BAG4/ANK3/RAMP1/GGA1/APPL1/AKT1/TSPAN33/VAMP8/C2CD5/RAP2A/VPS4A/RHOQ/LRP1/TESC/EHD2/DENND4C/LAMA5/GORASP1/RAB3B/PRKCI/TGFB1/NSG1	45
GO_REGULATION_OF_SODIUM_ION_TRANSPORT	20/1669	85/18046	7.38873e-05	0.0102605	0.0092519	GPD1L/SIK1/PKP2/P2RX7/FXYD1/DMD/SLC9A3R1/SNTA1/SCN1B/MLLT6/ANK3/FXYD5/AKT1/NKX2-5/KLHL24/TESC/P2RX4/CHP1/WNK1/DMPK	20
GO_SCHWANN_CELL_DIFFERENTIATION	12/1669	37/18046	7.75254e-05	0.0105317	0.00949641	ADAM22/NTRK3/ARHGEF10/SIRT2/NF1/CNTNAP1/MPP5/AKT2/LGI4/MED12/AKT1/PARD3	12
GO_POSITIVE_REGULATION_OF_NEURON_DIFFERENTIATION	58/1669	378/18046	8.40799e-05	0.0109964	0.00991552	BCL2/GLI2/TRPV2/PLXNB1/FEZ1/CUX1/DKK1/NTRK3/BDNF/BMPR2/PTK2B/CDON/IRX3/DLG4/UNC13A/FOXA1/NEGR1/TIMP2/HCLS1/RAPGEF2/EPHA4/LPAR1/HGF/SCN1B/DDX56/REST/MEGF8/CACNG7/FYN/SYT3/AP2A1/CBFA2T2/CPNE1/ANKRD1/SERPINF1/SEMA5A/NDNF/NKX2-5/ITPKA/TENM3/CAMK1D/PLXNA4/LRP1/TCF4/NEFL/NLGN1/LIMK1/PRKCI/PROX1/FKBP1B/CYFIP1/GRN/COBL/PAK3/MAP6/CPNE6/PRKD1/PLXNC1	58
GO_FIBRONECTIN_BINDING	10/1669	27/18046	8.6226e-05	0.0109964	0.00991552	THBS1/CTSS/IGFBP5/IGFBP6/SFRP2/IGFBP3/LOXL3/ITGB3/FSTL3/ITGAV	10
GO_REGULATION_OF_FATTY_ACID_TRANSPORT	10/1669	27/18046	8.6226e-05	0.0109964	0.00991552	SYK/THBS1/MAP2K6/P2RX7/EDN1/CYP4F2/AKT2/AKT1/OXT/P2RX4	10
GO_CONNECTIVE_TISSUE_DEVELOPMENT	45/1669	274/18046	0.000105147	0.0131413	0.0118496	LUM/PDGFRB/GLI2/COL12A1/CRIP1/BMP8B/BMP1/COL1A1/COMP/WNT10B/MATN2/SOX8/SULF1/BMPR2/SNX19/IFT80/EDN1/FOXA1/AXIN2/ANXA9/OSR2/NOTCH1/NOG/MSX1/COL11A2/PDGFB/ZNF516/SFRP2/COL6A1/ACVRL1/GLG1/ARID5B/LOX/SOX5/MAPK3/COL6A2/TRIP11/SULF2/CSGALNACT1/COL20A1/GNAS/FTO/PPARD/TGFB1/RUNX3	45
GO_GLAND_MORPHOGENESIS	25/1669	122/18046	0.000114529	0.0138818	0.0125172	HOXB13/BCL2/GLI2/CRIP1/SULF1/AR/PML/FOXA1/TGFB3/SLC9A3R1/IGFBP5/NOTCH1/NOG/HGF/CAPN1/TGM2/FGFR2/SULF2/LIMS2/NTN4/LAMA5/PROX1/KDM5B/NKX2-3/TGFB1	25
GO_COLLAGEN_METABOLIC_PROCESS	24/1669	115/18046	0.000115515	0.0138818	0.0125172	PDGFRB/COL1A1/F2R/ENG/CTSB/TRAM2/P2RX7/MMP19/MMP14/TGFB3/MFAP4/CTSS/PHYKPL/MMP28/TNXB/MMP17/TNS2/MMP16/MMP2/TMPRSS6/PPARD/IL6/TGFB1/ITGA2	24
GO_MUSCLE_CELL_DIFFERENTIATION	58/1669	383/18046	0.000121146	0.0142838	0.0128797	BCL2/PTGFRN/PDGFRB/SIX4/UCHL1/SORBS2/COMP/MYOM1/SMO/HDAC9/WNT10B/ENG/SGCD/DKK1/RBPMS2/SIX1/SIK1/ANK2/BDNF/GATA6/ACTN2/MYH10/FLNC/CDON/KLF5/EDN1/MMP14/DMD/SUPT6H/MEF2A/TBX1/IGFBP5/NOTCH1/MYH11/MSX1/PDGFB/FLT3LG/PIAS1/NEBL/KRAS/FGFR2/MYEF2/LOX/NRAP/AKT1/ANKRD1/MTPN/NKX2-5/TMOD3/TMOD2/EHD2/ANKRD17/PROX1/DYSF/MAMSTR/BIN1/DMPK/TGFB1	58
GO_REGULATION_OF_CELL_MORPHOGENESIS_INVOLVED_IN_DIFFERENTIATION	48/1669	302/18046	0.00014262	0.0163237	0.0147191	ARHGAP33/TRPV2/UNC13D/TLX2/PLXNB1/CUX1/POSTN/MYCBP2/NTRK3/BDNF/BMPR2/EFNB3/RNF6/SEMA3B/HAS2/HCLS1/RAPGEF2/EPHA4/TNIK/CHN1/ZSWIM8/SEMA3D/MEGF8/WDR36/SARM1/ARHGEF7/THY1/KIF13B/FGG/SEMA5A/ITPKA/CHRNB2/RAP2A/PLXNA4/LRP1/SEMA4F/LIMS2/EPHA7/GORASP1/NEFL/MT3/NLGN1/SEMA6B/LIMK1/CYFIP1/PAK3/MAP6/PLXNC1	48
GO_MUSCLE_FIBER_DEVELOPMENT	16/1669	63/18046	0.00014635	0.0163237	0.0147191	BCL2/UCHL1/COMP/MYOM1/SMO/HDAC9/WNT10B/SGCD/SIX1/FLNC/DMD/MYH11/NEBL/LOX/NRAP/DYSF	16
GO_REGULATION_OF_GLUTAMATE_RECEPTOR_SIGNALING_PATHWAY	16/1669	63/18046	0.00014635	0.0163237	0.0147191	DLG2/GRIA4/ACTN2/PTK2B/DLG4/UNC13A/RGS9/CCL2/CACNG7/CAPN1/FYN/KLHL24/SHISA8/NEFL/NLGN1/GSG1L	16
GO_PEPTIDYL_SERINE_MODIFICATION	50/1669	319/18046	0.000148896	0.0163237	0.0147191	BCL2/GPD1L/SYK/FNIP1/LATS2/DKK1/NTRK3/PRKCH/DCLK1/DMD/GALNT16/LMTK2/PRKACA/HCLS1/MKNK2/HGF/PDGFB/MAST4/AKT2/MAST3/FNIP2/PPM1F/BAG4/SFRP2/DCN/MLXIPL/PLCL2/MAPK3/AKT1/NSD1/TTBK2/PTGS2/NDNF/DYRK1A/STK38L/DGKQ/RASSF2/CAMK2A/SMAD7/IL6/PRKCI/WNK1/MARK3/DMPK/TNKS/TGFB1/MARK1/PRKD1/TENM1/CSNK1G1	50
GO_REGULATION_OF_ACTIN_FILAMENT_BASED_PROCESS	58/1669	387/18046	0.000160919	0.0173376	0.0156334	SYNPO2/SYNPO/PDGFRB/VILL/RYR2/BST1/NTRK3/ANK2/PKP2/ACTN2/PLEKHH2/PTK2B/TNNC1/ARHGEF10/EDN1/ARHGAP6/TGFB3/GPR65/HCLS1/CLASP2/LPAR1/PHLDB2/ARHGDIB/WHAMM/FMN1/ABRACL/RHOJ/BAIAP2L2/ARHGEF15/PPM1F/BAG4/DSTN/CORO2B/SORBS3/BCAS3/RHOF/TAOK2/WASF1/MTPN/ADD1/SEMA5A/TMOD3/RHOQ/CDC42EP1/LRP1/GRB2/RHOBTB1/TMOD2/CAPG/LIMK1/PROX1/FSCN1/CYFIP1/CCDC88A/CDK10/BIN1/PAK3/TENM1	58
GO_HOMEOSTASIS_OF_NUMBER_OF_CELLS_WITHIN_A_TISSUE	10/1669	29/18046	0.000172355	0.0179314	0.0161688	BCL2/F2R/SMO/IL20RB/PTPN11/P2RX7/NOTCH1/FLT3LG/KRAS/ADD1	10
GO_INSULIN_LIKE_GROWTH_FACTOR_BINDING	10/1669	29/18046	0.000172355	0.0179314	0.0161688	IGFBPL1/ITGB4/IGFBP5/IGFBP6/IGFALS/IGFBP3/HTRA3/IGFBP4/ITGB3/ITGAV	10
GO_NEGATIVE_REGULATION_OF_CELL_JUNCTION_ASSEMBLY	9/1669	24/18046	0.000175039	0.0179314	0.0161688	THBS1/ARHGAP6/MMP14/CLASP2/PHLDB2/APOD/ACVRL1/BCAS3/LRP1	9
GO_POSITIVE_REGULATION_OF_NEURON_PROJECTION_DEVELOPMENT	46/1669	289/18046	0.000187741	0.0187081	0.0168691	TRPV2/PLXNB1/FEZ1/CUX1/NTRK3/BDNF/BMPR2/PTK2B/DLG4/UNC13A/NEGR1/HCLS1/RAPGEF2/EPHA4/LPAR1/HGF/SCN1B/DDX56/MEGF8/CACNG7/FYN/SYT3/AP2A1/CBFA2T2/ANKRD1/SERPINF1/SEMA5A/NDNF/ITPKA/TENM3/CAMK1D/PLXNA4/LRP1/NEFL/NLGN1/LIMK1/PRKCI/FKBP1B/CYFIP1/GRN/COBL/PAK3/MAP6/CPNE6/PRKD1/PLXNC1	46
GO_VENOUS_BLOOD_VESSEL_DEVELOPMENT	7/1669	15/18046	0.000188608	0.0187081	0.0168691	ENG/BMPR2/CCBE1/NOTCH1/ACVRL1/NKX2-5/PROX1	7
GO_REGULATION_OF_GTPASE_ACTIVITY	68/1669	477/18046	0.000210232	0.0203008	0.0183053	ELMOD1/ARHGAP33/F2R/PLXNB1/ARAP3/NTRK3/ARHGAP23/TBC1D5/TBC1D2B/PTK2B/RASA4/AGFG2/ARHGEF10/RGS12/IPO5/PRKG1/LLGL2/RASIP1/RGS9/ARHGAP6/NF1/CCL2/AJUBA/GPR65/RAPGEF2/EPHA4/SRGAP3/FLCN/SYDE1/ARHGDIB/CHN1/MAPRE2/RALGAPA2/TBC1D10B/AKT2/TBC1D25/ARHGEF15/ARHGEF7/TIAM2/THY1/RALGAPA1/BCAS3/RTKN/RASAL3/ARHGAP27/DOCK8/AGAP3/ARHGAP32/FGD1/ARHGEF1/TBC1D3C/CHM/STARD13/PLXNA4/RANBP3/FICD/VPS9D1/RGS11/PKP4/TBC1D2/…	68
GO_COLLAGEN_CONTAINING_EXTRACELLULAR_MATRIX	60/1669	408/18046	0.000211162	0.0203008	0.0183053	LTBP4/LUM/COL4A2/FBLN5/SPARC/S100A4/MFAP2/COL12A1/CDH13/COL1A1/HAPLN1/COL4A1/COMP/THBS1/CTSB/POSTN/PODNL1/MATN2/PCOLCE/SULF1/MFAP5/CDON/COL16A1/SEMA3B/VWF/TGFB1I1/TGFB3/MFAP4/CTSS/EMILIN2/TIMP2/MMP28/FGL2/COL11A2/TNXB/PDGFB/SFRP2/DCN/TGM2/COL6A1/COL5A2/MMP2/FGFR2/ITIH5/FGG/SERPINF1/THBS2/COL6A2/SERPING1/ZP3/RTBDN/WNT2/NTN4/COL18A1/LAMA5/COL20A1/LAMC2/HMCN2/TINAGL1/TGFB1	60
GO_MIDDLE_EAR_MORPHOGENESIS	8/1669	20/18046	0.000239917	0.0227158	0.0204829	SIX1/GSC/EDN1/TBX1/OSR2/NOG/MSX1/NAGLU	8
GO_AMEBOIDAL_TYPE_CELL_MIGRATION	66/1669	462/18046	0.00024373	0.0227324	0.0204979	SPARC/CDH13/AKAP12/THBS1/SMO/HDAC9/PTPN11/MAP2K5/SOX8/KANK2/SP100/SCARB1/BMPR2/PTK2B/TWIST1/PML/EDN1/SEMA3B/TGFB1I1/NF1/NR2F2/HAS2/TBX1/CLASP2/CCBE1/NOTCH1/DNAJA4/SYDE1/ARHGDIB/PDGFB/MAPRE2/SEMA3D/MEGF8/RHOJ/PPM1F/BAG4/DCN/ARHGEF7/ACVRL1/AMOTL1/TMEM201/ARID5B/BCAS3/APPL1/ANXA3/AKT1/SERPINF1/ITGB3/PRCP/PTGS2/SEMA5A/STARD13/SEMA4F/P2RX4/LAMA5/PTPN23/SEMA6B/PPARD/MEOX2/PROX1/GRN/PAK3/TGFB1/GIPC1/ITG…	66
GO_EAR_DEVELOPMENT	37/1669	220/18046	0.000257565	0.0236695	0.0213428	BCL2/CEBPA/PDGFRB/GLI2/SPARC/SIX4/FZD2/MYO15A/SIX1/PTPN11/SALL1/NTRK3/GSC/TWIST1/EDN1/TGFB3/SLC9A3R1/C1QTNF5/TBX1/CHD7/OSR2/EPHA4/NOTCH1/NOG/MSX1/NAGLU/TCF15/SOBP/FGFR2/MAPK3/POU4F3/TRIP11/SLC4A7/GRXCR1/IFT88/PROX1/CDKN1B	37
GO_FORMATION_OF_PRIMARY_GERM_LAYER	24/1669	121/18046	0.000261541	0.0236865	0.0213582	COL4A2/COL12A1/TLX2/DKK1/GATA6/ITGA7/BMPR2/EXOC4/PAF1/ITGB4/WLS/MMP14/PRKACA/NOG/CHRD/SFRP2/COL6A1/COL5A2/MMP2/FGFR2/LEF1/ITGB3/ITGAV/ITGA2	24
GO_REPRODUCTIVE_SYSTEM_DEVELOPMENT	63/1669	439/18046	0.000294649	0.0257213	0.023193	HOXB13/BCL2/CEBPA/PDGFRB/GLI2/SIX4/CRIP1/PLCD3/CTSB/PTPN11/SALL1/SOX8/GATA6/SULF1/FKBP4/AR/SPINT1/BMPR2/BRCA2/MMP19/FOXA1/MMP14/NR2F2/FOXL2/STOX2/KMT2B/CHD7/REC8/NOTCH1/NOG/PDGFB/SOCS3/SFRP2/DCN/PTX3/LFNG/ARID5B/CASP2/FGFR2/SMARCC1/LEF1/ATRX/NKX2-1/MAPK3/AKT1/SERPINF1/LHX9/PTGS2/FSTL3/ZP3/GRB2/MEN1/MGST1/TLR3/WNT2/PATZ1/PPARD/KDM5B/TFEB/VGF/STAT5B/GCM1/CDKN1B	63
GO_OSSIFICATION	58/1669	396/18046	0.00029699	0.0257213	0.023193	BCL2/CEBPA/GLI2/SPARC/BMP8B/BMP1/COL1A1/COMP/SMO/WNT10B/PLXNB1/DKK1/SOX8/SUN1/RBMX/BMPR2/PTK2B/P2RX7/TWIST1/IFT80/MMP14/TGFB3/NF1/AXIN2/PRKACA/TWIST2/OSR2/IGFBP5/NOTCH1/NOG/HGF/REST/CHRD/SFRP2/MMP16/TUFT1/COL6A1/IGFBP3/COL5A2/MMP2/PPARGC1B/FGFR2/LEF1/LOX/MAPK3/AKT1/IFITM5/PTGS2/FSTL3/OXT/RASSF2/MEN1/CSGALNACT1/ZBTB40/GNAS/IL6/TGFB1/PRKD1	58
GO_EXTRACELLULAR_MATRIX_ASSEMBLY	12/1669	42/18046	0.000299325	0.0257213	0.023193	FBLN5/MFAP4/HAS2/CLASP2/NOTCH1/MYH11/PHLDB2/TNXB/LOX/PHLDB1/NTN4/TGFB1	12
GO_PROSTATE_GLAND_DEVELOPMENT	13/1669	48/18046	0.000304052	0.0257213	0.023193	HOXB13/GLI2/CRIP1/SULF1/FKBP4/AR/FOXA1/NOTCH1/NOG/FGFR2/SMARCC1/SERPINF1/CDKN1B	13
GO_CELL_LEADING_EDGE	59/1669	405/18046	0.000305137	0.0257213	0.023193	PTPN13/MTMR6/SORBS2/MYO1G/ARHGEF26/MYO1D/KDF1/KCNB1/CYTH3/ARAP3/PLEKHH2/MYH10/PTK2B/MYO6/ITGB4/WLS/MYLK/SLC9A3R1/LCP1/AJUBA/HCLS1/CLASP2/AIF1L/WIPF1/PHLDB2/TLN2/SLC39A14/AKT2/APC/PIP5K1C/ARHGEF7/TIAM2/THY1/AMOTL1/CADM4/BCAS3/PSD3/DOCK8/KSR1/FGD1/APPL1/ITGB3/C2CD5/ITGAV/TESC/PARD6A/SHISA8/CAPG/LIMK1/PRKCI/FSCN1/DYSF/CYFIP1/CDC42BPA/GABRG3/SYNE2/CCDC88A/COBL/RAB3IP	59
GO_GROWTH_FACTOR_BINDING	26/1669	137/18046	0.000308932	0.0257213	0.023193	LTBP4/PDGFRB/IGFBPL1/COL1A1/COL4A1/THBS1/ENG/NTRK3/NKD2/BMPR2/ITGB4/TGFB3/IGFBP5/IGFBP6/PDGFB/IGFALS/COL6A1/ACVRL1/IGFBP3/GLG1/FGFR2/HTRA3/IGFBP4/ITGB3/ITGAV/CD36	26
GO_COLLAGEN_TRIMER	19/1669	87/18046	0.000312822	0.0257213	0.023193	LUM/COL4A2/COL12A1/COL1A1/COL4A1/COL16A1/EMILIN2/C1QTNF5/CCBE1/COL11A2/DCN/COL6A1/COL5A2/C1QTNF1/LOX/GLDN/COL6A2/COL18A1/COL20A1	19
GO_MUSCLE_CELL_DEVELOPMENT	32/1669	183/18046	0.000321549	0.0260956	0.0235305	BCL2/PDGFRB/SIX4/UCHL1/SORBS2/COMP/MYOM1/SMO/HDAC9/WNT10B/ENG/SGCD/SIX1/ANK2/ACTN2/MYH10/FLNC/EDN1/DMD/MEF2A/NOTCH1/MYH11/NEBL/LOX/NRAP/ANKRD1/NKX2-5/TMOD3/TMOD2/PROX1/DYSF/BIN1	32
GO_EXTRACELLULAR_MATRIX_DISASSEMBLY	18/1669	81/18046	0.00035578	0.0285034	0.0257016	BMP1/MMP19/ADAM8/MMP14/CTSS/LCP1/TIMP2/CLASP2/CAPN1/MMP16/CAPNS2/CTRB2/MMP2/LRP1/TMPRSS6/IL6/FSCN1/TGFB1	18
GO_UROGENITAL_SYSTEM_DEVELOPMENT	50/1669	331/18046	0.0003661	0.028959	0.0261124	HOXB7/HOXB13/BCL2/PDGFRB/GLI2/SIX4/CRIP1/COL4A1/SMO/PYGO1/SIX1/SALL1/SOX8/KANK2/SULF1/FKBP4/AR/IRX3/ITGB4/FOXA1/KLF15/NF1/HAS2/OSR2/EPHA4/NPHS2/NOTCH1/NOG/FLCN/MMP17/FMN1/PDGFB/TNS2/DCN/ARID5B/FGFR2/SMARCC1/KIF26B/POU3F3/GCNT3/SERPINF1/FSTL3/SULF2/EPHA7/LAMA5/IFT88/SMAD7/PROX1/CDKN1B/HPGD	50
GO_GASTRULATION	32/1669	185/18046	0.000392443	0.0306547	0.0276414	COL4A2/COL12A1/TLX2/DKK1/MAP2K5/GATA6/ITGA7/GSC/BMPR2/EXOC4/PAF1/ITGB4/WLS/MMP14/PRKACA/CLASP2/NOG/PHLDB2/SUPT20H/MEGF8/CHRD/SFRP2/COL6A1/COL5A2/MMP2/FGFR2/LEF1/PHLDB1/ITGB3/ITGAV/WNK1/ITGA2	32
GO_PERIPHERAL_NERVOUS_SYSTEM_DEVELOPMENT	17/1669	75/18046	0.000401668	0.030665	0.0276507	ADAM22/NTRK3/SOX8/BDNF/ARHGEF10/SIRT2/NF1/CNTNAP1/MPP5/AKT2/LGI4/MED12/AKT1/PLXNA4/SCN8A/PARD3/RUNX3	17
GO_RESPIRATORY_SYSTEM_DEVELOPMENT	34/1669	201/18046	0.000402389	0.030665	0.0276507	CEBPA/PDGFRB/GLI2/SPARC/SIX4/FOXP2/SIX1/GATA6/BMPR2/FOXA1/MMP14/TGFB3/CHD7/CCBE1/IGFBP5/NOTCH1/NOG/KRAS/FGFR2/LEF1/LOX/LOXL3/NKX2-1/MAPK3/EIF4EBP1/HHIP/CIC/FSTL3/SAV1/WNT2/LAMA5/PROX1/MAN2A1/ADAMTSL2	34
GO_CELL_CELL_JUNCTION	68/1669	489/18046	0.000428722	0.0322781	0.0291053	SYNPO/PARD3B/PDLIM3/CDH26/CDH13/CYTH3/PLXDC1/ANK2/PKP2/MISP/BMPR2/P2RX7/FXYD1/COL16A1/RASIP1/ABCB4/PDCD6IP/SIRT2/CDH8/VAMP5/CNTNAP1/AJUBA/C1QTNF5/RAPGEF2/MPP5/EPHA4/NPHS2/NOTCH1/RHO/FLCN/FMN1/SCN1B/BAIAP2L2/CADM3/CSK/APC/ANK3/AMOTL1/CADM4/PPL/AQP3/CLIC4/CCDC85C/NRAP/AKT1/CDHR3/TSPAN33/ITGB3/ADD1/TMOD3/KLHL24/CDC42EP1/GRB2/LIMS2/PKP4/PARD6A/SV2A/PARD3/IGSF11/SMAD7/PRKCI/FSCN1/UBA1/MARVELD2/FLRT2/C…	68
GO_CELLULAR_COMPONENT_ASSEMBLY_INVOLVED_IN_MORPHOGENESIS	22/1669	111/18046	0.000468307	0.0348387	0.0314141	PDGFRB/SIX4/MYOM1/ANK2/ACTN2/MYH10/EDN1/CNTNAP1/MEF2A/CLASP2/MPP5/MYH11/PHLDB2/ACRBP/NEBL/NRAP/PHLDB1/ANKRD1/NKX2-5/TMOD3/TMOD2/PROX1	22
GO_POSITIVE_REGULATION_OF_ION_TRANSPORT	43/1669	277/18046	0.000514394	0.0374018	0.0337253	PDGFRB/GPD1L/TRPV2/F2R/RYR2/MAP2K6/ANK2/PKP2/ACTN2/P2RX7/FXYD1/CACNA2D1/EDN1/RGS9/CYP4F2/MYLK/ABCB4/CTSS/DMD/SLC9A3R1/CCL2/ANXA9/PDGFB/SCN1B/MLLT6/ANK3/THY1/ORAI1/KCNMB1/P2RX5/AKT1/VAMP8/NKX2-5/CHRNB2/OXT/TESC/P2RX4/ABAT/CHP1/CAMK2A/RAB3B/WNK1/LILRA2	43
GO_CARDIAC_MYOFIBRIL_ASSEMBLY	8/1669	22/18046	0.000514731	0.0374018	0.0337253	PDGFRB/MYOM1/MYH10/MEF2A/NEBL/NRAP/NKX2-5/PROX1	8
GO_NEGATIVE_REGULATION_OF_CELL_ADHESION	45/1669	294/18046	0.000527259	0.037677	0.0339734	NFKBID/CDH13/COL1A1/ADAM22/THBS1/PLXNB1/IL20RB/POSTN/PTPN11/MAP2K5/PRKG1/ARHGAP6/MMP14/NF1/JAK3/CLASP2/NOTCH1/HFE/FGL2/PHLDB2/ARHGDIB/PPM1F/APOD/ACVRL1/CORO2B/BCAS3/FXYD5/C1QTNF1/LAG3/FGG/LOXL3/AKT1/PLA2G2A/SEMA5A/SPN/PLXNA4/LRP1/RC3H1/MEN1/ABAT/SMAD7/WNK1/TGFB1/RUNX3/PLXNC1	45
GO_ACTIN_BASED_CELL_PROJECTION	35/1669	212/18046	0.000530576	0.037677	0.0339734	CD302/FMN2/MYO1G/MYO15A/FARP1/ACTN2/SCARB1/EXOC4/MYO6/FOXA1/DMD/CNP/SLC9A3R1/LCP1/SYTL1/EPHA4/GPM6A/TIAM2/KIF13B/CLIC4/AP2A1/TSPEAR/ITGB3/ESPNL/SPN/ITGAV/SLC4A7/GRXCR1/NLGN1/FSCN1/DNALI1/CYFIP1/SYNE2/GAP43/TGFB1	35
GO_MAMMARY_GLAND_DEVELOPMENT	26/1669	142/18046	0.000549607	0.0385898	0.0347965	GLI2/SMO/AR/PML/BRCA2/TGFB3/EGF/GOT2/IGFBP5/MSX1/USF2/AKT2/CAPN1/CAD/ORAI1/FGFR2/LEF1/CDO1/AKT1/WNT2/SLC29A1/KDM5B/STAT5B/ITGA2/NCOR2/IRF6	26
GO_REGULATION_OF_SMALL_GTPASE_MEDIATED_SIGNAL_TRANSDUCTION	50/1669	337/18046	0.000557729	0.038725	0.0349184	MCF2L/PDGFRB/PLEKHG3/ARHGAP33/F2R/ARHGEF26/FARP1/CYTH3/ARAP3/KANK2/ARHGAP23/PLEKHG4B/CDON/IQSEC2/RASA4/ARHGEF10/ITPKB/RASIP1/ARHGAP6/NF1/GPR65/TIMP2/SRGAP3/NOTCH1/LPAR1/FLCN/SYDE1/ARHGDIB/CHN1/MAPRE2/RALGAPA2/RHOJ/ARHGEF15/ARHGEF7/TIAM2/RALGAPA1/CADM4/TRIP10/RASAL3/RHOF/KRAS/PSD3/ARHGAP32/FGD1/ARHGEF1/STARD13/RHOQ/GRB2/RHOBTB1/FAM13B	50
GO_REGULATION_OF_LIPID_LOCALIZATION	28/1669	158/18046	0.000592863	0.0399367	0.036011	SYK/THBS1/MAP2K6/PTPN11/SCARB1/P2RX7/EDN1/CYP4F2/ABCB4/EGF/ANXA9/AKT2/PLTP/C1QTNF1/AKT1/ITGB3/LIPG/ARV1/ITGAV/LRP1/OXT/CD36/P2RX4/LPL/FTO/PPARD/IL6/KDM5B	28
GO_MUSCLE_ORGAN_DEVELOPMENT	58/1669	407/18046	0.000599449	0.0399367	0.036011	BCL2/SIX4/FZD2/FOXP2/MYOM1/RYR2/SMO/HDAC9/TAGLN/WNT10B/ENG/SGCD/DKK1/SIX1/SOX8/GATA6/ITGA7/PKP2/GSC/CDON/TNNC1/PAXBP1/KLF5/TWIST1/EDN1/MYLK/SIRT2/NF1/DMD/VAMP5/NR2F2/FOXL2/POU6F1/MEF2A/TBX1/CHD7/NOTCH1/NOG/MSX1/TCF15/DCN/ARID5B/FGFR2/LEF1/LOX/ZNF609/ANKRD1/FOXN2/MTPN/NKX2-5/SAV1/WNT2/LAMA5/SMAD7/MEOX2/PROX1/SGCG/TGFB1	58
GO_NEUREXIN_FAMILY_PROTEIN_BINDING	6/1669	13/18046	0.000600606	0.0399367	0.036011	CPE/NLGN4Y/SYTL2/SYTL1/NLGN1/SYTL3	6
GO_SMALL_GTPASE_BINDING	62/1669	442/18046	0.000600744	0.0399367	0.036011	DENND2D/MCF2L/PLEKHG3/UNC13D/ARHGEF26/FARP1/DENND5B/MYCBP2/PLEKHG4B/TBC1D5/TBC1D2B/XPO7/RAB11FIP1/EXOC4/ARHGEF10/IPO5/SYTL2/LLGL2/DENND4A/EGF/TNPO1/ANXA9/SYTL1/RAPGEF2/SRGAP3/RAB11FIP4/ARHGDIB/WHAMM/TBC1D10B/TBC1D25/ARHGEF15/AP1G1/ARHGEF7/TIAM2/RTKN/XPO6/FGD1/GGA1/ARHGEF1/RNF152/RASSF5/TBC1D3C/WASF1/CHM/ITPKA/CDC42EP1/RANBP3/IPO8/PARD6A/PIFO/TBC1D2/DENND4C/PPP6R1/SYTL3/XPO5/CYFIP1/EVI5L/RAB3IP/PA…	62
GO_ENDOCYTIC_VESICLE	45/1669	296/18046	0.00061097	0.040189	0.0362385	HLA-DQB1/RAB9B/HLA-DRB3/SPARC/FZD2/SYK/GRIA4/SMO/RAB31/CYBA/HLA-DPA1/TBC1D5/SCARB1/GPR161/RAB11FIP1/DLG4/MYO6/ADAM8/WLS/SYT11/STXBP4/VPS26B/RAPGEF2/LPAR1/RAB11FIP4/LPAR2/AP2B1/NOSTRIN/AP2A1/APPL1/ANXA3/PLD1/VAMP8/ATP6V0E2/ATP6V0D1/LAMP1/ITGAV/LRP1/CD36/FFAR4/CAMK2A/DYSF/CPNE6/GIPC1/TAP2	45
GO_ACTIN_FILAMENT_BUNDLE_ORGANIZATION	28/1669	159/18046	0.000657394	0.0415758	0.037489	SYNPO2/SYNPO/FMN2/FHDC1/PTK2B/ARHGEF10/ARHGAP6/TGFB3/LCP1/GPR65/CLASP2/AIF1L/LPAR1/PHLDB2/BAIAP2L2/ARHGEF15/PLS3/PPM1F/BAG4/CORO2B/SORBS3/RHOF/ESPNL/MARCKS/ADD1/RHOBTB1/LIMK1/FSCN1	28
GO_AXONAL_GROWTH_CONE	9/1669	28/18046	0.00065807	0.0415758	0.037489	TRPV2/FKBP4/EPHA4/GPM6A/TAOK2/LRP1/PARD3/CYFIP1/COBL	9
GO_PROSTATE_GLAND_MORPHOGENESIS	9/1669	28/18046	0.00065807	0.0415758	0.037489	HOXB13/GLI2/CRIP1/SULF1/AR/FOXA1/NOTCH1/NOG/FGFR2	9
GO_MICROVILLUS	18/1669	85/18046	0.000658666	0.0415758	0.037489	CD302/FMN2/MYO1G/SCARB1/EXOC4/MYO6/FOXA1/CNP/SLC9A3R1/SYTL1/KIF13B/CLIC4/ITGB3/SPN/ITGAV/GRXCR1/FSCN1/TGFB1	18
GO_REGULATION_OF_METAL_ION_TRANSPORT	57/1669	400/18046	0.000665748	0.0416026	0.0375132	KCNE4/BCL2/PDGFRB/GPD1L/TRPV2/F2R/RYR2/SIK1/CYBA/ANK2/PKP2/ACTN2/PTK2B/P2RX7/FXYD1/PML/CACNA2D1/RGS9/KCNRG/MYLK/EGF/DMD/SLC9A3R1/CCL2/PRKACA/ANXA9/CHD7/SNTA1/HFE/PDGFB/GEM/SCN1B/MLLT6/ANK3/THY1/FYN/ORAI1/FXYD5/KCNMB1/P2RX5/AKT1/EPB41/RRAD/PTGS2/NKX2-5/KLHL24/TESC/CACNB4/P2RX4/CHP1/CAMK2A/DYSF/FKBP1B/WNK1/BIN1/DMPK/LILRA2	57
GO_CARDIAC_MUSCLE_TISSUE_MORPHOGENESIS	15/1669	65/18046	0.000707444	0.0437705	0.0394679	MYOM1/RYR2/ENG/PKP2/TNNC1/CHD7/NOTCH1/NOG/FGFR2/ANKRD1/NKX2-5/WNT2/SMAD7/PROX1/TGFB1	15
GO_RETINA_VASCULATURE_DEVELOPMENT_IN_CAMERA_TYPE_EYE	7/1669	18/18046	0.00072732	0.0443295	0.039972	PDGFRB/COL4A1/BMPR2/RHOJ/ARHGEF15/ACVRL1/CLIC4	7
GO_NEURON_PROJECTION_EXTENSION	29/1669	168/18046	0.000742544	0.0443295	0.039972	TRPV2/NDN/POSTN/NTRK3/BMPR2/DCLK1/UNC13A/RNF6/SEMA3B/HCLS1/SEMA3D/MEGF8/CACNG7/WDR36/SYT3/CPNE1/BCL11A/SEMA5A/POU4F3/SPG11/PLXNA4/LRP1/SEMA4F/MT3/SEMA6B/LIMK1/CYFIP1/EMX1/CPNE6	29
GO_REGULATION_OF_PROTEIN_BINDING	36/1669	224/18046	0.000743758	0.0443295	0.039972	BCL2/DZIP1/DACT1/DKK1/BDNF/CDON/DAB2/PRKACA/ANXA9/NES/CARD16/RAPGEF2/EPHA4/NOG/HFE/TRIB3/PDGFB/LFNG/DDX11/PLCL2/LEF1/BAMBI/LOX/GNL3L/MAPK3/AKT1/EPB41/RFNG/TTBK2/ADD1/CCPG1/PRMT7/LRP1/CD36/MEN1/MARK3	36
GO_FIBROBLAST_MIGRATION	11/1669	40/18046	0.000758345	0.0443295	0.039972	AKAP12/THBS1/PML/BAG4/ARHGEF7/TMEM201/ARID5B/APPL1/AKT1/PAK3/TGFB1	11
GO_POSITIVE_REGULATION_OF_I_KAPPAB_KINASE_NF_KAPPAB_SIGNALING	31/1669	184/18046	0.000759042	0.0443295	0.039972	S100A4/F2R/TMED4/CC2D1A/REL/WLS/SLC44A2/MAVS/AJUBA/CARD16/LITAF/LPAR1/APOL3/TGM2/NDFIP2/FYN/NOD2/AKT1/ALPK1/CANT1/MYD88/LURAP1/CD36/PPP5C/TLR3/PELI2/CXXC5/SHISA5/ANKRD17/BRD4/PRKD1	31
GO_REGULATION_OF_AXONOGENESIS	31/1669	184/18046	0.000759042	0.0443295	0.039972	TRPV2/PLXNB1/MYCBP2/NTRK3/BDNF/BMPR2/EFNB3/RNF6/SEMA3B/HCLS1/EPHA4/CHN1/ZSWIM8/SEMA3D/MEGF8/WDR36/THY1/KIF13B/SEMA5A/PLXNA4/LRP1/SEMA4F/EPHA7/NEFL/MT3/SEMA6B/LIMK1/CYFIP1/PAK3/MAP6/PLXNC1	31
GO_MULTICELLULAR_ORGANISMAL_HOMEOSTASIS	66/1669	483/18046	0.000827099	0.0469323	0.042319	BCL2/CYP4F12/MFAP2/SYK/TRPV2/F2R/SMO/WNT10B/MAP2K6/KDF1/MUC4/NDN/IL20RB/PTPN11/PTK2B/IRX3/P2RX7/CMKLR1/LNPEP/ADAM8/CYP4F2/NF1/NAPSA/ACOT11/HAS2/PRKACA/ADCY7/NOTCH1/HFE/RHO/FLCN/ZNF516/TFF2/CSK/FLT3LG/TNS2/APC/PRKAR2A/WDR36/ADCY4/MLXIPL/AQP3/KRAS/CLN8/PLCL2/PPARGC1B/ZNF675/NOD2/UCP2/ITGB3/ADD1/PRCP/PTGS2/ZNF423/ESRRG/OXT/CD36/P2RX4/CRTC3/FFAR4/ABAT/GNAS/FTO/FOXO1/IL6/CDHR1	66
