# Supplementary material for: Molecular features and vulnerabilities of recurrent chordomas
Source: J Exp Clin Cancer Res. 2021 Jul 30;40:244. doi: 10.1186/s13046-021-02037-y (PMC8325178; doi:10.1186/s13046-021-02037-y)
Supplement: Supplementary file 6 — Additional file 6: Table 7. List of potential miR-196a-5p target genes in recurrent chordoma cell lines. [file 13046_2021_2037_MOESM6_ESM.xlsx]

## Sheet: Tabelle1
Additional Table 7: List of potential miR-196a-5p target genes in recurrent chordoma cell lines
	Gene name
1	ABL1
2	ARHGEF15
3	C1GALT1
4	CELF2
5	CHRD
6	COL14A1
7	COL1A1
8	COL1A2
9	DYRK2
10	EBF1
11	ENTPD4
12	EYA4
13	FNIP1
14	FOXP2
15	GALNT7
16	GPRASP1
17	HMGA1
18	HOXA7
19	HOXB6
20	HOXB7
21	HOXB8
22	HOXC8
23	JAZF1
24	LRRC17
25	MAP3K1
26	MAPK1
27	NR2C2
28	PARP8
29	PBX1
30	PBX3
31	PCYT1B
32	PDGFRA
33	PPP1R16B
34	PPT2
35	PRICKLE1
36	PRKG1
37	PRTG
38	PRUNE2
39	PTPRG
40	RASSF3
41	RIOK3
42	SCRT2
43	SERP1
44	SLC8A2
45	SMARCC1
46	SMURF1
47	SOCS2
48	TOX3
49	TRERF1
50	ZCCHC3
